# Supplementary material for: Crystal structures of the Schiff base derivatives (E)-N′-[(1H-indol-3-yl)methyl­idene]isonicotino­hydrazide ethanol monosolvate and (E)-N-methyl-2-[1-(2-oxo-2H-chromen-3-yl)ethyl­idene]hydrazinecarbo­thio­amide
Source: Acta Crystallogr E Crystallogr Commun. 2017 Mar 24;73(Pt 4):594–7. doi: 10.1107/S205698901700411X (PMC5382629; doi:10.1107/S205698901700411X)
Supplement: Supplementary file 1 [file e-73-00594-sup1.cif]

##############################################################################
#                                                                            #
# This CIF contains the data in a paper accepted for publication in          #
# Acta Crystallographica Section E. It conforms to the requirements of       #
# Notes for Authors for Acta Crystallographica Section E, and has been       #
# peer reviewed under the auspices of the IUCr Commission on Journals.       #
#                                                                            #
# Full details of the Crystallographic Information File format               #
# are given in the paper "The Crystallographic Information File (CIF):       #
# a New Standard Archive File for Crystallography" by S. R. Hall, F. H.      #
# Allen and I. D. Brown [Acta Cryst. (1991), A47, 655-685].                  #
#                                                                            #
# The current version of the core CIF dictionary is obtainable from          #
# ftp://ftp.iucr.org/pub/cif_core.dic.                                       #
#                                                                            #
# Software is freely available for graphical display of the structure(s)     #
# in this CIF. For information consult the CIF software page                 #
# http://www.iucr.org/resources/cif/software.                                #
#                                                                            #
# This file may be used for bona fide research purposes within the           #
# scientific community so long as proper attribution is given to the journal # 
# article from which it was obtained.                                        #
#                                                                            #
##############################################################################
data_Global
_audit_creation_method     'SHELXL-2016/6'
_journal_date_recd_electronic     2016-12-18
_journal_date_accepted     2017-03-14
_journal_name_full     'Acta Crystallographica, Section E'
_journal_year     2017
_journal_volume     73
_journal_issue      4
_journal_page_first     594
_journal_page_last     597
_journal_paper_category     GO
_journal_paper_doi     10.1107/S205698901700411X
_journal_coeditor_code     IS5471
_publ_contact_author_name     'Gayathri Dasararaju'
_publ_contact_author_address
;
CAS in Crystallography and Biophysics
University Of Madras
Guindy Campus
Chennai 600 025
India
;
_publ_contact_author_email     'drdgayathri@gmail.com'
_publ_contact_author_phone     ?
_publ_section_title
;\
Crystal structures of the Schiff base derivatives
(<i>E</i>)-<i>N</i>'-[(1<i>H</i>-indol-3-yl)methylidene]isonicotinohydrazide
ethanol monosolvate and
(<i>E</i>)-<i>N</i>-methyl-2-[1-(2-oxo-2<i>H</i>-chromen-3-yl)ethylidene]\
hydrazinecarbothioamide
;
_publ_section_title_footnote     .
loop_
    _publ_author_name
    _publ_author_footnote
    _publ_author_address
    'Sivaraj Saranya' .
;
Department of Biotechnology
Dr. M.G.R. Educational and Research Institute University
Maduravoyal
Chennai 600 095
India
;
    'Jebiti Haribabu' .
;
Department of Chemistry
National Institute of Technology
Tiruchirappalli 620 015
India
;
    'Nattamai S. P. Bhuvanesh' .
;
Department of Chemistry
Texas A & M University
College Station
TX 77842
USA
;
    'Ramasamy Karvembu' .
;
Department of Chemistry
National Institute of Technology
Tiruchirappalli 620 015
India
;
    'Dasararaju Gayathri' .
;
Centre of Advanced Study in Crystallography and Biophysics
University of Madras
Guindy Campus
Chennai 600 025
India
;
_publ_section_synopsis
;\
In the two title Schiff base derivatives, the
(<i>E</i>)-<i>N</i>'-[(1<i>H</i>-indol-3-yl)methylidene]isonicotinohydrazide
molecules and
(<i>E</i>)-<i>N</i>-methyl-2-[1-(2-oxo-2<i>H</i>-chromen-3-yl)ethylidene]\
hydrazinecarbothioamide molecules form a tape structure and a helical chain
structure, respectively, through hydrogen bonds.
;
_shelxl_version_number     ?
data_2
_audit_creation_method     SHELXL-2013
_chemical_name_systematic
;\
(<i>E</i>)-<i>N</i>'-Methyl-2-[1-(2-oxo-2<i>H</i>-chromen-3-yl)ethylidene]\
hydrazinecarbothioamide
;
_chemical_name_common     ?
_chemical_formula_moiety     'C13 H13 N3 O2 S'
_chemical_formula_sum     'C13 H13 N3 O2 S'
_chemical_formula_iupac     'C13 H13 N3 O2 S'
_chemical_formula_weight     275.32
_chemical_melting_point     ?
_shelx_space_group_comment
;
The symmetry employed for this shelxl refinement is uniquely defined
by the following loop, which should always be used as a source of
symmetry information in preference to the above space-group names.
They are only intended as comments.
;
_space_group_crystal_system     monoclinic
_space_group_name_H-M_alt     'P 21/c'
_space_group_name_Hall     '-P 2ybc'
loop_
    _space_group_symop_operation_xyz
    'x, y, z'
    '-x, y+1/2, -z+1/2'
    '-x, -y, -z'
    'x, -y-1/2, z-1/2'
_cell_length_a     9.289(4)
_cell_length_b     9.616(4)
_cell_length_c     14.474(6)
_cell_angle_alpha     90
_cell_angle_beta     90.825(4)
_cell_angle_gamma     90
_cell_volume     1292.8(9)
_cell_formula_units_Z     4
_cell_measurement_reflns_used     4293
_cell_measurement_theta_min     2.192
_cell_measurement_theta_max     27.299
_cell_measurement_temperature     100(2)
_exptl_crystal_description     block
_exptl_crystal_colour     yellow
_exptl_crystal_size_max     0.493
_exptl_crystal_size_mid     0.462
_exptl_crystal_size_min     0.308
_exptl_crystal_density_diffrn     1.415
_exptl_crystal_density_meas     ?
_exptl_crystal_density_method     ?
_exptl_crystal_F_000     576
_exptl_absorpt_coefficient_mu     0.252
_exptl_absorpt_correction_type     multi-scan
_exptl_absorpt_process_details
;
(<i>TWINABS</i>; Bruker, 2012)
;
_shelx_estimated_absorpt_T_min     0.886
_shelx_estimated_absorpt_T_max     0.927
_exptl_absorpt_correction_T_min     0.534
_exptl_absorpt_correction_T_max     0.746
_exptl_special_details
;
For component 1:
 wR2(int) was 0.1337 before and 0.0605 after correction.
 The ratio of minimum to maximum transmission is 0.72.
 The \l/2 correction factor is not present
Final HKLF 4 output contains 20988 reflections, Rint = 0.0871
 (9738 with I > 3sig(I), Rint = 0.0747)
;
_diffrn_ambient_temperature     100(2)
_diffrn_radiation_type     MoK\a
_diffrn_radiation_wavelength     0.71073
_diffrn_measurement_device_type     'Bruker APEXII CCD'
_diffrn_measurement_method     '\f and \w scans'
_diffrn_detector_area_resol_mean     ?
_diffrn_reflns_number     5480
_diffrn_reflns_av_R_equivalents     0.0443
_diffrn_reflns_theta_min     2.193
_diffrn_reflns_theta_max     27.573
_diffrn_reflns_theta_full     25.242
_diffrn_measured_fraction_theta_max     0.968
_diffrn_measured_fraction_theta_full     0.995
_diffrn_reflns_limit_h_min     -12
_diffrn_reflns_limit_h_max     12
_diffrn_reflns_limit_k_min     -12
_diffrn_reflns_limit_k_max     12
_diffrn_reflns_limit_l_min     0
_diffrn_reflns_limit_l_max     18
_refine_special_details
;
The absorption correction program TWINABS2 was employed to correct the data
for absorption effects, as well as to separate hkl files for the domains with
major component, which was used for further analysis.
1. Fixed Uiso;
 at 1.2 times of:
  All C(H) groups, all N(H) groups
 at 1.5 times of:
  all C(H, H, H) groups
2. a. Aromatic/amide H refined with riding coordinates:
 N2(H2), N3(H3), C3(H3A), C6(H6), C7(H7), C8(H8), C9(H9)
b. Idealised Me refined as rotating group:
 C11(H11A, H11B, H11C), C13(H13A, H13B, H13C)
;
_reflns_number_total     2902
_reflns_number_gt     2285
_reflns_threshold_expression     'I > 2\s(I)'
_refine_ls_structure_factor_coef     Fsqd
_refine_ls_matrix_type     full
_refine_ls_R_factor_all     0.0650
_refine_ls_R_factor_gt     0.0479
_refine_ls_wR_factor_gt     0.1078
_refine_ls_wR_factor_ref     0.1156
_refine_ls_goodness_of_fit_ref     1.103
_refine_ls_restrained_S_all     1.103
_refine_ls_number_reflns     2902
_refine_ls_number_parameters     174
_refine_ls_number_restraints     0
_refine_ls_hydrogen_treatment     constr
_refine_ls_weighting_scheme     calc
_refine_ls_weighting_details
              'w=1/[\s^2^(Fo^2^)+(0.0375P)^2^+0.7110P] where P=(Fo^2^+2Fc^2^)/3'
_atom_sites_solution_hydrogens     geom
_atom_sites_solution_primary     ?
_atom_sites_solution_secondary     ?
_refine_ls_shift/su_max     0.001
_refine_ls_shift/su_mean     0.000
_refine_diff_density_max     0.304
_refine_diff_density_min     -0.347
_refine_ls_extinction_method     none
_refine_ls_extinction_coef     .
loop_
    _atom_type_symbol
    _atom_type_description
    _atom_type_scat_dispersion_real
    _atom_type_scat_dispersion_imag
    _atom_type_scat_source
    'C' 'C' 0.0033 0.0016
                         'International Tables Vol C Tables 4.2.6.8 and 6.1.1.4'
    'H' 'H' 0.0000 0.0000
                         'International Tables Vol C Tables 4.2.6.8 and 6.1.1.4'
    'N' 'N' 0.0061 0.0033
                         'International Tables Vol C Tables 4.2.6.8 and 6.1.1.4'
    'O' 'O' 0.0106 0.0060
                         'International Tables Vol C Tables 4.2.6.8 and 6.1.1.4'
    'S' 'S' 0.1246 0.1234
                         'International Tables Vol C Tables 4.2.6.8 and 6.1.1.4'
_computing_data_collection
;
APEX2 (Bruker, 2013)
;
_computing_cell_refinement
;
SAINT (Bruker, 2013)
;
_computing_data_reduction
;
SAINT (Bruker, 2013)
;
_computing_structure_solution
;
SHELXS2013 (Sheldrick, 2008)
;
_computing_structure_refinement
;
SHELXL2013 (Sheldrick, 2008)
;
_computing_molecular_graphics
;
PLATON (Spek, 2015)
;
_computing_publication_material
;
SHELXL2013 (Sheldrick, 2015) and PLATON (Spek, 2015)
;
loop_
    _atom_site_type_symbol
    _atom_site_label
    _atom_site_fract_x
    _atom_site_fract_y
    _atom_site_fract_z
    _atom_site_U_iso_or_equiv
    _atom_site_adp_type
    _atom_site_calc_flag
    _atom_site_occupancy
    _atom_site_disorder_assembly
    _atom_site_disorder_group
    S S1 0.80937(6) 1.04558(5) 0.39682(4) 0.02114(16) Uani d 1 . .
    O O1 0.21617(15) 0.36330(14) 0.44249(10) 0.0215(3) Uani d 1 . .
    O O2 0.37162(18) 0.38370(16) 0.33164(11) 0.0314(4) Uani d 1 . .
    N N1 0.52878(17) 0.75100(17) 0.43518(11) 0.0160(4) Uani d 1 . .
    N N2 0.61381(18) 0.84670(17) 0.39257(11) 0.0173(4) Uani d 1 . .
    H H2 0.6171 0.8510 0.3319 0.021 Uiso calc 1 . .
    N N3 0.67181(19) 0.92800(18) 0.53607(11) 0.0197(4) Uani d 1 . .
    H H3 0.6007 0.8755 0.5554 0.024 Uiso calc 1 . .
    C C1 0.3192(2) 0.4382(2) 0.39822(14) 0.0200(4) Uani d 1 . .
    C C2 0.3575(2) 0.5745(2) 0.43650(13) 0.0158(4) Uani d 1 . .
    C C3 0.3017(2) 0.6138(2) 0.51797(13) 0.0164(4) Uani d 1 . .
    H H3A 0.3296 0.7005 0.5441 0.020 Uiso calc 1 . .
    C C4 0.2019(2) 0.5287(2) 0.56577(13) 0.0182(4) Uani d 1 . .
    C C5 0.1581(2) 0.4043(2) 0.52496(14) 0.0193(4) Uani d 1 . .
    C C6 0.1375(2) 0.5677(2) 0.64904(14) 0.0256(5) Uani d 1 . .
    H H6 0.1641 0.6528 0.6780 0.031 Uiso calc 1 . .
    C C7 0.0363(2) 0.4834(3) 0.68876(15) 0.0311(6) Uani d 1 . .
    H H7 -0.0071 0.5099 0.7452 0.037 Uiso calc 1 . .
    C C8 -0.0026(2) 0.3591(3) 0.64601(16) 0.0310(6) Uani d 1 . .
    H H8 -0.0720 0.3010 0.6743 0.037 Uiso calc 1 . .
    C C9 0.0567(2) 0.3179(2) 0.56388(15) 0.0256(5) Uani d 1 . .
    H H9 0.0289 0.2332 0.5349 0.031 Uiso calc 1 . .
    C C10 0.4546(2) 0.6670(2) 0.38477(13) 0.0164(4) Uani d 1 . .
    C C11 0.4552(3) 0.6675(3) 0.28152(14) 0.0309(6) Uani d 1 . .
    H H11A 0.4431 0.7630 0.2590 0.046 Uiso calc 1 . .
    H H11B 0.3760 0.6097 0.2579 0.046 Uiso calc 1 . .
    H H11C 0.5470 0.6302 0.2599 0.046 Uiso calc 1 . .
    C C12 0.6937(2) 0.9357(2) 0.44612(13) 0.0159(4) Uani d 1 . .
    C C13 0.7581(2) 1.0010(2) 0.60437(14) 0.0273(5) Uani d 1 . .
    H H13A 0.8603 0.9825 0.5938 0.041 Uiso calc 1 . .
    H H13B 0.7326 0.9689 0.6663 0.041 Uiso calc 1 . .
    H H13C 0.7399 1.1011 0.5994 0.041 Uiso calc 1 . .
loop_
    _atom_site_aniso_label
    _atom_site_aniso_U_11
    _atom_site_aniso_U_22
    _atom_site_aniso_U_33
    _atom_site_aniso_U_12
    _atom_site_aniso_U_13
    _atom_site_aniso_U_23
    S1 0.0185(3) 0.0218(3) 0.0231(3) -0.0043(2) 0.0011(2) 0.0012(2)
    O1 0.0192(8) 0.0158(7) 0.0295(8) -0.0012(6) -0.0026(6) -0.0015(6)
    O2 0.0320(9) 0.0280(9) 0.0343(9) -0.0001(7) 0.0055(7) -0.0140(7)
    N1 0.0141(8) 0.0183(9) 0.0155(8) 0.0000(7) -0.0004(6) 0.0013(6)
    N2 0.0162(8) 0.0225(9) 0.0130(8) -0.0038(7) -0.0018(6) 0.0010(7)
    N3 0.0206(9) 0.0219(9) 0.0164(9) -0.0043(7) -0.0021(7) -0.0015(7)
    C1 0.0168(10) 0.0206(11) 0.0226(11) 0.0015(9) -0.0033(8) -0.0010(9)
    C2 0.0133(9) 0.0178(10) 0.0161(10) 0.0009(8) -0.0036(7) -0.0009(8)
    C3 0.0138(10) 0.0181(10) 0.0173(10) 0.0009(8) -0.0036(7) 0.0001(8)
    C4 0.0138(10) 0.0235(11) 0.0171(10) 0.0018(8) -0.0053(7) 0.0054(8)
    C5 0.0140(10) 0.0200(10) 0.0237(11) 0.0045(8) -0.0051(8) 0.0066(8)
    C6 0.0212(11) 0.0361(13) 0.0195(11) -0.0010(10) -0.0027(8) 0.0017(9)
    C7 0.0218(12) 0.0522(16) 0.0193(11) -0.0009(11) -0.0017(9) 0.0119(10)
    C8 0.0171(11) 0.0420(14) 0.0339(13) -0.0039(10) -0.0045(9) 0.0221(11)
    C9 0.0172(11) 0.0237(11) 0.0356(13) -0.0026(9) -0.0070(9) 0.0114(9)
    C10 0.0149(10) 0.0193(10) 0.0151(10) 0.0015(8) -0.0009(7) -0.0019(8)
    C11 0.0347(14) 0.0419(14) 0.0162(11) -0.0165(11) 0.0014(9) -0.0042(10)
    C12 0.0131(9) 0.0162(10) 0.0184(10) 0.0035(8) -0.0027(7) 0.0008(8)
    C13 0.0269(12) 0.0347(13) 0.0202(11) -0.0033(11) -0.0069(9) -0.0041(9)
_geom_special_details
;
 All esds (except the esd in the dihedral angle between two l.s. planes)
 are estimated using the full covariance matrix.  The cell esds are taken
 into account individually in the estimation of esds in distances, angles
 and torsion angles; correlations between esds in cell parameters are only
 used when they are defined by crystal symmetry.  An approximate (isotropic)
 treatment of cell esds is used for estimating esds involving l.s. planes.
;
loop_
    _geom_bond_atom_site_label_1
    _geom_bond_atom_site_label_2
    _geom_bond_site_symmetry_2
    _geom_bond_distance
    _geom_bond_publ_flag
    S1 C12 . 1.674(2) ?
    O1 C1 . 1.365(2) ?
    O1 C5 . 1.375(3) ?
    O2 C1 . 1.206(2) ?
    N1 C10 . 1.282(3) ?
    N1 N2 . 1.366(2) ?
    N2 C12 . 1.367(3) ?
    N2 H2 . 0.8800 ?
    N3 C12 . 1.323(3) ?
    N3 C13 . 1.446(3) ?
    N3 H3 . 0.8800 ?
    C1 C2 . 1.464(3) ?
    C2 C3 . 1.349(3) ?
    C2 C10 . 1.479(3) ?
    C3 C4 . 1.423(3) ?
    C3 H3A . 0.9500 ?
    C4 C5 . 1.392(3) ?
    C4 C6 . 1.404(3) ?
    C5 C9 . 1.382(3) ?
    C6 C7 . 1.374(3) ?
    C6 H6 . 0.9500 ?
    C7 C8 . 1.392(4) ?
    C7 H7 . 0.9500 ?
    C8 C9 . 1.375(3) ?
    C8 H8 . 0.9500 ?
    C9 H9 . 0.9500 ?
    C10 C11 . 1.494(3) ?
    C11 H11A . 0.9800 ?
    C11 H11B . 0.9800 ?
    C11 H11C . 0.9800 ?
    C13 H13A . 0.9800 ?
    C13 H13B . 0.9800 ?
    C13 H13C . 0.9800 ?
loop_
    _geom_angle_atom_site_label_1
    _geom_angle_atom_site_label_2
    _geom_angle_atom_site_label_3
    _geom_angle_site_symmetry_1
    _geom_angle_site_symmetry_3
    _geom_angle
    _geom_angle_publ_flag
    C1 O1 C5 . . 122.86(16) ?
    C10 N1 N2 . . 118.48(16) ?
    N1 N2 C12 . . 118.61(16) ?
    N1 N2 H2 . . 120.7 ?
    C12 N2 H2 . . 120.7 ?
    C12 N3 C13 . . 123.65(18) ?
    C12 N3 H3 . . 118.2 ?
    C13 N3 H3 . . 118.2 ?
    O2 C1 O1 . . 116.07(18) ?
    O2 C1 C2 . . 126.37(19) ?
    O1 C1 C2 . . 117.55(17) ?
    C3 C2 C1 . . 119.16(18) ?
    C3 C2 C10 . . 121.28(18) ?
    C1 C2 C10 . . 119.56(17) ?
    C2 C3 C4 . . 121.67(18) ?
    C2 C3 H3A . . 119.2 ?
    C4 C3 H3A . . 119.2 ?
    C5 C4 C6 . . 117.92(19) ?
    C5 C4 C3 . . 118.43(18) ?
    C6 C4 C3 . . 123.51(19) ?
    O1 C5 C9 . . 117.38(19) ?
    O1 C5 C4 . . 119.94(18) ?
    C9 C5 C4 . . 122.7(2) ?
    C7 C6 C4 . . 120.3(2) ?
    C7 C6 H6 . . 119.9 ?
    C4 C6 H6 . . 119.9 ?
    C6 C7 C8 . . 119.7(2) ?
    C6 C7 H7 . . 120.1 ?
    C8 C7 H7 . . 120.1 ?
    C9 C8 C7 . . 121.8(2) ?
    C9 C8 H8 . . 119.1 ?
    C7 C8 H8 . . 119.1 ?
    C8 C9 C5 . . 117.6(2) ?
    C8 C9 H9 . . 121.2 ?
    C5 C9 H9 . . 121.2 ?
    N1 C10 C2 . . 114.68(17) ?
    N1 C10 C11 . . 123.86(18) ?
    C2 C10 C11 . . 121.29(17) ?
    C10 C11 H11A . . 109.5 ?
    C10 C11 H11B . . 109.5 ?
    H11A C11 H11B . . 109.5 ?
    C10 C11 H11C . . 109.5 ?
    H11A C11 H11C . . 109.5 ?
    H11B C11 H11C . . 109.5 ?
    N3 C12 N2 . . 115.66(17) ?
    N3 C12 S1 . . 124.32(15) ?
    N2 C12 S1 . . 120.02(15) ?
    N3 C13 H13A . . 109.5 ?
    N3 C13 H13B . . 109.5 ?
    H13A C13 H13B . . 109.5 ?
    N3 C13 H13C . . 109.5 ?
    H13A C13 H13C . . 109.5 ?
    H13B C13 H13C . . 109.5 ?
loop_
    _geom_torsion_atom_site_label_1
    _geom_torsion_atom_site_label_2
    _geom_torsion_atom_site_label_3
    _geom_torsion_atom_site_label_4
    _geom_torsion_site_symmetry_1
    _geom_torsion_site_symmetry_2
    _geom_torsion_site_symmetry_3
    _geom_torsion_site_symmetry_4
    _geom_torsion
    _geom_torsion_publ_flag
    C10 N1 N2 C12 . . . . -179.56(18) ?
    C5 O1 C1 O2 . . . . 172.55(18) ?
    C5 O1 C1 C2 . . . . -6.3(3) ?
    O2 C1 C2 C3 . . . . -171.9(2) ?
    O1 C1 C2 C3 . . . . 6.9(3) ?
    O2 C1 C2 C10 . . . . 8.9(3) ?
    O1 C1 C2 C10 . . . . -172.34(17) ?
    C1 C2 C3 C4 . . . . -2.7(3) ?
    C10 C2 C3 C4 . . . . 176.51(17) ?
    C2 C3 C4 C5 . . . . -2.2(3) ?
    C2 C3 C4 C6 . . . . -177.73(19) ?
    C1 O1 C5 C9 . . . . -178.67(18) ?
    C1 O1 C5 C4 . . . . 1.5(3) ?
    C6 C4 C5 O1 . . . . 178.71(18) ?
    C3 C4 C5 O1 . . . . 3.0(3) ?
    C6 C4 C5 C9 . . . . -1.1(3) ?
    C3 C4 C5 C9 . . . . -176.87(18) ?
    C5 C4 C6 C7 . . . . 1.0(3) ?
    C3 C4 C6 C7 . . . . 176.49(19) ?
    C4 C6 C7 C8 . . . . -0.1(3) ?
    C6 C7 C8 C9 . . . . -0.7(3) ?
    C7 C8 C9 C5 . . . . 0.5(3) ?
    O1 C5 C9 C8 . . . . -179.46(18) ?
    C4 C5 C9 C8 . . . . 0.4(3) ?
    N2 N1 C10 C2 . . . . -175.51(16) ?
    N2 N1 C10 C11 . . . . -0.1(3) ?
    C3 C2 C10 N1 . . . . 28.8(3) ?
    C1 C2 C10 N1 . . . . -152.03(18) ?
    C3 C2 C10 C11 . . . . -146.7(2) ?
    C1 C2 C10 C11 . . . . 32.4(3) ?
    C13 N3 C12 N2 . . . . 172.14(19) ?
    C13 N3 C12 S1 . . . . -8.2(3) ?
    N1 N2 C12 N3 . . . . -5.4(3) ?
    N1 N2 C12 S1 . . . . 174.97(13) ?
loop_
    _geom_hbond_atom_site_label_D
    _geom_hbond_atom_site_label_H
    _geom_hbond_atom_site_label_A
    _geom_hbond_site_symmetry_A
    _geom_hbond_distance_DH
    _geom_hbond_distance_HA
    _geom_hbond_distance_DA
    _geom_hbond_angle_DHA
    N2 H2 O2 2_655 0.88 2.39 3.269(3) 175
    C11 H11A O2 2_655 0.98 2.47 3.109(3) 123
    C7 H7 S1 4_476 0.95 2.85 3.711(3) 151
    C11 H11B S1 2_645 0.98 2.87 3.728(3) 146
_shelx_hkl_file
;
   1   0   0 363.478 11.6136
   2   0   0 1022.01 32.3164
   3   0   0 15.9728 0.99260
   4   0   0 13.1165 0.93735
   5   0   0 697.189 25.8857
   6   0   0 990.584 46.5918
   7   0   0 165.472 7.74144
   8   0   0 278.392 14.9353
   9   0   0 6.44810 3.76649
  10   0   0 24.9809 4.29764
  11   0   0 15.8205 4.38827
  12   0   0 97.0797 14.5938
 -12   1   0 98.4881 19.9667
 -11   1   0 0.34294 3.00092
 -10   1   0 0.00000 2.59909
  -9   1   0 15.0948 3.68026
  -8   1   0 2.07360 1.41995
  -7   1   0 15.4947 2.20309
  -6   1   0 199.788 10.7890
  -5   1   0 2.80695 0.99341
  -4   1   0 116.755 4.27245
  -3   1   0 81.6440 3.00756
  -2   1   0 144.934 7.04519
  -1   1   0 338.306 12.9128
   0   1   0 6.04495 0.55081
   1   1   0 327.296 12.0680
   2   1   0 144.630 4.92511
   3   1   0 86.7652 3.24083
   4   1   0 120.212 4.44659
   5   1   0 10.4562 1.35454
   6   1   0 211.503 11.2927
   7   1   0 18.2011 2.82597
   8   1   0 2.45126 1.41418
   9   1   0 19.4723 3.39977
  10   1   0 1.23617 2.42139
  11   1   0 1.08723 2.39396
  12   1   0 76.4107 18.4445
 -11   2   0 0.00000 3.76373
 -10   2   0 52.6338 5.54967
  -9   2   0 0.00000 2.75898
  -8   2   0 118.508 6.57523
  -7   2   0 20.4970 4.82102
  -6   2   0 324.665 17.2663
  -5   2   0 142.245 8.12965
  -4   2   0 32.1689 3.30356
  -3   2   0 12.5385 1.12555
  -2   2   0 3890.21 123.168
  -1   2   0 931.898 30.4832
   0   2   0 2666.24 105.917
   1   2   0 881.383 32.9289
   2   2   0 4000.16 143.918
   3   2   0 12.4680 1.18512
   4   2   0 47.4777 2.60406
   5   2   0 215.488 8.91645
   6   2   0 373.773 19.2360
   7   2   0 18.7057 3.09568
   8   2   0 129.597 8.34117
   9   2   0 4.94246 2.40247
  10   2   0 64.4976 6.51638
  11   2   0 11.5278 5.96669
 -11   3   0 44.5686 5.79219
 -10   3   0 74.1024 7.28536
  -9   3   0 2.75560 3.03021
  -8   3   0 20.1149 2.89884
  -7   3   0 21.8279 3.48873
  -6   3   0 5.09686 1.87356
  -5   3   0 58.0863 4.26264
  -4   3   0 491.032 20.2115
  -3   3   0 1.47870 0.49271
  -2   3   0 706.161 23.5873
  -1   3   0 10.2816 0.91777
   0   3   0 0.34169 0.57862
   1   3   0 10.5847 1.00236
   2   3   0 745.691 24.1729
   3   3   0 3.36612 0.80902
   4   3   0 530.942 20.2107
   5   3   0 63.4704 3.62048
   6   3   0 5.78658 1.77443
   7   3   0 31.7804 3.65574
   8   3   0 13.0645 4.19886
   9   3   0 1.18938 1.97939
  10   3   0 69.6578 6.74273
  11   3   0 56.1711 6.42294
 -11   4   0 0.00000 4.20259
 -10   4   0 0.80864 2.34063
  -9   4   0 0.00000 3.28887
  -8   4   0 45.6680 4.28454
  -7   4   0 34.3023 5.94332
  -6   4   0 0.00000 1.92560
  -5   4   0 4.85476 2.26933
  -4   4   0 272.619 12.4427
  -3   4   0 432.096 14.5622
  -2   4   0 14.3497 1.10662
  -1   4   0 228.837 9.35601
   0   4   0 551.862 28.1098
   1   4   0 232.372 9.91097
   2   4   0 13.3640 1.04244
   3   4   0 449.291 17.3188
   4   4   0 305.586 12.3231
   5   4   0 17.9396 3.89814
   6   4   0 2.40051 1.77595
   8   4   0 49.6110 4.76050
   9   4   0 2.70126 2.63181
  10   4   0 0.26341 2.80801
  11   4   0 0.00000 4.05223
 -10   5   0 26.5256 4.81964
  -9   5   0 50.1428 5.66085
  -8   5   0 3.28585 2.84929
  -7   5   0 106.038 6.27545
  -6   5   0 1198.67 57.3286
  -5   5   0 144.046 8.60072
  -4   5   0 621.941 25.1593
  -3   5   0 39.1515 2.14733
  -2   5   0 512.570 17.2203
  -1   5   0 461.976 18.3585
   0   5   0 3.93353 1.26035
   1   5   0 568.383 23.7667
   2   5   0 486.231 17.2589
   3   5   0 39.8700 2.12335
   4   5   0 648.955 25.0378
   5   5   0 173.379 8.03033
   6   5   0 1273.52 59.5458
   7   5   0 113.055 7.80980
   8   5   0 0.11201 3.25179
   9   5   0 71.4650 5.16889
  10   5   0 48.1016 6.30775
  11   5   0 20.4301 7.86089
 -10   6   0 2.38392 2.67410
  -9   6   0 0.00000 2.35789
  -8   6   0 2.36932 3.73316
  -7   6   0 7.08754 2.64137
  -6   6   0 180.553 14.6395
  -5   6   0 200.336 11.8719
  -4   6   0 144.415 7.19416
  -3   6   0 16.9127 1.54633
  -2   6   0 185.490 7.05332
  -1   6   0 73.8000 4.05105
   0   6   0 11.8009 2.00000
   1   6   0 82.2258 3.95432
   2   6   0 176.398 7.04417
   3   6   0 18.1596 2.22414
   4   6   0 154.897 7.33600
   5   6   0 211.816 9.83535
   6   6   0 298.668 16.0256
   8   6   0 27.0281 9.03057
   9   6   0 1.18830 1.90564
  10   6   0 8.67385 3.68907
  -9   7   0 2.02052 2.60447
  -8   7   0 63.9074 6.73868
  -7   7   0 101.260 7.94857
  -6   7   0 9.38380 3.91494
  -5   7   0 4.89889 2.44750
  -4   7   0 935.063 45.2156
  -3   7   0 0.59297 1.25659
  -2   7   0 75.1362 3.70596
  -1   7   0 238.161 16.5697
   0   7   0 0.00000 1.11766
   1   7   0 277.786 12.7940
   2   7   0 75.2591 4.55561
   3   7   0 2.68197 1.17591
   4   7   0 958.061 36.6442
   5   7   0 7.00106 2.03383
   6   7   0 17.7948 3.38562
   7   7   0 132.360 9.08355
   8   7   0 81.3034 7.49601
   9   7   0 1.35088 2.71035
  -9   8   0 4.50868 5.08242
  -8   8   0 172.412 12.0598
  -7   8   0 0.00000 4.83185
  -6   8   0 42.7418 6.60675
  -5   8   0 14.4518 2.88359
  -4   8   0 79.7890 5.92785
  -3   8   0 0.27516 1.34096
  -2   8   0 43.6960 3.21089
  -1   8   0 4.19154 1.77702
   0   8   0 48.9962 4.44231
   1   8   0 8.33711 2.42634
   2   8   0 42.7461 3.58129
   3   8   0 1.82017 1.34244
   4   8   0 74.8768 8.20989
   5   8   0 13.1865 2.69206
   6   8   0 42.3150 6.02100
   7   8   0 8.97883 5.63352
   8   8   0 216.424 13.6378
   9   8   0 7.57987 3.32644
  -8   9   0 10.6549 4.51985
  -7   9   0 88.2402 8.69126
  -6   9   0 9.64653 4.12599
  -5   9   0 40.4738 8.15236
  -4   9   0 0.00000 2.57244
  -3   9   0 43.2959 4.63719
  -2   9   0 56.4587 7.52903
  -1   9   0 25.6026 3.74957
   0   9   0 0.00000 2.22461
   1   9   0 21.0569 3.07730
   2   9   0 62.8022 5.51727
   3   9   0 36.0623 4.17411
   4   9   0 0.00000 2.15819
   5   9   0 21.4866 4.01560
   6   9   0 0.24236 3.40074
   7   9   0 109.829 11.0714
   8   9   0 26.7613 7.27283
  -7  10   0 26.2612 7.02006
  -6  10   0 48.7916 6.40690
  -5  10   0 52.8078 6.06408
  -4  10   0 9.22405 3.09326
  -3  10   0 65.3833 6.21464
  -2  10   0 11.3847 4.36606
  -1  10   0 15.0471 4.87867
   0  10   0 213.698 18.1891
   1  10   0 6.40745 3.23323
   2  10   0 7.43108 3.65326
   3  10   0 63.4761 5.82937
   4  10   0 15.5178 3.57819
   5  10   0 76.0241 8.55911
   6  10   0 60.2952 7.44758
   7  10   0 19.4270 4.81864
  -5  11   0 0.00000 3.22448
  -4  11   0 28.7058 5.01494
  -3  11   0 35.4013 8.22561
  -2  11   0 22.8404 5.58672
   0  11   0 4.06717 3.96173
   1  11   0 14.6831 6.49039
   2  11   0 8.99700 4.79363
   3  11   0 38.6366 5.07490
   4  11   0 15.7841 4.76860
   5  11   0 0.00000 5.43000
  -3  12   0 23.9316 6.29209
   1  12   0 23.8713 7.95739
   2  12   0 101.677 11.9654
   3  12   0 38.1716 7.07205
  -5 -11   1 14.9102 4.94741
  -4 -11   1 49.1105 5.93394
  -3 -11   1 83.1750 7.01128
  -2 -11   1 38.2108 6.67046
  -1 -11   1 82.3183 9.54533
   0 -11   1 40.4613 6.53000
   2 -11   1 20.0473 5.18967
   3 -11   1 9.74820 6.21323
   4 -11   1 7.64555 5.57161
   5 -11   1 8.62469 5.45238
  -7 -10   1 2.10433 3.52254
  -6 -10   1 4.78760 4.85722
  -5 -10   1 4.74102 3.13261
  -4 -10   1 4.00318 2.53992
  -3 -10   1 0.58205 2.38563
  -2 -10   1 9.00308 4.27231
   0 -10   1 15.3631 4.37739
   1 -10   1 155.865 13.7769
   2 -10   1 39.1931 7.63993
   4 -10   1 3.37262 4.07471
   5 -10   1 18.5035 6.05380
   7 -10   1 24.9870 6.91513
  -8  -9   1 85.6007 7.86807
  -7  -9   1 38.8784 5.95717
  -6  -9   1 52.4268 5.60173
  -5  -9   1 76.6884 5.34324
  -4  -9   1 80.3991 5.10432
  -3  -9   1 9.27733 2.42195
  -2  -9   1 103.971 7.94173
  -1  -9   1 62.4437 5.64183
   1  -9   1 46.1842 6.07645
   2  -9   1 93.0252 9.61344
   3  -9   1 3.55481 1.77131
   4  -9   1 7.22166 2.48778
   5  -9   1 4.13571 4.33122
   6  -9   1 47.9501 7.94611
   7  -9   1 41.1821 8.56505
   8  -9   1 0.00000 5.32676
  -9  -8   1 38.6072 6.07362
  -8  -8   1 6.28647 3.12719
  -7  -8   1 16.8104 3.21591
  -6  -8   1 27.0651 9.29540
  -5  -8   1 8.46459 2.24067
  -4  -8   1 2.21797 1.37023
  -3  -8   1 6.30248 1.88078
  -2  -8   1 1.46115 1.52181
  -1  -8   1 14.9169 2.70164
   1  -8   1 60.3417 4.09647
   2  -8   1 42.1839 2.89294
   3  -8   1 119.871 6.57380
   4  -8   1 44.4705 4.46168
   5  -8   1 2.72460 2.27940
   6  -8   1 52.9674 5.42896
   7  -8   1 37.6791 4.52994
   8  -8   1 46.0608 6.17724
   9  -8   1 10.4210 4.05108
  -9  -7   1 5.40780 3.22753
  -8  -7   1 112.385 8.49728
  -7  -7   1 6.99822 3.30078
  -6  -7   1 51.8358 5.25611
  -5  -7   1 19.2077 2.73617
  -4  -7   1 217.190 10.0829
  -3  -7   1 75.8065 4.42357
  -2  -7   1 7.32843 1.70073
  -1  -7   1 14.9967 2.42153
   0  -7   1 84.4548 6.07531
   1  -7   1 1.55879 0.84769
   2  -7   1 60.2026 3.16368
   3  -7   1 20.2469 2.58122
   4  -7   1 0.00000 4.54180
   5  -7   1 0.00000 2.16193
   6  -7   1 4.90771 2.81667
   7  -7   1 42.0719 4.55072
   8  -7   1 74.9171 6.23108
   9  -7   1 85.7570 7.53084
 -10  -6   1 56.6540 6.32795
  -9  -6   1 15.7151 3.75574
  -8  -6   1 104.970 7.88640
  -7  -6   1 277.565 12.5728
  -6  -6   1 2.60257 2.32280
  -5  -6   1 103.889 5.67161
  -4  -6   1 11.4728 1.96259
  -3  -6   1 23.6056 2.35759
  -2  -6   1 104.008 4.50760
  -1  -6   1 1.41552 0.94558
   0  -6   1 186.249 10.2822
   1  -6   1 5.16069 1.02552
   2  -6   1 10.6267 1.36660
   3  -6   1 12.0069 1.48038
   4  -6   1 17.7736 2.88881
   5  -6   1 112.751 11.4694
   7  -6   1 1.03922 1.65876
   8  -6   1 0.00000 2.02068
   9  -6   1 119.262 7.54304
  10  -6   1 7.21866 3.69721
 -11  -5   1 0.00000 4.12369
 -10  -5   1 3.46747 2.07711
  -9  -5   1 25.7664 3.86082
  -8  -5   1 52.6438 4.99823
  -7  -5   1 23.6534 2.90852
  -6  -5   1 52.9959 4.62053
  -5  -5   1 35.6869 3.36578
  -4  -5   1 157.772 7.33793
  -3  -5   1 13.2154 1.71412
  -2  -5   1 65.0697 3.64775
  -1  -5   1 88.9813 4.57837
   0  -5   1 175.212 7.72732
   1  -5   1 46.4560 2.38312
   2  -5   1 333.296 11.5439
   3  -5   1 18.5026 2.03630
   4  -5   1 0.00000 3.47764
   5  -5   1 7.59522 3.93985
   6  -5   1 63.7608 16.0358
   7  -5   1 2.21540 2.37945
   8  -5   1 42.3032 4.40411
   9  -5   1 0.41969 1.94390
  10  -5   1 0.68429 2.99603
 -11  -4   1 7.41505 4.25197
 -10  -4   1 173.761 14.2090
  -9  -4   1 1.16228 2.43987
  -8  -4   1 20.8911 3.51974
  -7  -4   1 199.126 9.56272
  -6  -4   1 23.5990 5.97333
  -5  -4   1 196.405 8.68749
  -4  -4   1 518.385 20.1639
  -3  -4   1 20.2533 1.82436
  -2  -4   1 438.790 15.0421
  -1  -4   1 49.4201 2.73579
   0  -4   1 26.6280 1.58679
   1  -4   1 13.2968 1.06519
   2  -4   1 30.3096 1.62803
   3  -4   1 2.55102 0.84526
   4  -4   1 732.023 29.2864
   5  -4   1 180.925 10.1410
   6  -4   1 38.1997 3.71735
   7  -4   1 24.5124 5.60140
   8  -4   1 2.59672 2.22621
   9  -4   1 65.8284 5.01574
  10  -4   1 0.00000 2.98637
  11  -4   1 24.7402 4.96232
 -11  -3   1 1.21578 3.96799
 -10  -3   1 4.13865 2.51740
  -9  -3   1 57.7239 5.38381
  -8  -3   1 64.4150 5.34822
  -7  -3   1 35.9934 7.35670
  -6  -3   1 0.55276 1.51076
  -5  -3   1 41.3796 2.74606
  -4  -3   1 429.250 16.5587
  -3  -3   1 566.626 21.3179
  -2  -3   1 15.1328 0.97412
  -1  -3   1 18.8919 1.11332
   0  -3   1 1816.61 70.2804
   1  -3   1 543.531 17.8187
   2  -3   1 759.902 29.1627
   3  -3   1 17.9092 1.03363
   4  -3   1 107.469 6.03230
   5  -3   1 177.363 8.25731
   6  -3   1 13.9659 2.46759
   7  -3   1 40.9677 4.34000
   8  -3   1 107.475 6.54866
   9  -3   1 166.865 9.11004
  10  -3   1 1.56489 2.65678
  11  -3   1 13.0911 3.90849
 -11  -2   1 105.128 8.83030
 -10  -2   1 0.00000 3.00299
  -9  -2   1 61.0509 5.63635
  -8  -2   1 58.2431 5.01157
  -6  -2   1 216.647 12.6634
  -5  -2   1 14.3562 1.17323
  -4  -2   1 1647.09 53.1427
  -3  -2   1 1.42175 0.50149
  -2  -2   1 372.667 14.0293
  -1  -2   1 117.081 4.25987
   0  -2   1 17.1353 1.11959
   1  -2   1 73.4721 3.07948
   2  -2   1 4223.04 137.007
   3  -2   1 568.653 26.4414
   4  -2   1 0.00000 0.63017
   5  -2   1 50.5794 4.26170
   6  -2   1 579.033 31.3687
   7  -2   1 20.0062 2.58716
   8  -2   1 65.7247 4.59987
   9  -2   1 1.02258 1.78674
  10  -2   1 13.1290 3.53056
  11  -2   1 14.0979 4.49934
 -12  -1   1 66.1297 17.2997
 -11  -1   1 66.4294 6.68938
 -10  -1   1 0.00000 2.86415
  -9  -1   1 88.0903 6.93736
  -8  -1   1 200.161 11.5339
  -7  -1   1 5.28284 2.47661
  -6  -1   1 37.4016 5.44507
  -5  -1   1 93.4207 4.10615
  -4  -1   1 96.1176 3.68444
  -3  -1   1 0.55699 0.26454
  -2  -1   1 2241.13 71.0116
  -1  -1   1 64.6460 2.75420
   0  -1   1 473.023 15.5171
   1  -1   1 769.270 29.9577
   2  -1   1 134.205 5.49931
   3  -1   1 66.5425 2.55381
   4  -1   1 278.453 9.41934
   5  -1   1 132.953 5.57319
   6  -1   1 152.712 10.1954
   7  -1   1 63.5671 4.04808
   8  -1   1 1.76646 1.41823
   9  -1   1 23.6008 4.43285
  10  -1   1 205.230 12.5774
  11  -1   1 3.25949 3.51195
 -12   0   1 0.07538 3.15558
 -11   0   1 0.94219 3.04756
 -10   0   1 0.00000 2.37562
  -9   0   1 0.35502 1.76894
  -8   0   1 0.62898 1.65939
  -7   0   1 4.42329 1.56218
  -6   0   1 151.188 13.2548
  -5   0   1 0.00000 1.21236
  -4   0   1 0.32304 0.46898
  -3   0   1 0.98642 0.33983
  -2   0   1 0.61594 0.19881
  -1   0   1 0.39395 0.11213
   0   0   1 3.23020 0.26773
   1   0   1 17.8000 0.80937
   2   0   1 0.55667 0.27371
   3   0   1 0.43950 0.28445
   6   0   1 280.284 20.0753
   7   0   1 25.4005 4.14120
   8   0   1 2.21434 1.84688
   9   0   1 0.00000 2.13607
  10   0   1 0.00000 2.23283
  11   0   1 4.63171 3.08743
 -11   1   1 58.5987 6.32906
 -10   1   1 0.00000 2.45421
  -9   1   1 99.5787 7.40243
  -8   1   1 164.405 8.10936
  -7   1   1 7.96599 2.32039
  -6   1   1 31.2097 3.20029
  -5   1   1 59.3445 3.69706
  -4   1   1 97.8849 3.68773
  -3   1   1 0.58073 0.22783
  -2   1   1 2060.56 76.4716
  -1   1   1 67.9915 2.37931
   0   1   1 466.364 17.4635
   1   1   1 736.023 23.4534
   2   1   1 132.223 4.55515
   3   1   1 65.1823 2.56823
   4   1   1 281.695 9.58348
   5   1   1 129.934 4.92992
   6   1   1 146.010 8.71521
   7   1   1 66.6932 5.05988
   8   1   1 5.21227 2.24505
   9   1   1 31.0702 4.78820
  10   1   1 206.272 12.6037
  11   1   1 0.00000 3.30257
 -11   2   1 81.7220 8.02697
 -10   2   1 8.78385 3.76534
  -9   2   1 49.1135 4.44187
  -8   2   1 47.6724 3.72007
  -6   2   1 106.861 7.14075
  -5   2   1 15.2407 1.95894
  -4   2   1 1602.59 52.1777
  -3   2   1 1.80637 0.36684
  -2   2   1 362.354 11.8941
  -1   2   1 125.282 5.03484
   0   2   1 14.9018 0.82752
   1   2   1 74.6276 3.22213
   2   2   1 4316.04 136.323
   3   2   1 582.457 18.9873
   4   2   1 0.51708 0.48791
   5   2   1 63.7343 3.64489
   6   2   1 566.271 22.9536
   7   2   1 22.5690 2.48142
   8   2   1 73.6354 5.82035
   9   2   1 1.68858 3.27363
  10   2   1 14.9309 3.67328
  11   2   1 19.0854 4.52579
 -11   3   1 0.00000 4.12969
 -10   3   1 4.02843 3.13924
  -9   3   1 38.1689 4.24093
  -8   3   1 42.7974 4.81176
  -7   3   1 25.0328 5.49737
  -6   3   1 1.98088 1.43816
  -5   3   1 37.7751 3.22049
  -4   3   1 418.775 14.0225
  -3   3   1 532.068 18.3475
  -2   3   1 14.2924 0.92316
  -1   3   1 19.0261 1.23820
   0   3   1 1761.79 58.4624
   1   3   1 554.699 18.7873
   2   3   1 793.387 26.2615
   3   3   1 18.1559 1.08391
   4   3   1 118.830 5.00453
   5   3   1 176.850 7.80454
   6   3   1 21.5251 3.02343
   7   3   1 49.8623 3.61772
   8   3   1 132.770 8.62277
   9   3   1 177.996 11.3144
  10   3   1 2.90970 2.73525
  11   3   1 24.4541 4.59716
 -11   4   1 0.00000 4.36010
 -10   4   1 129.869 7.96848
  -9   4   1 0.00000 2.39373
  -8   4   1 12.3749 2.77758
  -7   4   1 167.285 10.2814
  -6   4   1 0.00000 1.78027
  -5   4   1 175.696 9.83177
  -4   4   1 481.038 16.3569
  -3   4   1 16.5842 1.23993
  -2   4   1 456.298 15.2586
  -1   4   1 43.5878 2.99258
   0   4   1 26.6198 1.87301
   1   4   1 14.6534 1.32607
   2   4   1 31.2224 1.75083
   3   4   1 3.39052 0.98759
   4   4   1 770.542 29.2690
   5   4   1 195.866 8.58064
   6   4   1 43.2677 3.14349
   7   4   1 22.4085 2.95933
   8   4   1 7.08516 2.36007
   9   4   1 72.8740 6.69210
  10   4   1 0.00000 2.92704
  11   4   1 40.5871 5.58588
 -10   5   1 1.21397 3.13265
  -9   5   1 21.8262 3.50839
  -8   5   1 50.4159 4.50104
  -7   5   1 22.0990 3.53102
  -6   5   1 50.4923 4.92764
  -5   5   1 11.5050 2.42556
  -4   5   1 143.816 7.13634
  -3   5   1 10.7113 1.14356
  -2   5   1 66.4268 3.38211
  -1   5   1 80.8564 4.07738
   0   5   1 175.913 8.23728
   1   5   1 49.4240 3.07748
   2   5   1 346.468 12.4016
   3   5   1 20.8499 1.52402
   4   5   1 7.32328 2.73495
   5   5   1 26.8167 3.55981
   6   5   1 477.732 30.0897
   7   5   1 23.5527 4.62271
   8   5   1 47.2185 4.73070
   9   5   1 1.92482 2.23601
  10   5   1 0.47305 2.84895
 -10   6   1 37.5437 4.71140
  -9   6   1 5.42311 2.98229
  -8   6   1 89.9319 6.35601
  -7   6   1 250.810 12.1042
  -6   6   1 5.61402 2.53713
  -5   6   1 95.1618 6.54364
  -4   6   1 0.00000 2.03811
  -3   6   1 24.0941 1.97265
  -2   6   1 103.567 4.95832
  -1   6   1 0.37939 0.77773
   0   6   1 206.482 11.5538
   1   6   1 4.32771 1.16724
   2   6   1 10.1173 1.36013
   3   6   1 11.9309 1.85315
   4   6   1 24.4666 3.20729
   5   6   1 167.017 8.53280
   6   6   1 70.8569 7.10989
   7   6   1 0.00000 2.59274
   8   6   1 4.81688 3.35596
   9   6   1 127.147 7.64838
  10   6   1 15.1084 6.01030
  -9   7   1 8.06504 3.51514
  -8   7   1 94.6887 6.78431
  -7   7   1 6.27172 2.70440
  -6   7   1 49.8407 5.16601
  -5   7   1 18.2410 2.60548
  -4   7   1 188.433 11.4657
  -3   7   1 71.3247 4.70841
  -2   7   1 0.58789 1.39943
  -1   7   1 19.6958 2.74248
   0   7   1 90.2870 5.19284
   1   7   1 2.37726 1.06706
   2   7   1 63.1464 3.88129
   3   7   1 23.9094 2.64933
   4   7   1 54.4016 6.49128
   5   7   1 5.22768 2.06406
   6   7   1 5.08842 2.18529
   7   7   1 31.7591 4.93936
   8   7   1 92.1482 8.05544
   9   7   1 98.4608 6.85843
  -9   8   1 36.8275 6.21152
  -8   8   1 2.92725 3.41518
  -7   8   1 16.5264 4.36280
  -5   8   1 4.33408 2.81531
  -3   8   1 4.14458 2.43071
  -2   8   1 0.00000 1.09103
  -1   8   1 19.7211 2.98907
   0   8   1 63.5340 6.62612
   1   8   1 63.5836 4.20641
   2   8   1 41.0320 4.26890
   3   8   1 117.986 7.33430
   4   8   1 40.4595 3.54097
   5   8   1 0.00000 3.07810
   6   8   1 62.2928 4.79389
   7   8   1 48.2322 5.14499
   8   8   1 52.9896 8.48350
   9   8   1 15.8198 6.24374
  -8   9   1 68.1418 7.61895
  -7   9   1 35.9595 6.08736
  -6   9   1 46.7278 5.85880
  -5   9   1 42.6483 7.79492
  -4   9   1 72.8580 6.52424
  -3   9   1 10.4210 3.19541
  -2   9   1 105.088 10.8646
  -1   9   1 66.8468 5.32489
   0   9   1 81.9414 8.11404
   1   9   1 32.7815 5.55830
   2   9   1 106.808 7.66762
   3   9   1 1.63514 1.65540
   4   9   1 4.27315 2.73459
   5   9   1 0.00000 2.54319
   6   9   1 59.6396 7.25857
   7   9   1 52.9509 7.78316
   8   9   1 27.0935 6.20897
  -7  10   1 7.69246 3.74299
  -6  10   1 23.7365 8.39009
  -5  10   1 7.53495 3.44317
  -4  10   1 18.5759 6.97733
  -3  10   1 5.35030 3.34616
  -2  10   1 12.3121 4.24453
  -1  10   1 0.76134 1.28962
   0  10   1 6.67644 4.64950
   1  10   1 133.019 9.37173
   2  10   1 45.1296 5.11762
   3  10   1 0.68887 2.67760
   4  10   1 3.53895 3.01202
   5  10   1 27.1995 6.20503
   6  10   1 5.78827 4.60805
   7  10   1 21.9579 6.67439
  -5  11   1 1.98781 3.24883
  -4  11   1 52.3738 6.12760
  -3  11   1 68.6400 10.2482
  -2  11   1 27.5672 6.63708
  -1  11   1 86.0970 10.0189
   0  11   1 38.0540 6.53085
   1  11   1 9.46391 5.08397
   2  11   1 6.79970 4.32586
   3  11   1 3.37049 2.75611
   4  11   1 7.69290 3.01398
   5  11   1 22.2353 5.46395
   1  12   1 3.14767 4.63708
   2  12   1 3.66886 5.04257
  -4 -11   2 17.8689 6.10626
  -3 -11   2 1.71437 3.49288
   2 -11   2 2.43830 2.31625
  -7 -10   2 8.75399 4.02484
  -6 -10   2 58.2572 6.45973
  -5 -10   2 0.06904 1.58623
  -4 -10   2 62.2704 4.69401
  -3 -10   2 7.55842 2.39865
  -2 -10   2 14.7092 4.13928
  -1 -10   2 38.2934 5.78089
   0 -10   2 26.0075 3.53932
   1 -10   2 166.923 14.1728
   2 -10   2 14.8270 4.86666
  -8  -9   2 178.896 12.3346
  -7  -9   2 145.394 11.1326
  -6  -9   2 4.00924 3.91024
  -5  -9   2 116.999 6.96485
  -4  -9   2 27.6054 3.23630
  -3  -9   2 52.0748 3.96692
  -2  -9   2 199.210 12.3910
  -1  -9   2 0.00000 2.07811
   0  -9   2 28.3908 3.96818
   1  -9   2 68.1604 4.69629
   2  -9   2 64.4381 5.58835
   3  -9   2 50.0862 4.01927
   4  -9   2 4.15571 2.22338
   5  -9   2 16.5087 3.42882
   6  -9   2 8.44061 5.66160
   7  -9   2 7.10572 2.97196
  -9  -8   2 38.6968 5.83919
  -8  -8   2 0.24194 2.44580
  -7  -8   2 35.0372 5.12876
  -6  -8   2 249.433 14.5633
  -5  -8   2 0.25417 1.27145
  -4  -8   2 174.194 8.45078
  -3  -8   2 22.9446 2.85302
  -2  -8   2 118.861 6.42827
  -1  -8   2 140.559 9.21420
   0  -8   2 24.0459 5.76007
   1  -8   2 86.1082 5.15902
   2  -8   2 156.398 7.95496
   3  -8   2 310.954 14.0139
   4  -8   2 4.72784 2.36015
   5  -8   2 4.20859 2.16870
   6  -8   2 27.7224 4.54906
   7  -8   2 7.16779 3.93222
   8  -8   2 13.1825 3.77696
   9  -8   2 7.67019 5.74132
  -9  -7   2 1.78153 2.69071
  -8  -7   2 44.1227 5.17417
  -7  -7   2 56.3901 6.00451
  -6  -7   2 48.6073 4.86444
  -5  -7   2 71.1261 4.69537
  -4  -7   2 246.646 10.9081
  -3  -7   2 200.572 9.05888
  -2  -7   2 504.717 20.6328
  -1  -7   2 21.3420 2.97622
   0  -7   2 26.4100 2.98738
   1  -7   2 70.5459 4.28445
   2  -7   2 1.64288 1.42903
   3  -7   2 415.124 17.5173
   4  -7   2 70.3102 5.58782
   5  -7   2 41.1686 3.66773
   6  -7   2 188.642 11.5233
   7  -7   2 3.34726 3.16536
   8  -7   2 64.7585 5.34115
   9  -7   2 1.28933 2.97774
 -10  -6   2 5.89056 3.06051
  -9  -6   2 22.8084 4.39594
  -8  -6   2 74.2807 6.45218
  -7  -6   2 52.1811 5.18671
  -6  -6   2 8.78415 2.35812
  -5  -6   2 7.71184 1.87220
  -4  -6   2 210.493 9.35248
  -3  -6   2 2.92877 1.08418
  -2  -6   2 113.691 4.85764
  -1  -6   2 50.5263 3.80619
   0  -6   2 277.442 12.1537
   1  -6   2 90.8978 4.86283
   2  -6   2 65.2852 3.85795
   3  -6   2 109.165 4.63503
   4  -6   2 211.617 11.7320
   5  -6   2 284.993 13.4595
   6  -6   2 554.214 28.2655
   7  -6   2 1.34656 1.80198
   8  -6   2 3.68052 2.15140
   9  -6   2 2.19605 2.78562
  10  -6   2 2.94895 4.32219
 -10  -5   2 84.2348 7.55602
  -9  -5   2 3.81090 2.10088
  -8  -5   2 72.7839 5.87761
  -7  -5   2 12.1885 2.72067
  -6  -5   2 53.5184 4.53107
  -5  -5   2 112.298 5.79287
  -4  -5   2 102.064 5.16058
  -3  -5   2 60.7130 3.46359
  -2  -5   2 330.128 11.7372
  -1  -5   2 28.3898 2.04112
   0  -5   2 828.272 33.0118
   1  -5   2 150.216 6.91186
   2  -5   2 61.9998 3.51599
   3  -5   2 141.975 5.50816
   4  -5   2 264.684 11.5457
   5  -5   2 368.367 15.8044
   6  -5   2 566.410 30.5462
   7  -5   2 3.13635 1.82395
   8  -5   2 144.080 8.21996
   9  -5   2 0.00000 2.25903
  10  -5   2 25.8912 4.94554
 -11  -4   2 119.102 15.4059
 -10  -4   2 11.4287 3.11037
  -9  -4   2 1.15470 2.30916
  -8  -4   2 21.6160 3.46574
  -7  -4   2 104.228 5.72117
  -6  -4   2 77.2952 6.45298
  -5  -4   2 21.5245 2.20120
  -4  -4   2 158.520 7.12354
  -3  -4   2 34.3300 1.73307
  -2  -4   2 170.299 6.35784
  -1  -4   2 8.04132 0.92983
   0  -4   2 20.1454 1.59453
   1  -4   2 655.105 21.5645
   2  -4   2 132.206 4.96805
   3  -4   2 112.694 4.36166
   4  -4   2 132.926 9.61894
   5  -4   2 15.0106 4.98142
   6  -4   2 54.2983 4.01815
   7  -4   2 281.861 12.9355
   8  -4   2 126.269 7.43082
   9  -4   2 1.47800 2.22154
  10  -4   2 7.71924 3.02959
  11  -4   2 6.43098 3.80198
 -11  -3   2 20.3463 5.03356
 -10  -3   2 144.774 9.78737
  -9  -3   2 1.99623 2.22346
  -8  -3   2 48.1079 3.70906
  -7  -3   2 71.8824 8.16633
  -6  -3   2 6.75500 2.02748
  -5  -3   2 12.7401 1.66880
  -4  -3   2 16.8919 1.63006
  -3  -3   2 948.749 30.5949
  -2  -3   2 119.836 4.55893
  -1  -3   2 4.78698 0.61572
   0  -3   2 1790.77 69.4150
   1  -3   2 33.8411 1.64760
   2  -3   2 551.779 18.0273
   3  -3   2 188.919 6.63840
   4  -3   2 30.6835 2.45961
   5  -3   2 263.264 12.0877
   6  -3   2 216.426 9.97210
   7  -3   2 79.8552 5.14079
   8  -3   2 194.012 9.82437
   9  -3   2 17.0104 3.29998
  10  -3   2 0.78752 3.02411
  11  -3   2 21.8202 5.13325
 -11  -2   2 81.3611 7.29498
 -10  -2   2 10.1117 3.01535
  -9  -2   2 69.5276 5.96849
  -8  -2   2 8.71197 2.40406
  -7  -2   2 149.442 6.95383
  -6  -2   2 232.675 13.1766
  -5  -2   2 3.40261 0.81193
  -4  -2   2 1055.70 34.2860
  -3  -2   2 59.2886 2.91890
  -2  -2   2 7.11970 0.60105
  -1  -2   2 4.14524 0.84304
   0  -2   2 243.560 8.34698
   1  -2   2 449.085 15.0194
   2  -2   2 4108.53 136.607
   3  -2   2 22.5984 1.58030
   4  -2   2 266.555 10.2250
   5  -2   2 21.3302 3.40761
   6  -2   2 54.0589 10.4880
   7  -2   2 160.707 7.96308
   8  -2   2 121.362 6.69761
   9  -2   2 246.254 11.7765
  10  -2   2 22.5226 4.40142
  11  -2   2 6.90446 4.27204
 -11  -1   2 20.6643 4.69520
 -10  -1   2 35.4054 4.59674
  -9  -1   2 15.9477 3.31080
  -8  -1   2 42.2746 4.20558
  -7  -1   2 10.4361 4.52307
  -6  -1   2 52.3256 7.18958
  -5  -1   2 232.993 8.35982
  -4  -1   2 342.220 11.4552
  -3  -1   2 11.5770 0.79827
  -2  -1   2 1512.60 47.9598
  -1  -1   2 773.122 25.3072
   0  -1   2 429.366 16.2974
   1  -1   2 2.86589 0.32409
   2  -1   2 3219.32 114.490
   3  -1   2 286.890 9.55103
   4  -1   2 0.88194 0.43919
   5  -1   2 38.8757 2.54468
   6  -1   2 54.7658 5.20671
   7  -1   2 165.657 8.15124
   8  -1   2 0.22235 1.25736
   9  -1   2 0.00000 1.52506
  10  -1   2 20.8274 3.99837
  11  -1   2 14.5333 4.13945
 -12   0   2 0.00000 4.66375
 -11   0   2 50.7533 6.16817
 -10   0   2 0.00000 4.04111
  -9   0   2 128.497 8.68258
  -8   0   2 5.55530 2.18056
  -7   0   2 30.7810 2.65333
  -6   0   2 534.324 17.8286
  -5   0   2 116.047 4.48202
  -4   0   2 265.321 9.04079
  -3   0   2 29.4180 1.40668
  -2   0   2 1.07649 0.26683
  -1   0   2 51.6377 1.90628
   0   0   2 4131.03 131.169
   1   0   2 296.170 9.53857
   2   0   2 9999.99 473.955
   3   0   2 63.9052 2.49965
   4   0   2 507.411 19.6418
   5   0   2 0.00000 0.70117
   6   0   2 0.00000 1.79469
   7   0   2 560.424 22.5401
   8   0   2 778.723 37.4621
   9   0   2 167.875 10.4538
  10   0   2 211.721 12.9094
  11   0   2 153.104 10.7338
 -11   1   2 14.6719 3.88344
 -10   1   2 34.2910 5.11488
  -9   1   2 18.9144 3.64602
  -8   1   2 45.2456 3.52605
  -5   1   2 172.515 7.08716
  -4   1   2 323.713 11.2448
  -3   1   2 3.96181 0.93045
  -2   1   2 1500.42 48.9349
  -1   1   2 784.935 25.7112
   0   1   2 408.896 14.9321
   1   1   2 1.96198 0.28620
   2   1   2 3050.30 96.4481
   3   1   2 290.587 9.72409
   4   1   2 0.23211 0.62160
   5   1   2 57.0462 3.55354
   6   1   2 60.3314 4.19977
   7   1   2 172.931 10.1231
   8   1   2 0.00000 1.64756
   9   1   2 1.42537 2.23761
  10   1   2 23.5822 4.20849
  11   1   2 6.92017 3.34123
 -11   2   2 75.3065 7.18002
 -10   2   2 6.10471 3.17256
  -9   2   2 50.0897 4.69320
  -8   2   2 10.6006 2.17222
  -7   2   2 139.974 6.99492
  -6   2   2 201.957 9.59927
  -5   2   2 0.73820 0.82023
  -4   2   2 916.952 30.2748
  -3   2   2 53.1817 2.32549
  -2   2   2 8.68624 0.65476
  -1   2   2 1.71563 0.33082
   0   2   2 240.638 8.20407
   1   2   2 437.294 14.5291
   2   2   2 4040.19 127.559
   3   2   2 20.5892 1.18697
   4   2   2 275.720 9.50163
   5   2   2 43.4838 2.90329
   6   2   2 77.0625 10.8329
   7   2   2 171.358 7.91335
   8   2   2 122.189 7.96099
   9   2   2 193.629 12.2472
  10   2   2 29.3520 4.69162
  11   2   2 17.4737 3.95679
 -11   3   2 22.8619 5.06141
 -10   3   2 137.239 9.95297
  -9   3   2 1.09823 1.76148
  -8   3   2 39.5456 3.95637
  -7   3   2 82.7758 6.36257
  -6   3   2 6.54164 1.79349
  -5   3   2 10.3125 2.19351
  -4   3   2 12.9700 1.04294
  -3   3   2 894.743 29.1726
  -2   3   2 121.880 4.48161
  -1   3   2 4.52926 0.56781
   0   3   2 1720.55 56.0879
   1   3   2 34.3384 1.94771
   2   3   2 566.564 18.9300
   3   3   2 183.725 6.60504
   4   3   2 41.1563 2.71040
   5   3   2 251.226 10.8988
   6   3   2 236.701 10.0995
   7   3   2 89.3812 5.19930
   8   3   2 213.593 9.80868
   9   3   2 21.3364 4.27297
  10   3   2 4.99455 3.02694
  11   3   2 32.1223 5.26592
 -11   4   2 133.602 15.4419
 -10   4   2 3.37702 2.89344
  -9   4   2 1.64008 2.24698
  -8   4   2 16.4912 3.16890
  -7   4   2 94.8719 5.64613
  -6   4   2 59.3215 5.48124
  -5   4   2 21.0493 3.30868
  -4   4   2 142.542 5.45054
  -3   4   2 29.8756 1.78225
  -2   4   2 172.560 6.37440
  -1   4   2 8.57489 0.91180
   0   4   2 19.4735 1.28399
   1   4   2 666.021 26.2539
   2   4   2 133.733 5.25619
   3   4   2 116.515 4.55898
   4   4   2 156.379 7.93620
   5   4   2 32.9534 5.98890
   6   4   2 64.8013 4.17026
   7   4   2 300.266 12.9243
   8   4   2 140.723 7.30316
   9   4   2 4.94790 3.55571
  10   4   2 10.3187 3.02247
  11   4   2 0.00000 2.41784
 -10   5   2 69.4369 5.89853
  -9   5   2 0.00000 2.18456
  -8   5   2 63.5386 4.83867
  -7   5   2 14.6791 2.53593
  -6   5   2 32.9440 3.71487
  -5   5   2 106.793 5.91905
  -4   5   2 98.2263 5.17042
  -3   5   2 56.7030 2.75017
  -2   5   2 345.404 12.1142
  -1   5   2 27.3639 1.67879
   0   5   2 794.756 30.4963
   1   5   2 162.510 7.53832
   2   5   2 61.8540 3.02384
   3   5   2 145.613 5.74240
   4   5   2 286.260 11.8916
   5   5   2 393.325 15.9888
   6   5   2 674.983 26.4225
   7   5   2 1.29559 1.96637
   8   5   2 169.743 8.62442
   9   5   2 0.00000 3.42230
  10   5   2 43.8402 5.76364
  11   5   2 41.3137 10.4558
 -10   6   2 0.76891 3.03829
  -9   6   2 22.8246 3.79354
  -8   6   2 56.7772 4.87352
  -7   6   2 49.0435 4.10770
  -6   6   2 18.4549 3.87326
  -5   6   2 18.2179 3.07394
  -4   6   2 190.051 9.05212
  -3   6   2 0.00000 0.88109
  -2   6   2 114.943 4.86700
  -1   6   2 52.5504 2.75976
   0   6   2 277.981 11.7181
   1   6   2 100.751 5.38819
   2   6   2 66.0098 3.34426
   3   6   2 109.698 5.63430
   4   6   2 216.306 9.58789
   5   6   2 316.084 13.8949
   6   6   2 468.456 24.6547
   7   6   2 0.46729 2.16581
   8   6   2 0.51954 1.99149
   9   6   2 7.05195 3.00624
  10   6   2 0.00000 4.67780
  -9   7   2 0.77632 3.06450
  -8   7   2 29.5923 5.61465
  -7   7   2 45.7380 5.46121
  -6   7   2 46.6015 5.37203
  -5   7   2 50.1712 7.34153
  -4   7   2 228.564 10.8917
  -3   7   2 187.554 9.11138
  -2   7   2 519.341 20.2364
  -1   7   2 25.9676 2.40973
   0   7   2 29.0495 2.52867
   1   7   2 75.2545 3.87405
   2   7   2 4.68230 1.38292
   3   7   2 427.219 17.6284
   4   7   2 79.4901 4.92925
   5   7   2 35.0974 3.46767
   6   7   2 188.612 9.24365
   7   7   2 2.05779 2.42008
   8   7   2 87.7485 6.12865
   9   7   2 7.37674 3.24518
  -9   8   2 32.5969 5.95710
  -8   8   2 0.00000 2.71287
  -7   8   2 27.4916 5.10457
  -6   8   2 217.496 13.9551
  -5   8   2 0.00000 2.58352
  -4   8   2 156.715 10.1618
  -3   8   2 17.4325 3.63663
  -2   8   2 122.429 6.28325
  -1   8   2 154.945 7.45452
   0   8   2 22.7882 3.28831
   1   8   2 86.5179 5.09134
   2   8   2 161.264 9.61055
   3   8   2 313.987 15.8885
   4   8   2 6.94169 3.54590
   5   8   2 5.31228 2.58126
   6   8   2 21.0088 3.84443
   7   8   2 6.44296 3.15936
   8   8   2 15.3717 6.28610
   9   8   2 14.2166 5.47280
  -8   9   2 137.607 10.8660
  -7   9   2 139.328 10.6865
  -6   9   2 4.54075 4.14549
  -5   9   2 84.4181 11.4980
  -4   9   2 15.0436 3.56358
  -3   9   2 43.4526 5.39235
  -2   9   2 199.871 12.1091
  -1   9   2 0.09928 1.11191
   0   9   2 29.3877 3.82005
   1   9   2 71.8403 5.96522
   2   9   2 61.4889 5.35288
   3   9   2 50.4781 4.65443
   4   9   2 3.24989 2.00347
   5   9   2 22.9465 3.82285
   6   9   2 0.00000 2.77900
   7   9   2 10.7605 3.68706
  -6  10   2 40.5797 6.13228
  -5  10   2 0.00000 3.22099
  -4  10   2 52.8100 6.28651
  -3  10   2 7.24849 3.52744
  -2  10   2 2.90011 2.63688
  -1  10   2 51.3339 4.02910
   0  10   2 28.3341 6.26059
   1  10   2 160.934 10.6154
   2  10   2 16.5144 3.40779
   3  10   2 3.41076 1.97542
   4  10   2 121.371 8.26150
   5  10   2 39.7673 5.13024
   6  10   2 29.5037 7.64358
  -5  11   2 3.99737 4.70015
  -4  11   2 13.4238 9.46701
  -3  11   2 0.00000 5.64747
  -2  11   2 61.0394 8.45635
  -1  11   2 207.104 17.9342
   0  11   2 43.6952 7.51181
   1  11   2 0.00000 3.29326
   2  11   2 2.45095 3.47781
   3  11   2 0.03263 1.95234
   4  11   2 6.26726 2.92049
   5  11   2 17.6596 6.92870
   0  12   2 0.00000 5.05176
   1  12   2 11.3888 5.59360
   2  12   2 31.0649 7.12902
  -1 -12   3 0.00000 4.46612
   0 -11   3 12.6303 3.93661
  -6 -10   3 13.5834 9.14730
  -5 -10   3 2.63866 3.78730
  -4 -10   3 29.1488 8.12824
  -3 -10   3 16.0323 3.88483
  -2 -10   3 4.07515 3.71258
  -1 -10   3 8.91870 4.41429
   0 -10   3 25.7185 7.14073
   1 -10   3 5.53045 3.31052
   2 -10   3 9.15892 2.74894
   3 -10   3 22.3405 5.44127
   4 -10   3 1.06560 2.73585
   5 -10   3 21.2723 5.89634
  -8  -9   3 41.8983 4.55251
  -7  -9   3 170.641 11.6627
  -6  -9   3 40.0434 4.77563
  -5  -9   3 196.898 9.94890
  -4  -9   3 13.1705 2.33590
  -3  -9   3 48.2347 3.71866
  -2  -9   3 14.5280 3.33125
  -1  -9   3 152.742 9.49454
   0  -9   3 15.0332 2.96310
   1  -9   3 268.523 10.6658
   2  -9   3 1.21207 1.50306
   3  -9   3 32.5056 4.77646
   4  -9   3 66.5250 8.45874
   5  -9   3 29.0448 6.36426
   6  -9   3 0.62289 2.75821
   7  -9   3 12.6670 3.50376
  -9  -8   3 7.69870 3.77666
  -8  -8   3 7.75479 3.04103
  -7  -8   3 33.6838 4.86030
  -6  -8   3 34.3023 4.43810
  -5  -8   3 4.21289 1.87253
  -4  -8   3 0.00000 1.18995
  -3  -8   3 71.4968 4.54367
  -2  -8   3 157.039 7.62488
  -1  -8   3 23.7334 3.03668
   0  -8   3 1.22393 1.47546
   1  -8   3 46.1738 3.02879
   2  -8   3 144.614 6.17024
   3  -8   3 1.03839 2.48184
   4  -8   3 66.3892 5.54776
   5  -8   3 7.26775 2.74339
   6  -8   3 4.59259 3.18909
   7  -8   3 4.59750 2.66804
   8  -8   3 108.615 9.01717
  -9  -7   3 3.80260 2.45686
  -8  -7   3 19.8218 4.21572
  -7  -7   3 39.5027 4.57502
  -6  -7   3 12.8932 2.83130
  -5  -7   3 91.0106 5.46577
  -4  -7   3 0.29026 1.75474
  -3  -7   3 29.5783 2.70403
  -2  -7   3 137.883 6.69262
  -1  -7   3 2.38318 1.31201
   0  -7   3 7.54986 2.29792
   1  -7   3 74.7594 3.81224
   2  -7   3 83.6322 3.94564
   3  -7   3 42.5139 4.08509
   4  -7   3 23.4914 3.30996
   5  -7   3 17.1560 3.34497
   6  -7   3 0.00000 1.93794
   7  -7   3 21.7496 3.31548
   8  -7   3 2.78020 2.27710
   9  -7   3 25.1630 4.93859
 -10  -6   3 34.8136 5.46026
  -9  -6   3 50.4988 4.45837
  -8  -6   3 66.4283 5.04674
  -7  -6   3 9.29118 2.67506
  -6  -6   3 70.9979 5.63519
  -5  -6   3 230.117 10.4523
  -4  -6   3 44.0254 3.14288
  -3  -6   3 329.622 13.5259
  -2  -6   3 2.85012 0.84733
  -1  -6   3 85.6136 4.58989
   0  -6   3 244.056 10.8801
   1  -6   3 10.5119 1.40120
   2  -6   3 260.070 9.36647
   3  -6   3 29.6470 1.99419
   4  -6   3 57.0493 3.99791
   5  -6   3 137.433 9.44600
   6  -6   3 55.3924 11.0656
   7  -6   3 280.552 13.1091
   8  -6   3 12.7505 2.72855
   9  -6   3 0.00000 2.19301
  10  -6   3 9.59998 5.14144
 -10  -5   3 11.8142 3.75451
  -9  -5   3 2.98203 1.91660
  -8  -5   3 0.23001 1.57734
  -7  -5   3 64.7912 5.39300
  -6  -5   3 42.9593 4.12909
  -5  -5   3 64.7422 4.00817
  -4  -5   3 17.5468 1.95747
  -3  -5   3 7.25095 1.27864
  -2  -5   3 14.3038 1.27780
  -1  -5   3 11.8945 1.29185
   0  -5   3 10.2275 1.49448
   1  -5   3 141.855 5.66403
   2  -5   3 8.76565 1.13328
   3  -5   3 121.671 4.86100
   4  -5   3 61.5475 3.99514
   5  -5   3 46.8492 9.19579
   6  -5   3 70.5157 13.0744
   7  -5   3 6.33269 1.92684
   8  -5   3 74.4875 5.41304
   9  -5   3 4.44105 3.08860
  10  -5   3 0.48163 2.37649
 -11  -4   3 189.338 12.5200
 -10  -4   3 9.33115 3.11089
  -9  -4   3 66.4426 4.55764
  -8  -4   3 44.9465 3.64287
  -7  -4   3 0.00000 2.11716
  -6  -4   3 192.115 10.9079
  -5  -4   3 542.212 26.6732
  -4  -4   3 18.8006 1.83685
  -3  -4   3 151.149 5.64514
  -2  -4   3 888.740 28.8795
  -1  -4   3 217.245 9.33215
   0  -4   3 145.389 5.67123
   1  -4   3 714.964 24.0105
   2  -4   3 33.3707 1.77996
   3  -4   3 184.292 6.69386
   4  -4   3 181.053 8.37361
   5  -4   3 228.481 10.3981
   6  -4   3 9.92761 3.09152
   7  -4   3 388.697 17.6994
   8  -4   3 43.8890 4.06813
   9  -4   3 12.2835 3.87967
  10  -4   3 5.02429 3.24261
  11  -4   3 17.6615 5.35386
 -11  -3   3 114.947 9.35534
 -10  -3   3 22.4426 4.05272
  -9  -3   3 123.489 10.4752
  -8  -3   3 14.5308 2.37683
  -7  -3   3 227.436 10.0918
  -6  -3   3 16.2501 2.00094
  -5  -3   3 168.621 7.42393
  -4  -3   3 54.6637 2.73749
  -3  -3   3 266.984 10.6859
  -2  -3   3 6.33455 0.68926
  -1  -3   3 9.65290 0.82400
   0  -3   3 33.9104 1.71216
   1  -3   3 160.399 5.88675
   2  -3   3 204.061 7.32415
   3  -3   3 13.4487 0.99762
   4  -3   3 262.374 9.17160
   5  -3   3 35.1999 6.73659
   6  -3   3 44.2313 5.52086
   7  -3   3 193.706 9.52010
   8  -3   3 47.6158 4.67438
   9  -3   3 0.00000 2.98046
  10  -3   3 9.64076 3.46208
  11  -3   3 55.9378 7.13293
 -11  -2   3 136.683 10.1933
 -10  -2   3 35.2077 5.13467
  -9  -2   3 89.8424 6.84690
  -8  -2   3 39.2805 3.23894
  -7  -2   3 0.63429 1.24422
  -6  -2   3 172.414 7.70230
  -5  -2   3 30.5938 2.13282
  -4  -2   3 388.685 13.0106
  -3  -2   3 175.367 6.16695
  -2  -2   3 371.358 12.5205
  -1  -2   3 775.870 25.4613
   0  -2   3 19.8227 0.98965
   1  -2   3 31.2723 1.46930
   2  -2   3 1955.19 61.7567
   3  -2   3 31.1550 1.50886
   4  -2   3 432.139 16.5436
   5  -2   3 204.159 9.20158
   6  -2   3 9.13612 2.16980
   7  -2   3 35.6360 4.28060
   8  -2   3 3.71876 2.09487
   9  -2   3 25.7172 4.21692
  10  -2   3 34.5080 5.02049
  11  -2   3 13.7733 4.63712
 -11  -1   3 22.1929 4.49451
 -10  -1   3 60.3732 5.69131
  -9  -1   3 24.4469 3.86997
  -8  -1   3 13.9169 2.96388
  -7  -1   3 319.903 13.1831
  -6  -1   3 299.163 10.5230
  -5  -1   3 287.548 11.3185
  -4  -1   3 197.143 6.92385
  -3  -1   3 625.632 20.3325
  -2  -1   3 484.346 15.7329
  -1  -1   3 343.244 11.1757
   0  -1   3 148.831 6.04143
   1  -1   3 564.466 25.3375
   2  -1   3 1600.23 50.5809
   3  -1   3 814.755 29.4966
   4  -1   3 6.01874 0.81663
   5  -1   3 1.02006 1.23232
   6  -1   3 47.1607 4.09057
   7  -1   3 31.5537 3.93295
   8  -1   3 67.8618 4.56541
   9  -1   3 225.356 13.2551
  10  -1   3 0.00000 2.64959
  11  -1   3 116.102 9.37598
 -11   0   3 0.00000 2.41694
 -10   0   3 0.46854 2.08705
  -9   0   3 1.26614 2.50121
  -8   0   3 0.00000 1.22559
  -7   0   3 2.20780 1.56382
  -6   0   3 0.26349 0.94803
  -5   0   3 0.00000 1.36500
  -4   0   3 0.90763 0.49372
  -3   0   3 0.65864 0.33887
  -2   0   3 0.60421 0.26449
  -1   0   3 0.46959 0.19343
   0   0   3 1.26801 0.24176
   1   0   3 0.60255 0.19617
   2   0   3 0.95972 0.29293
   3   0   3 0.24565 0.30624
   4   0   3 3.76133 1.25246
   5   0   3 0.19995 0.75939
   6   0   3 3.09260 1.13310
   8   0   3 0.73693 1.43582
   9   0   3 1.85982 2.36576
  10   0   3 0.80806 2.23931
  11   0   3 1.50431 3.59884
 -11   1   3 11.2821 4.51086
 -10   1   3 62.2172 5.98505
  -9   1   3 22.3084 3.91227
  -8   1   3 11.2889 2.14230
  -7   1   3 311.504 13.4585
  -6   1   3 294.141 12.5020
  -5   1   3 189.004 7.51438
  -4   1   3 205.881 7.27378
  -3   1   3 603.724 22.1232
  -2   1   3 475.220 15.4674
  -1   1   3 333.948 10.9478
   0   1   3 143.552 5.53777
   1   1   3 535.035 17.2079
   2   1   3 1561.51 49.6459
   3   1   3 799.520 25.8112
   4   1   3 6.35477 0.95991
   5   1   3 0.00000 0.93526
   6   1   3 51.6923 2.96515
   7   1   3 45.9101 3.26288
   8   1   3 63.7426 5.17567
   9   1   3 233.889 13.5479
  10   1   3 0.00000 3.11827
  11   1   3 128.136 9.75208
 -11   2   3 113.503 9.15194
 -10   2   3 27.5956 5.03715
  -9   2   3 73.1522 6.76263
  -8   2   3 44.0782 3.71465
  -7   2   3 3.10934 1.33681
  -6   2   3 160.466 7.66367
  -5   2   3 0.00000 2.24342
  -4   2   3 362.723 12.6480
  -3   2   3 167.615 5.99149
  -2   2   3 378.291 12.5104
  -1   2   3 802.123 26.4340
   0   2   3 22.2604 1.35180
   1   2   3 31.4434 1.48062
   2   2   3 1858.32 59.0305
   3   2   3 29.4143 1.57078
   4   2   3 706.754 23.6001
   5   2   3 214.948 7.82066
   6   2   3 14.8022 1.92309
   7   2   3 60.0854 3.79055
   8   2   3 6.23907 2.28410
   9   2   3 31.1685 4.86048
  10   2   3 39.0007 5.22253
  11   2   3 25.5678 4.94414
 -11   3   3 119.214 14.4080
 -10   3   3 21.5191 4.32110
  -9   3   3 108.448 6.86049
  -8   3   3 0.00000 2.64629
  -7   3   3 216.577 10.1549
  -6   3   3 10.1300 2.48879
  -5   3   3 153.459 7.29850
  -4   3   3 51.3907 2.43900
  -3   3   3 259.122 8.96206
  -2   3   3 5.80481 0.87368
  -1   3   3 9.86594 0.81695
   0   3   3 31.8322 1.54575
   1   3   3 153.405 6.37956
   2   3   3 207.391 7.42416
   3   3   3 13.8048 1.13810
   4   3   3 260.033 9.19084
   5   3   3 22.0935 2.22552
   6   3   3 6.20146 1.70084
   7   3   3 234.755 10.3514
   8   3   3 57.9634 4.11876
   9   3   3 0.00000 3.90047
  10   3   3 10.3786 3.59768
  11   3   3 60.4054 6.85362
 -11   4   3 124.546 12.8768
 -10   4   3 6.08328 3.26633
  -9   4   3 53.2816 4.83955
  -8   4   3 34.1333 3.63285
  -7   4   3 0.79181 1.20453
  -6   4   3 170.942 8.43279
  -5   4   3 480.364 19.9165
  -4   4   3 15.5838 1.51728
  -3   4   3 146.705 5.53063
  -2   4   3 869.008 28.7425
  -1   4   3 212.646 7.68418
   0   4   3 139.257 5.29937
   1   4   3 696.251 26.6231
   2   4   3 35.3475 1.90430
   3   4   3 188.273 6.90145
   4   4   3 184.026 6.98393
   5   4   3 247.379 10.4644
   6   4   3 2.41996 1.37244
   7   4   3 455.584 19.1272
   8   4   3 58.0899 4.28306
   9   4   3 19.7427 4.53545
  10   4   3 10.2609 3.70846
  11   4   3 32.0755 10.1200
 -10   5   3 8.66245 3.58701
  -9   5   3 2.74339 2.34328
  -8   5   3 0.00000 2.08464
  -7   5   3 50.5124 4.03682
  -6   5   3 36.3754 4.28466
  -5   5   3 65.2909 4.19040
  -4   5   3 17.5310 1.98561
  -3   5   3 6.12429 0.96456
  -2   5   3 14.7783 1.33343
  -1   5   3 11.1955 1.20090
   0   5   3 9.06225 1.09823
   1   5   3 139.293 6.24179
   2   5   3 9.17799 1.16205
   3   5   3 122.427 5.03872
   4   5   3 59.3547 3.58022
   5   5   3 29.3093 2.99491
   6   5   3 69.5415 5.22842
   7   5   3 6.06838 2.26042
   8   5   3 101.479 6.05985
   9   5   3 6.77607 2.58538
  10   5   3 0.00000 4.26808
 -10   6   3 29.4322 10.0937
  -9   6   3 41.4547 5.84176
  -8   6   3 55.4608 5.86608
  -7   6   3 3.96077 3.17080
  -6   6   3 56.9967 4.46797
  -5   6   3 199.371 9.85260
  -4   6   3 47.1013 3.37727
  -3   6   3 322.853 11.5057
  -2   6   3 4.09611 0.95550
  -1   6   3 83.5391 3.81793
   0   6   3 234.355 8.79867
   1   6   3 11.1302 2.01231
   2   6   3 265.601 9.64188
   3   6   3 29.6688 2.41612
   4   6   3 52.3267 3.46824
   5   6   3 188.600 9.39497
   6   6   3 30.1723 4.10821
   7   6   3 280.284 12.6739
   8   6   3 14.8514 2.86376
   9   6   3 0.38255 2.31947
  10   6   3 6.82593 5.72436
  -9   7   3 0.51127 3.08675
  -8   7   3 13.3016 4.51492
  -7   7   3 31.1594 5.03591
  -6   7   3 10.5370 3.01102
  -5   7   3 70.8050 6.59811
  -4   7   3 0.00000 2.74001
  -3   7   3 28.3896 3.89239
  -2   7   3 126.790 6.26642
  -1   7   3 5.01839 1.36317
   0   7   3 7.35659 1.56510
   1   7   3 85.1220 6.15588
   2   7   3 81.2308 4.52889
   3   7   3 62.4620 4.71883
   4   7   3 29.4606 3.82780
   5   7   3 30.0949 4.06786
   6   7   3 18.2413 3.21243
   7   7   3 21.5779 3.68340
   8   7   3 0.29711 2.04980
   9   7   3 35.8892 4.90596
  -8   8   3 6.75416 3.66105
  -7   8   3 17.3948 4.76037
  -6   8   3 31.1716 5.17560
  -5   8   3 7.75344 3.71550
  -4   8   3 0.00000 3.08468
  -3   8   3 62.0155 5.33608
  -2   8   3 150.061 7.38838
  -1   8   3 24.8381 2.95805
   0   8   3 1.07814 1.25175
   1   8   3 45.6134 3.52610
   2   8   3 140.205 8.45039
   3   8   3 15.6990 2.95501
   4   8   3 68.3494 5.39265
   5   8   3 7.77562 3.17865
   6   8   3 2.34877 1.95062
   7   8   3 6.66561 2.27586
   8   8   3 127.659 8.94508
  -8   9   3 34.0633 6.65735
  -7   9   3 142.048 10.9606
  -6   9   3 31.0968 5.50228
  -5   9   3 181.558 12.6672
  -4   9   3 8.90603 3.44288
  -3   9   3 42.5853 5.05637
  -2   9   3 16.6903 3.37016
  -1   9   3 154.254 7.74577
   0   9   3 15.5180 2.55142
   1   9   3 259.086 14.4013
   2   9   3 0.01433 2.20983
   3   9   3 33.7941 4.23819
   4   9   3 62.3295 5.47103
   5   9   3 32.0065 4.72827
   6   9   3 0.00000 5.15958
   7   9   3 6.79927 3.35260
  -6  10   3 3.63096 3.43367
  -5  10   3 0.00000 5.43429
  -4  10   3 21.9668 4.88617
  -3  10   3 11.7411 3.35959
  -2  10   3 0.00000 1.66363
  -1  10   3 4.48076 1.80381
   0  10   3 40.1565 7.31251
   1  10   3 5.52042 2.38360
   2  10   3 5.62512 2.85124
   3  10   3 29.3599 4.49251
   4  10   3 6.21696 2.39198
   5  10   3 25.4685 4.97998
   6  10   3 2.49659 3.81815
  -5  11   3 6.01004 3.20601
  -4  11   3 46.5112 6.39085
  -2  11   3 71.2387 6.51921
  -1  11   3 188.331 16.9732
   0  11   3 7.77701 3.46332
   1  11   3 123.321 11.9021
   2  11   3 13.3860 4.28563
   3  11   3 60.4995 5.76444
   4  11   3 25.1842 4.47104
  -2  12   3 1.67458 3.28154
   0  12   3 9.98787 6.54613
   1  12   3 0.04158 5.58253
   2  12   3 0.00000 5.87982
  -1 -12   4 5.50157 7.91010
  -5 -11   4 3.73739 4.49232
  -4 -11   4 0.87490 2.54293
  -3 -11   4 2.42062 3.70746
  -2 -11   4 0.00000 3.60700
  -1 -11   4 13.0639 3.64416
   0 -11   4 30.4960 8.18888
   1 -11   4 0.00000 2.24495
   2 -11   4 2.17645 2.50220
  -6 -10   4 58.1880 6.97501
  -5 -10   4 35.5826 5.12680
  -4 -10   4 14.4465 3.85113
  -3 -10   4 8.24976 3.20254
  -2 -10   4 13.3243 4.18095
  -1 -10   4 2.96973 2.64938
   0 -10   4 227.332 14.2391
   1 -10   4 21.8361 5.60563
   2 -10   4 7.10295 2.69804
   3 -10   4 31.5213 6.98233
   4 -10   4 52.3604 7.65394
   5 -10   4 97.2838 11.3611
   6 -10   4 57.9601 8.53774
  -7  -9   4 11.8428 5.40244
  -6  -9   4 35.0324 5.73591
  -5  -9   4 116.161 8.96884
  -4  -9   4 10.3404 3.13970
  -3  -9   4 46.9183 4.93130
  -2  -9   4 9.77759 2.73229
  -1  -9   4 107.427 8.20851
   0  -9   4 124.741 8.85694
   1  -9   4 85.0286 5.31836
   2  -9   4 122.241 8.86878
   3  -9   4 0.00000 2.07689
   4  -9   4 27.8111 6.21523
   5  -9   4 37.8542 6.48658
   6  -9   4 0.69529 1.82249
   7  -9   4 56.3562 6.23051
  -8  -8   4 138.291 11.8425
  -7  -8   4 2.77110 2.04235
  -6  -8   4 4.57384 1.68841
  -5  -8   4 66.8748 4.43499
  -4  -8   4 14.4405 2.63226
  -3  -8   4 0.35062 1.19389
  -2  -8   4 315.740 16.6446
  -1  -8   4 0.44665 1.10453
   0  -8   4 49.9783 4.05390
   1  -8   4 32.4361 2.93058
   2  -8   4 44.2199 3.57002
   3  -8   4 200.604 12.4970
   4  -8   4 21.1016 4.14919
   5  -8   4 89.4904 10.0986
   6  -8   4 137.629 10.0004
   7  -8   4 1.85969 2.76979
   8  -8   4 23.2610 6.80200
  -9  -7   4 47.1722 4.73278
  -8  -7   4 27.6538 3.70016
  -7  -7   4 7.19697 2.51388
  -6  -7   4 127.411 7.01493
  -5  -7   4 63.6357 4.19426
  -4  -7   4 74.3527 5.36841
  -3  -7   4 239.350 12.9595
  -2  -7   4 2.48740 1.29734
  -1  -7   4 24.0694 2.10305
   0  -7   4 210.349 8.40995
   1  -7   4 219.030 8.40715
   2  -7   4 18.1179 1.94253
   3  -7   4 33.5714 3.04054
   4  -7   4 31.5634 2.99973
   5  -7   4 61.8215 4.39328
   6  -7   4 18.1000 2.96339
   7  -7   4 112.155 7.14878
   8  -7   4 0.00000 2.89582
   9  -7   4 50.2453 8.67959
 -10  -6   4 2.85242 2.62773
  -9  -6   4 0.02271 1.59035
  -8  -6   4 10.5463 2.54282
  -7  -6   4 19.6716 2.98047
  -6  -6   4 13.0510 2.35894
  -5  -6   4 85.3415 4.80787
  -4  -6   4 41.1564 3.50664
  -3  -6   4 0.00000 0.84417
  -2  -6   4 19.3295 1.62058
  -1  -6   4 8.07478 1.31846
   0  -6   4 133.878 5.65284
   1  -6   4 23.6802 1.79704
   2  -6   4 19.4151 1.64980
   3  -6   4 98.9975 4.44033
   4  -6   4 55.5335 3.78277
   5  -6   4 28.5597 3.18931
   6  -6   4 13.1116 2.67606
   7  -6   4 0.79606 1.35139
   8  -6   4 2.76929 2.06864
   9  -6   4 3.83000 3.39381
  10  -6   4 0.00000 2.69619
 -10  -5   4 7.77365 3.07769
  -9  -5   4 137.029 7.43234
  -8  -5   4 36.2300 3.59525
  -7  -5   4 1.45709 1.60822
  -6  -5   4 163.773 7.96113
  -5  -5   4 0.42926 0.87867
  -4  -5   4 348.143 14.0280
  -3  -5   4 6.67436 1.14395
  -2  -5   4 3.28379 0.71132
  -1  -5   4 891.109 29.7677
   0  -5   4 0.54259 1.02979
   1  -5   4 141.337 5.66413
   2  -5   4 117.930 4.72528
   3  -5   4 12.5436 1.30431
   4  -5   4 3.73911 1.17064
   5  -5   4 344.010 14.9476
   6  -5   4 80.7596 5.37304
   7  -5   4 67.8172 4.71251
   8  -5   4 99.9229 6.80101
   9  -5   4 0.19244 2.51362
  10  -5   4 52.8342 6.22202
 -11  -4   4 21.5778 4.73300
 -10  -4   4 1.02651 2.45317
  -9  -4   4 19.5722 3.00493
  -8  -4   4 4.63445 1.83675
  -7  -4   4 56.6110 4.11777
  -6  -4   4 15.0470 2.26861
  -5  -4   4 91.7887 4.79146
  -4  -4   4 490.820 18.9678
  -3  -4   4 6.41078 0.87572
  -2  -4   4 912.547 29.6073
  -1  -4   4 6.23381 0.85265
   0  -4   4 43.4481 2.20347
   1  -4   4 120.332 4.79573
   2  -4   4 169.145 6.19150
   3  -4   4 613.576 20.2150
   4  -4   4 112.796 5.85292
   5  -4   4 2.63945 2.10905
   6  -4   4 12.1558 2.25541
   7  -4   4 0.00000 3.73210
   8  -4   4 354.227 16.2303
   9  -4   4 42.3430 5.04200
  10  -4   4 0.00000 2.61455
  11  -4   4 4.18132 4.43142
 -11  -3   4 3.38436 2.80884
 -10  -3   4 25.8110 4.46488
  -9  -3   4 4.30622 2.36686
  -8  -3   4 141.290 7.18459
  -7  -3   4 8.02374 1.79027
  -6  -3   4 67.3764 3.99644
  -5  -3   4 12.2143 1.62283
  -4  -3   4 20.8093 1.34613
  -3  -3   4 303.381 10.3533
  -2  -3   4 613.454 20.0476
  -1  -3   4 384.698 13.0796
   0  -3   4 211.346 7.35560
   1  -3   4 113.307 4.38451
   2  -3   4 471.667 15.5628
   3  -3   4 81.1783 3.30718
   4  -3   4 1539.27 71.7334
   5  -3   4 80.2715 4.60783
   6  -3   4 0.00000 1.27384
   7  -3   4 206.921 10.2342
   8  -3   4 106.062 6.73533
   9  -3   4 50.0567 4.62235
  10  -3   4 64.2255 6.53091
  11  -3   4 0.58002 3.93917
 -11  -2   4 6.98145 2.92233
 -10  -2   4 34.4056 5.10577
  -9  -2   4 228.059 13.2881
  -8  -2   4 66.5520 4.20354
  -7  -2   4 12.6790 1.95072
  -6  -2   4 10.5685 1.67659
  -5  -2   4 343.335 11.8292
  -4  -2   4 481.945 16.0271
  -3  -2   4 28.5905 1.49014
  -2  -2   4 1236.90 39.4462
  -1  -2   4 54.0244 2.26147
   0  -2   4 472.589 18.2686
   1  -2   4 126.156 4.51620
   2  -2   4 62.2737 3.03896
   3  -2   4 1781.88 56.4677
   4  -2   4 181.482 8.06630
   5  -2   4 4.27589 1.36609
   6  -2   4 59.1295 3.82187
   7  -2   4 34.2753 3.34614
   8  -2   4 19.9110 3.13450
   9  -2   4 239.835 14.4367
  10  -2   4 1.04361 3.07405
  11  -2   4 27.2020 5.21596
 -11  -1   4 14.8842 4.00039
 -10  -1   4 58.4260 5.58023
  -9  -1   4 67.4309 5.66109
  -8  -1   4 36.5178 3.89263
  -7  -1   4 72.7612 4.02738
  -6  -1   4 7.03841 1.20878
  -5  -1   4 73.5984 4.02866
  -4  -1   4 3.09526 0.65032
  -3  -1   4 72.0582 2.92543
  -2  -1   4 22.3189 1.18356
  -1  -1   4 132.439 4.65404
   0  -1   4 98.5351 4.29483
   1  -1   4 115.535 4.07915
   2  -1   4 1946.52 61.5441
   3  -1   4 14.9665 1.11089
   4  -1   4 492.315 16.4363
   5  -1   4 36.9807 2.12295
   6  -1   4 2.31648 1.54043
   7  -1   4 19.7800 3.31237
   8  -1   4 12.7819 2.39250
   9  -1   4 85.2521 6.73682
  10  -1   4 41.9428 5.34597
  11  -1   4 8.94375 4.45651
 -11   0   4 4.90580 3.26334
 -10   0   4 380.750 20.6338
  -9   0   4 91.7135 6.82185
  -8   0   4 0.28555 1.79816
  -7   0   4 304.994 13.0858
  -6   0   4 16.3067 1.37814
  -5   0   4 477.177 16.0417
  -4   0   4 166.147 6.08553
  -3   0   4 615.840 20.0701
  -2   0   4 65.7684 2.62371
  -1   0   4 18.5658 0.99524
   0   0   4 1987.69 62.9895
   1   0   4 389.459 12.6721
   2   0   4 69.8353 3.00448
   3   0   4 1.17843 0.44658
   4   0   4 287.984 9.84663
   5   0   4 872.389 28.4886
   6   0   4 1.30828 0.79822
   7   0   4 21.9603 2.81979
   8   0   4 36.8221 4.08414
   9   0   4 86.1127 7.23829
  10   0   4 57.4853 6.61505
  11   0   4 251.899 16.1488
 -11   1   4 14.1924 6.06469
 -10   1   4 49.0026 8.48022
  -9   1   4 71.2547 5.93467
  -8   1   4 45.3150 3.60650
  -7   1   4 71.5109 4.35267
  -6   1   4 5.45172 1.06698
  -5   1   4 77.1775 3.68467
  -4   1   4 1.97480 0.61815
  -3   1   4 66.8136 3.31677
  -2   1   4 21.4798 1.19631
  -1   1   4 130.110 4.62624
   0   1   4 96.0416 3.49510
   1   1   4 108.957 3.89020
   2   1   4 1904.15 60.3896
   3   1   4 14.2653 0.97933
   4   1   4 461.217 15.3530
   5   1   4 37.3627 2.17634
   6   1   4 7.19495 1.18139
   7   1   4 38.4345 3.06538
   8   1   4 16.4534 3.07129
   9   1   4 79.4384 6.47732
  10   1   4 40.5780 5.36158
  11   1   4 4.14952 4.35843
 -11   2   4 2.11125 4.56112
 -10   2   4 31.9225 7.96251
  -9   2   4 219.899 13.2033
  -8   2   4 62.8607 4.43794
  -7   2   4 13.9932 2.25007
  -6   2   4 7.17484 1.72824
  -5   2   4 318.379 12.4848
  -4   2   4 436.449 15.3962
  -3   2   4 29.0412 1.57826
  -2   2   4 1203.44 38.5265
  -1   2   4 52.8852 2.21086
   0   2   4 473.046 17.5700
   1   2   4 122.401 4.41579
   2   2   4 62.0897 2.57461
   3   2   4 1792.81 57.2063
   4   2   4 221.346 8.49886
   5   2   4 2.45424 1.21942
   6   2   4 73.8226 3.50615
   7   2   4 34.3573 2.83029
   8   2   4 24.1361 3.77879
   9   2   4 232.572 14.1742
  10   2   4 1.86899 2.75572
  11   2   4 39.8028 5.94713
 -11   3   4 0.00000 2.81676
 -10   3   4 32.0175 7.67824
  -9   3   4 2.92984 2.11780
  -8   3   4 129.155 7.45612
  -7   3   4 5.67196 1.93788
  -6   3   4 62.6887 3.97818
  -5   3   4 11.3683 1.41806
  -4   3   4 22.5793 1.45884
  -3   3   4 301.315 10.3876
  -2   3   4 614.702 20.1475
  -1   3   4 396.658 13.2338
   0   3   4 224.928 8.97530
   1   3   4 112.657 4.89369
   2   3   4 462.775 15.3597
   3   3   4 81.4985 3.41517
   4   3   4 1641.58 52.5837
   5   3   4 93.2651 4.11268
   6   3   4 0.00000 1.14503
   7   3   4 249.410 11.0028
   8   3   4 126.236 6.69220
   9   3   4 48.9281 5.72817
  10   3   4 75.4303 7.03974
  11   3   4 1.92314 4.24110
 -11   4   4 34.1136 8.82422
 -10   4   4 1.46429 2.05826
  -9   4   4 16.1325 3.16090
  -8   4   4 0.49829 2.40731
  -7   4   4 48.1261 3.93985
  -6   4   4 11.0310 1.95702
  -5   4   4 82.5209 4.66204
  -4   4   4 452.899 15.3916
  -3   4   4 5.81490 0.91746
  -2   4   4 914.328 29.7822
  -1   4   4 6.85818 0.78179
   0   4   4 44.6857 2.06983
   1   4   4 116.164 4.52255
   2   4   4 163.971 6.08350
   3   4   4 607.512 20.1825
   4   4   4 104.821 4.39249
   5   4   4 5.55117 1.57117
   6   4   4 11.1534 2.19546
   7   4   4 37.3431 3.52656
   8   4   4 421.835 17.6240
   9   4   4 45.2261 5.99150
  10   4   4 0.92118 3.10248
  11   4   4 12.2952 8.58134
 -10   5   4 2.83531 4.53649
  -9   5   4 108.188 8.73353
  -8   5   4 33.2175 4.05943
  -7   5   4 0.38269 1.40234
  -6   5   4 151.623 7.73133
  -5   5   4 0.80745 1.05586
  -4   5   4 328.918 11.7881
  -3   5   4 7.03113 1.04515
  -2   5   4 2.19803 0.80995
  -1   5   4 888.385 29.5914
   0   5   4 0.38596 0.69220
   1   5   4 140.414 5.47643
   2   5   4 123.414 4.94974
   3   5   4 14.5173 1.46220
   4   5   4 4.37680 1.30358
   5   5   4 369.399 15.2542
   6   5   4 96.9969 5.80472
   7   5   4 82.0236 5.19806
   8   5   4 128.028 7.14727
   9   5   4 1.57940 1.63490
  10   5   4 68.2076 7.29755
 -10   6   4 4.44645 2.95800
  -9   6   4 0.68405 3.53312
  -8   6   4 2.64266 2.82854
  -7   6   4 18.3464 3.72184
  -6   6   4 10.8859 2.90443
  -5   6   4 69.3497 5.67760
  -4   6   4 39.5884 3.94596
  -3   6   4 0.54192 0.74627
  -2   6   4 19.8562 2.27416
  -1   6   4 9.86867 1.60746
   0   6   4 130.508 6.21341
   1   6   4 19.4991 2.44911
   2   6   4 21.8509 2.19812
   3   6   4 103.320 5.59145
   4   6   4 58.1056 3.72052
   5   6   4 30.5927 3.05558
   6   6   4 8.26290 2.40838
   7   6   4 3.76840 2.23834
   8   6   4 2.30977 1.78006
   9   6   4 5.01941 2.67177
  10   6   4 2.05667 4.55717
  -9   7   4 45.1783 10.0854
  -8   7   4 21.9120 4.84100
  -7   7   4 7.42618 2.93878
  -6   7   4 109.940 8.17509
  -5   7   4 55.1542 5.25874
  -4   7   4 67.4246 5.61554
  -3   7   4 212.005 9.69557
  -2   7   4 2.64117 1.18254
  -1   7   4 26.2485 2.66460
   0   7   4 195.131 8.80003
   1   7   4 217.325 11.7339
   2   7   4 19.5759 2.28696
   3   7   4 31.9259 3.21841
   4   7   4 33.6790 3.85387
   5   7   4 71.9009 5.50507
   6   7   4 24.6183 3.85138
   7   7   4 123.683 8.46794
   8   7   4 0.91587 2.12805
   9   7   4 53.6933 5.96358
  -8   8   4 110.903 9.56778
  -7   8   4 0.00000 2.70322
  -6   8   4 3.20137 2.12358
  -5   8   4 59.6124 5.72110
  -4   8   4 14.6426 3.36262
  -3   8   4 0.43082 1.47875
  -2   8   4 304.599 13.0263
  -1   8   4 1.35443 1.16101
   0   8   4 45.7859 3.43674
   1   8   4 33.9142 3.00053
   2   8   4 46.2851 4.22755
   3   8   4 213.029 11.7520
   4   8   4 19.0256 3.40464
   5   8   4 88.3633 6.52415
   6   8   4 135.295 9.01980
   7   8   4 1.78273 2.53877
   8   8   4 26.1757 4.60817
  -7   9   4 1.93027 3.25344
  -6   9   4 30.3103 5.30280
  -5   9   4 110.161 8.55052
  -4   9   4 7.08388 2.57018
  -3   9   4 45.2128 4.80661
  -2   9   4 4.97571 2.25295
  -1   9   4 104.941 5.96748
   0   9   4 126.716 6.79229
   1   9   4 72.0744 5.73280
   2   9   4 122.131 8.00277
   3   9   4 3.60608 1.99654
   4   9   4 25.1959 3.93145
   5   9   4 54.8261 5.54962
   6   9   4 2.31857 2.81206
   7   9   4 57.1463 5.95192
  -6  10   4 57.9850 6.99846
  -5  10   4 12.6912 4.02065
  -4  10   4 7.13481 3.10971
  -3  10   4 13.1800 3.42160
  -2  10   4 21.8381 3.98481
  -1  10   4 0.78386 1.43248
   0  10   4 226.720 19.8139
   1  10   4 23.5866 4.11480
   2  10   4 8.81901 2.94910
   3  10   4 38.4515 5.28202
   4  10   4 48.8633 5.22577
   5  10   4 71.4273 8.95287
   6  10   4 51.8043 6.44033
  -4  11   4 5.86008 5.94628
  -3  11   4 0.51579 1.92638
  -2  11   4 5.45559 2.45288
  -1  11   4 8.30240 4.16395
   0  11   4 34.3543 5.08585
   1  11   4 2.43704 2.00045
   2  11   4 3.33587 2.22247
   3  11   4 8.64743 2.80950
   4  11   4 12.4397 3.30997
   0  12   4 3.14140 3.31738
   1  12   4 78.6375 6.80137
  -4 -11   5 0.98900 1.99979
  -3 -11   5 15.2333 4.13722
  -2 -11   5 30.4054 5.14565
  -1 -11   5 1.11766 2.19321
   0 -11   5 27.5379 5.17736
   2 -11   5 2.93080 2.45468
   3 -11   5 24.4889 4.83214
   4 -11   5 0.21286 2.35222
  -6 -10   5 18.6806 4.84540
  -5 -10   5 18.0231 4.68332
  -4 -10   5 21.0768 4.71823
  -3 -10   5 0.00000 1.78812
  -2 -10   5 14.8550 3.83024
  -1 -10   5 8.52575 2.65910
   0 -10   5 101.489 7.74633
   1 -10   5 33.9541 6.01746
   2 -10   5 1.40954 2.16368
   3 -10   5 3.95191 2.37290
   4 -10   5 15.5255 4.96218
   5 -10   5 1.21908 2.44536
   6 -10   5 5.31707 3.05699
  -7  -9   5 31.4658 5.90682
  -6  -9   5 13.8669 4.11343
  -5  -9   5 212.011 13.6038
  -4  -9   5 10.6876 3.21304
  -3  -9   5 126.466 9.10157
  -2  -9   5 0.42773 1.72799
  -1  -9   5 1.15565 1.86844
   0  -9   5 11.1934 2.96276
   1  -9   5 40.4970 3.54518
   2  -9   5 22.7169 4.07508
   3  -9   5 103.493 8.11208
   4  -9   5 1.01338 2.09636
   5  -9   5 22.8081 4.42690
   6  -9   5 17.4614 4.00931
   7  -9   5 25.3386 4.89818
  -8  -8   5 0.13992 2.49752
  -7  -8   5 65.3101 7.22937
  -6  -8   5 2.76194 2.52932
  -5  -8   5 122.828 9.07506
  -4  -8   5 68.1534 6.15060
  -3  -8   5 0.00000 1.25772
  -2  -8   5 171.872 10.6509
  -1  -8   5 6.55338 2.38785
   0  -8   5 113.034 6.23213
   1  -8   5 72.9139 4.67786
   2  -8   5 25.4820 4.02261
   3  -8   5 33.5289 4.03572
   4  -8   5 61.7501 6.00444
   5  -8   5 6.16801 2.44825
   6  -8   5 63.2686 6.31392
   7  -8   5 6.08239 2.93654
   8  -8   5 0.32810 3.73068
  -9  -7   5 5.41890 2.50356
  -8  -7   5 71.4349 5.28944
  -7  -7   5 3.41421 2.01918
  -6  -7   5 20.4745 2.84461
  -5  -7   5 118.873 6.32730
  -4  -7   5 0.84298 0.96290
  -3  -7   5 356.552 14.7233
  -2  -7   5 22.0272 3.59922
  -1  -7   5 33.5288 2.93633
   0  -7   5 37.6154 3.05751
   1  -7   5 46.9376 3.40354
   2  -7   5 40.9035 3.55424
   3  -7   5 47.3595 4.64532
   4  -7   5 38.9072 4.47858
   5  -7   5 1.64088 2.10051
   6  -7   5 5.59630 2.54984
   7  -7   5 0.58036 1.97640
   8  -7   5 5.54048 4.18260
   9  -7   5 8.94181 5.15467
 -10  -6   5 54.2191 13.3959
  -9  -6   5 1.81401 1.96737
  -8  -6   5 0.83355 1.44688
  -7  -6   5 65.7760 4.50803
  -6  -6   5 86.1380 5.01532
  -5  -6   5 105.549 5.61068
  -4  -6   5 45.7320 3.17327
  -3  -6   5 2.77918 1.06528
  -2  -6   5 16.2610 1.59740
  -1  -6   5 382.478 13.3431
   0  -6   5 1.13645 0.68599
   1  -6   5 51.9225 2.77890
   2  -6   5 8.21041 1.38068
   3  -6   5 1.37840 0.82800
   4  -6   5 237.411 10.8111
   5  -6   5 37.4477 3.40015
   6  -6   5 73.5491 6.36098
   7  -6   5 27.6949 4.67558
   8  -6   5 1.51501 2.58695
   9  -6   5 105.120 12.0466
 -10  -5   5 4.79146 2.78560
  -9  -5   5 0.87053 1.77742
  -8  -5   5 12.0600 2.31694
  -7  -5   5 7.38182 1.87863
  -6  -5   5 3.46999 1.32400
  -5  -5   5 38.8183 2.91191
  -4  -5   5 4.50276 1.25245
  -3  -5   5 0.75124 0.73275
  -2  -5   5 33.3990 1.91968
  -1  -5   5 15.4920 1.37276
   0  -5   5 2.11271 0.65275
   1  -5   5 2.11890 0.66967
   2  -5   5 75.7879 3.72595
   3  -5   5 4.85812 0.95552
   4  -5   5 36.6329 2.79349
   5  -5   5 3.81515 1.36901
   6  -5   5 28.8602 2.88580
   7  -5   5 8.95111 2.21900
   8  -5   5 16.9924 3.68777
   9  -5   5 10.6545 4.50674
  10  -5   5 4.84943 4.52913
 -10  -4   5 58.5873 6.23728
  -9  -4   5 37.4023 3.50803
  -8  -4   5 26.2519 2.97830
  -7  -4   5 104.729 5.65992
  -6  -4   5 122.909 6.10533
  -5  -4   5 35.5638 2.65557
  -4  -4   5 352.426 14.0294
  -3  -4   5 70.9001 3.11392
  -2  -4   5 24.4310 1.50467
  -1  -4   5 169.507 6.22669
   0  -4   5 47.0990 2.23287
   1  -4   5 412.688 13.9855
   2  -4   5 3.12332 0.68892
   3  -4   5 82.3772 3.50636
   4  -4   5 1.11678 0.85221
   5  -4   5 36.8797 2.95496
   6  -4   5 11.6399 2.36485
   7  -4   5 44.9777 3.67900
   8  -4   5 126.857 7.19920
   9  -4   5 226.020 11.5292
  10  -4   5 10.8690 4.01998
 -11  -3   5 16.2032 4.65864
 -10  -3   5 2.46598 2.21182
  -9  -3   5 20.0798 3.72646
  -8  -3   5 196.065 9.10411
  -7  -3   5 9.01289 1.75196
  -6  -3   5 17.4577 2.19364
  -5  -3   5 103.529 5.05347
  -4  -3   5 0.49574 0.46458
  -3  -3   5 951.990 30.7384
  -2  -3   5 65.9932 2.77777
  -1  -3   5 421.899 14.0247
   0  -3   5 80.5816 3.18337
   1  -3   5 489.183 16.1822
   2  -3   5 155.001 5.64535
   3  -3   5 8.38884 0.98982
   4  -3   5 940.277 31.4886
   5  -3   5 50.8864 4.30124
   6  -3   5 6.62748 1.66720
   7  -3   5 19.0055 2.68321
   8  -3   5 0.34034 1.77548
   9  -3   5 35.3818 3.97432
  10  -3   5 26.1882 4.59582
  11  -3   5 2.39842 4.91925
 -11  -2   5 12.4887 4.20820
 -10  -2   5 68.6991 6.19357
  -9  -2   5 376.165 19.9603
  -8  -2   5 4.04664 1.54620
  -7  -2   5 75.7439 4.38095
  -6  -2   5 0.30463 0.77728
  -5  -2   5 0.75044 0.53723
  -4  -2   5 724.673 23.7329
  -3  -2   5 198.657 7.06103
  -2  -2   5 397.038 13.2134
  -1  -2   5 15.7035 0.91913
   0  -2   5 121.159 5.40968
   1  -2   5 630.561 20.5028
   2  -2   5 12.8474 0.95273
   3  -2   5 610.147 19.8818
   4  -2   5 1246.35 40.4431
   5  -2   5 70.5653 3.60482
   6  -2   5 27.4636 2.69881
   7  -2   5 258.898 11.6343
   8  -2   5 82.0027 5.30266
   9  -2   5 15.1217 3.26996
  10  -2   5 212.327 13.2967
  11  -2   5 2.45595 3.27708
 -11  -1   5 20.7297 6.85948
 -10  -1   5 4.62221 2.47487
  -9  -1   5 180.412 11.1715
  -8  -1   5 18.5147 3.58790
  -7  -1   5 3.19370 1.21920
  -6  -1   5 62.0162 3.03685
  -5  -1   5 245.112 8.78736
  -4  -1   5 0.42652 0.44022
  -3  -1   5 148.030 5.43092
  -2  -1   5 366.359 12.2065
  -1  -1   5 258.236 8.75106
   0  -1   5 1563.26 58.5013
   1  -1   5 92.4926 4.03855
   2  -1   5 35.3001 1.61030
   3  -1   5 469.482 17.4406
   4  -1   5 22.0002 1.93065
   5  -1   5 548.159 18.3274
   6  -1   5 3.79449 1.59738
   7  -1   5 44.1570 3.27441
   8  -1   5 17.1714 2.60540
   9  -1   5 25.1429 5.02480
  10  -1   5 68.8288 6.40642
  11  -1   5 31.0038 5.93510
 -11   0   5 3.33766 2.62568
 -10   0   5 0.00000 1.37649
  -9   0   5 3.27046 1.60890
  -8   0   5 5.28765 1.95961
  -7   0   5 0.37152 0.90703
  -6   0   5 0.36072 0.59171
  -5   0   5 0.81989 0.55502
  -4   0   5 0.41719 0.45829
  -3   0   5 0.87942 0.43009
  -2   0   5 0.28267 0.31689
  -1   0   5 0.07682 0.21985
   0   0   5 0.40911 0.26769
   1   0   5 0.50704 0.25617
   2   0   5 0.52827 0.29329
   3   0   5 0.51876 0.37563
   4   0   5 0.62270 0.50202
   5   0   5 2.45964 0.90367
   6   0   5 0.69450 0.81376
   7   0   5 0.43371 1.23093
   8   0   5 0.00000 1.40721
   9   0   5 0.47312 2.23752
  10   0   5 1.94901 3.09290
  11   0   5 5.43291 3.73231
 -11   1   5 26.9918 7.99742
 -10   1   5 5.07328 4.85723
  -9   1   5 176.459 11.1266
  -8   1   5 21.0668 2.82071
  -7   1   5 1.65076 1.25756
  -6   1   5 58.8593 2.93947
  -5   1   5 228.557 8.29689
  -4   1   5 0.59200 0.48930
  -3   1   5 139.319 5.20329
  -2   1   5 354.033 11.8591
  -1   1   5 261.358 8.88746
   0   1   5 1482.08 47.2642
   1   1   5 86.5578 3.26838
   2   1   5 33.8841 1.62339
   3   1   5 453.055 14.9872
   4   1   5 24.6569 1.53298
   5   1   5 568.134 18.9769
   6   1   5 5.44754 1.19402
   7   1   5 37.5796 3.04160
   8   1   5 23.2916 3.43305
   9   1   5 23.4630 5.08644
  10   1   5 71.1000 6.64943
  11   1   5 30.4286 6.06115
 -11   2   5 1.00814 3.89468
 -10   2   5 63.3669 9.43437
  -9   2   5 306.416 17.2403
  -8   2   5 7.94460 2.11123
  -7   2   5 69.8992 4.52323
  -6   2   5 0.24102 0.79869
  -5   2   5 0.44342 0.52917
  -4   2   5 691.652 22.8053
  -3   2   5 191.442 6.90439
  -2   2   5 388.099 13.0101
  -1   2   5 14.4734 0.95857
   0   2   5 118.733 4.32833
   1   2   5 621.916 20.2753
   2   2   5 12.7303 0.95904
   3   2   5 621.901 20.4601
   4   2   5 1264.29 40.8001
   5   2   5 71.8885 3.36333
   6   2   5 32.3755 2.19435
   7   2   5 274.379 11.6481
   8   2   5 91.1136 6.76763
   9   2   5 23.2617 4.46689
  10   2   5 255.277 15.1737
  11   2   5 1.14052 4.59722
 -11   3   5 29.4523 5.15002
 -10   3   5 5.26096 3.43136
  -9   3   5 13.9563 3.15909
  -8   3   5 174.544 9.05812
  -7   3   5 8.04166 2.01865
  -6   3   5 16.2251 2.25520
  -5   3   5 91.9775 3.98714
  -4   3   5 0.56046 0.56517
  -3   3   5 901.276 29.4312
  -2   3   5 63.6460 2.79830
  -1   3   5 427.319 16.2950
   0   3   5 81.0310 3.91520
   1   3   5 497.861 23.1769
   2   3   5 156.901 5.79281
   3   3   5 8.84172 1.10627
   4   3   5 960.837 31.2815
   5   3   5 67.2607 3.35105
   6   3   5 8.07784 1.73770
   7   3   5 23.3287 2.89462
   8   3   5 2.52811 1.68448
   9   3   5 40.1849 5.29722
  10   3   5 31.0068 5.22476
  11   3   5 4.64770 3.38991
 -10   4   5 53.4635 5.18366
  -9   4   5 30.5953 3.70146
  -8   4   5 19.5266 3.23639
  -7   4   5 94.7438 5.79495
  -6   4   5 109.353 5.98306
  -5   4   5 32.8814 2.71146
  -4   4   5 322.867 11.3814
  -3   4   5 66.8612 3.06279
  -2   4   5 23.8660 1.50862
  -1   4   5 174.960 7.51612
   0   4   5 54.6983 3.08071
   1   4   5 412.979 13.9122
   2   4   5 2.67003 0.86612
   3   4   5 85.7488 3.72698
   4   4   5 3.18911 0.86507
   5   4   5 39.0202 2.85156
   6   4   5 17.9858 2.53360
   7   4   5 52.8564 3.88108
   8   4   5 163.633 8.45342
   9   4   5 240.434 14.3491
  10   4   5 15.9888 3.97649
 -10   5   5 1.67262 3.41898
  -9   5   5 0.00000 1.80659
  -8   5   5 7.00883 3.17916
  -7   5   5 8.13295 2.58713
  -6   5   5 0.68931 1.63017
  -5   5   5 29.8578 3.98252
  -4   5   5 7.63830 1.44405
  -3   5   5 0.35198 0.77057
  -2   5   5 31.1270 2.31473
  -1   5   5 14.5559 1.85578
   0   5   5 2.15957 0.93311
   1   5   5 3.66465 1.26307
   2   5   5 77.6021 3.68729
   3   5   5 4.84235 1.19213
   4   5   5 35.3408 2.68011
   5   5   5 4.79091 1.66341
   6   5   5 39.0702 3.58755
   7   5   5 10.2917 2.28755
   8   5   5 35.3008 3.93271
   9   5   5 25.0999 3.93046
  10   5   5 5.61124 3.07556
 -10   6   5 53.0327 10.8153
  -9   6   5 10.4446 5.00985
  -8   6   5 0.00000 2.41141
  -7   6   5 46.2564 5.48097
  -6   6   5 69.9549 5.92640
  -5   6   5 90.4697 6.67365
  -4   6   5 36.0715 3.85104
  -3   6   5 1.17303 1.15180
  -2   6   5 15.8704 2.13780
  -1   6   5 382.744 15.3890
   0   6   5 1.84251 0.99609
   1   6   5 47.6750 3.83860
   2   6   5 8.05429 1.49610
   3   6   5 0.16911 0.77351
   4   6   5 260.550 13.3933
   5   6   5 43.0904 4.27769
   6   6   5 79.3430 5.83059
   7   6   5 29.8619 4.21837
   8   6   5 4.54105 2.39054
   9   6   5 114.068 8.05426
  -9   7   5 4.11060 3.06371
  -8   7   5 60.6894 6.84724
  -7   7   5 0.56003 2.08665
  -6   7   5 20.3459 3.97309
  -5   7   5 106.118 7.72426
  -4   7   5 0.00000 1.37213
  -3   7   5 346.752 14.4133
  -2   7   5 23.4023 2.75827
  -1   7   5 30.5663 2.62836
   0   7   5 40.4841 3.08104
   1   7   5 49.1635 4.16348
   2   7   5 33.0797 2.70409
   3   7   5 56.9808 4.69087
   4   7   5 33.5813 3.90831
   5   7   5 0.00000 1.48334
   6   7   5 11.7207 4.25457
   7   7   5 3.03921 2.22480
   8   7   5 3.66510 2.41301
   9   7   5 10.7063 3.37474
  -7   8   5 56.3324 6.42372
  -6   8   5 0.29390 1.93752
  -5   8   5 108.451 8.15005
  -4   8   5 66.6200 5.82678
  -3   8   5 1.58560 1.45169
  -2   8   5 168.261 8.19392
  -1   8   5 7.07654 1.77069
   0   8   5 116.791 6.27111
   1   8   5 75.0785 4.59995
   2   8   5 24.5077 3.71341
   3   8   5 44.6847 4.73840
   4   8   5 66.0738 5.50007
   5   8   5 2.05057 1.71537
   6   8   5 70.1763 5.99290
   7   8   5 9.38079 3.08577
   8   8   5 3.08139 2.76176
  -7   9   5 19.7736 4.64409
  -6   9   5 11.4305 3.54096
  -5   9   5 199.971 12.8369
  -4   9   5 6.69451 2.38683
  -3   9   5 115.498 8.26483
  -2   9   5 0.39674 1.56900
  -1   9   5 1.33063 1.44476
   0   9   5 10.1887 2.21310
   1   9   5 40.0364 5.03810
   2   9   5 23.7889 4.01097
   3   9   5 105.576 7.39999
   4   9   5 0.50396 1.68074
   5   9   5 28.4509 4.58295
   6   9   5 9.64322 2.96043
   7   9   5 26.4770 4.68428
  -6  10   5 21.2393 4.67416
  -5  10   5 18.7382 3.97676
  -4  10   5 25.9948 4.70271
  -3  10   5 0.00000 1.75601
  -2  10   5 13.4998 3.37419
  -1  10   5 7.38742 2.15132
   0  10   5 106.546 10.9223
   1  10   5 39.8702 4.68718
   2  10   5 3.03723 1.89681
   3  10   5 7.14302 2.63771
   4  10   5 15.2680 3.64301
   5  10   5 6.20718 2.69283
   6  10   5 5.04440 2.85571
  -4  11   5 0.62393 2.18901
  -3  11   5 16.6858 3.96907
  -2  11   5 26.6531 4.68638
  -1  11   5 7.81856 4.23451
   0  11   5 21.1308 4.28187
   1  11   5 11.7859 3.38029
   2  11   5 3.28516 2.38037
   3  11   5 35.0174 5.36569
   4  11   5 0.00000 2.50558
  -4 -11   6 5.41097 2.53859
  -3 -11   6 0.14954 2.16542
  -2 -11   6 13.0513 3.59521
  -1 -11   6 1.29315 2.44977
   0 -11   6 5.10174 4.71142
   2 -11   6 18.9420 6.04502
   3 -11   6 2.92246 2.96280
  -6 -10   6 187.564 13.9870
  -5 -10   6 4.15992 3.08091
  -4 -10   6 55.1870 6.60005
  -3 -10   6 62.9539 6.69575
  -2 -10   6 0.79362 2.25493
  -1 -10   6 46.5747 5.21883
   0 -10   6 197.647 12.2693
   1 -10   6 150.645 16.7977
   2 -10   6 137.133 10.1602
   3 -10   6 6.97919 2.96080
   4 -10   6 29.7031 5.07711
   5 -10   6 37.6338 5.97653
  -7  -9   6 9.63409 3.97798
  -6  -9   6 0.00000 2.26689
  -5  -9   6 0.86654 2.52370
  -4  -9   6 7.92318 2.92617
  -3  -9   6 2.77326 2.32731
  -2  -9   6 15.8617 3.69240
  -1  -9   6 29.7691 4.56891
   0  -9   6 21.5694 3.80589
   1  -9   6 2.66044 1.29246
   2  -9   6 54.4871 5.51804
   3  -9   6 22.7109 4.33258
   4  -9   6 1.58512 2.27806
   5  -9   6 13.3401 3.75476
   6  -9   6 29.0691 5.17789
   7  -9   6 1.76896 2.58679
  -8  -8   6 62.6090 7.51104
  -7  -8   6 4.52060 3.07371
  -6  -8   6 61.6359 6.79116
  -5  -8   6 1.02004 2.10073
  -4  -8   6 60.3334 5.67907
  -3  -8   6 76.3581 6.48777
  -2  -8   6 4.75235 2.35876
  -1  -8   6 46.2506 4.46531
   0  -8   6 106.098 6.08909
   1  -8   6 18.7318 2.82696
   2  -8   6 17.7614 3.61004
   3  -8   6 55.6104 5.48922
   4  -8   6 2.97226 1.92430
   5  -8   6 36.8938 5.44223
   6  -8   6 14.9897 3.95881
   7  -8   6 24.7923 4.68731
   8  -8   6 32.8809 5.83954
  -9  -7   6 23.8156 5.38836
  -8  -7   6 20.4746 4.88508
  -7  -7   6 146.049 10.5579
  -6  -7   6 6.47956 2.93567
  -5  -7   6 4.59932 2.48097
  -4  -7   6 147.444 9.80600
  -3  -7   6 74.4865 6.03776
  -2  -7   6 224.351 12.9032
  -1  -7   6 0.26022 1.42305
   0  -7   6 40.4129 4.36384
   1  -7   6 158.204 7.84938
   2  -7   6 2.70304 1.40778
   3  -7   6 41.9273 4.50782
   4  -7   6 89.8260 7.11479
   5  -7   6 42.1618 4.89689
   6  -7   6 4.55936 2.28487
   7  -7   6 53.0679 5.74209
   8  -7   6 140.940 10.5978
  -9  -6   6 38.4921 5.05817
  -8  -6   6 16.8714 2.99699
  -7  -6   6 2.36689 1.55668
  -6  -6   6 122.051 6.58256
  -5  -6   6 5.78836 1.73714
  -4  -6   6 53.2079 4.94746
  -3  -6   6 18.3905 3.24540
  -2  -6   6 38.2395 2.95412
  -1  -6   6 5.73382 1.42049
   0  -6   6 29.8400 2.57358
   1  -6   6 25.1957 2.52600
   2  -6   6 0.39476 1.14522
   3  -6   6 9.51838 2.53852
   4  -6   6 0.10786 1.36122
   5  -6   6 14.4235 3.20797
   6  -6   6 0.49872 1.40447
   7  -6   6 3.12551 2.06786
   8  -6   6 0.69060 2.27347
   9  -6   6 0.00000 3.40668
 -10  -5   6 82.9238 7.36593
  -9  -5   6 80.0135 5.37687
  -8  -5   6 23.7994 3.19933
  -7  -5   6 30.4172 3.12242
  -6  -5   6 120.024 6.16287
  -5  -5   6 143.611 6.86211
  -4  -5   6 151.246 6.94837
  -3  -5   6 2.90067 0.97415
  -2  -5   6 347.697 12.0958
  -1  -5   6 170.802 6.53068
   0  -5   6 965.889 37.3263
   1  -5   6 177.713 8.14592
   2  -5   6 20.7919 2.23498
   3  -5   6 201.123 8.86782
   4  -5   6 41.9949 4.23572
   5  -5   6 75.5406 6.23117
   6  -5   6 690.335 36.0647
   7  -5   6 4.29905 2.66556
   8  -5   6 12.9723 3.60830
   9  -5   6 65.5303 7.26527
  10  -5   6 23.5849 5.54014
 -10  -4   6 1.22407 2.46376
  -9  -4   6 44.1465 3.82186
  -8  -4   6 32.3227 3.30164
  -7  -4   6 29.9444 3.00457
  -6  -4   6 4.27721 1.44468
  -5  -4   6 34.9517 2.67028
  -4  -4   6 6.46434 1.27437
  -3  -4   6 25.3569 1.62371
  -2  -4   6 0.54252 0.48776
  -1  -4   6 106.464 4.20675
   0  -4   6 366.991 12.5296
   1  -4   6 32.6055 1.77220
   2  -4   6 129.236 5.54560
   3  -4   6 15.1851 1.30319
   4  -4   6 0.66917 0.72937
   5  -4   6 82.8295 4.78224
   6  -4   6 224.303 10.4861
   7  -4   6 5.86489 1.85757
   8  -4   6 42.5124 3.90137
   9  -4   6 24.7679 5.19837
  10  -4   6 35.3612 6.74780
 -11  -3   6 4.02910 4.34883
 -10  -3   6 95.7295 7.72654
  -9  -3   6 37.0993 4.46848
  -8  -3   6 3.09810 1.52698
  -7  -3   6 17.9127 2.35688
  -6  -3   6 52.3972 3.31981
  -5  -3   6 46.6962 2.93571
  -4  -3   6 28.7625 1.74710
  -3  -3   6 195.053 7.07967
  -2  -3   6 139.200 5.20004
  -1  -3   6 2.43255 0.76806
   0  -3   6 16.8704 1.57041
   1  -3   6 382.832 12.9105
   2  -3   6 75.7100 3.14536
   3  -3   6 7.88265 1.00742
   4  -3   6 555.538 18.5420
   5  -3   6 0.00000 0.75500
   6  -3   6 425.050 17.8246
   7  -3   6 60.4214 4.23292
   8  -3   6 66.3784 5.16757
   9  -3   6 3.83526 2.49399
  10  -3   6 89.1935 6.83296
 -11  -2   6 13.5458 4.33147
 -10  -2   6 9.89386 4.15791
  -9  -2   6 5.93659 2.49010
  -8  -2   6 157.588 7.59220
  -7  -2   6 2.54133 1.39341
  -6  -2   6 40.1649 2.83138
  -5  -2   6 34.2611 2.03973
  -4  -2   6 53.7488 2.58807
  -3  -2   6 10.6174 1.07589
  -2  -2   6 628.868 20.5680
  -1  -2   6 80.9746 3.20678
   0  -2   6 41.0399 2.49098
   1  -2   6 38.5872 2.38804
   2  -2   6 939.174 30.1806
   3  -2   6 106.478 4.16354
   4  -2   6 76.7434 4.15039
   5  -2   6 302.767 12.0781
   6  -2   6 14.5294 2.30743
   7  -2   6 177.694 8.66507
   8  -2   6 4.74558 2.07597
   9  -2   6 14.7559 5.37982
  10  -2   6 205.185 12.9755
  11  -2   6 17.3949 4.90242
 -11  -1   6 6.44641 4.04057
 -10  -1   6 3.95343 3.78593
  -9  -1   6 20.1307 3.75161
  -8  -1   6 16.9084 3.21316
  -7  -1   6 1.05601 1.23155
  -6  -1   6 5.96796 1.07282
  -5  -1   6 0.77904 0.61733
  -4  -1   6 37.6390 2.03298
  -3  -1   6 144.757 5.42720
  -2  -1   6 170.226 6.12443
  -1  -1   6 23.4502 1.30139
   0  -1   6 1.81360 0.32527
   1  -1   6 3.42782 0.43910
   2  -1   6 23.3602 1.27067
   3  -1   6 136.159 5.03242
   4  -1   6 63.9394 2.85449
   5  -1   6 227.412 8.69052
   6  -1   6 79.8293 4.49398
   7  -1   6 1.92061 1.26987
   8  -1   6 27.1581 3.22517
   9  -1   6 16.4114 4.00827
  10  -1   6 32.2118 5.22506
  11  -1   6 18.1602 4.70138
 -11   0   6 29.9305 5.64680
 -10   0   6 1.47682 3.39082
  -9   0   6 0.51823 1.95095
  -8   0   6 414.547 21.5791
  -7   0   6 484.818 16.7810
  -6   0   6 271.555 9.83270
  -5   0   6 33.9575 2.04383
  -4   0   6 21.8639 1.48024
  -3   0   6 591.214 19.4837
  -2   0   6 356.523 12.0278
  -1   0   6 49.4332 2.21682
   0   0   6 1111.83 35.6613
   1   0   6 599.026 19.4625
   2   0   6 130.633 4.77120
   3   0   6 525.276 17.2847
   4   0   6 1044.76 38.0761
   5   0   6 851.321 27.8177
   6   0   6 352.592 12.3809
   7   0   6 111.509 5.79478
   8   0   6 46.3501 4.28236
   9   0   6 44.8520 5.25353
  10   0   6 39.4131 5.60454
  11   0   6 11.3935 3.60026
 -11   1   6 9.65157 3.68657
 -10   1   6 13.2872 3.82673
  -9   1   6 25.7002 4.11877
  -8   1   6 14.8314 2.68909
  -7   1   6 0.00000 1.20497
  -6   1   6 4.82444 1.05321
  -5   1   6 0.34028 0.50959
  -4   1   6 36.5469 2.02148
  -3   1   6 140.795 5.35040
  -2   1   6 166.176 6.05965
  -1   1   6 23.8333 1.38717
   0   1   6 1.58469 0.46588
   1   1   6 4.86553 0.66468
   2   1   6 23.5680 1.33840
   3   1   6 129.862 4.87837
   4   1   6 62.9867 2.87087
   5   1   6 240.813 8.69558
   6   1   6 77.0504 3.64191
   7   1   6 2.46155 1.32757
   8   1   6 28.7221 3.87836
   9   1   6 22.0065 3.78788
  10   1   6 40.0683 5.12662
  11   1   6 12.7747 3.75572
 -11   2   6 23.1950 7.68176
 -10   2   6 3.47110 3.90644
  -9   2   6 2.36464 2.12922
  -8   2   6 154.379 8.04650
  -7   2   6 1.82301 1.33051
  -6   2   6 35.1285 2.82690
  -5   2   6 31.1990 1.95379
  -4   2   6 49.8570 2.52973
  -3   2   6 9.96941 1.14331
  -2   2   6 595.582 19.6353
  -1   2   6 81.4653 3.31253
   0   2   6 39.3055 1.84378
   1   2   6 35.5332 1.73991
   2   2   6 944.675 30.5958
   3   2   6 109.186 4.31680
   4   2   6 91.9532 3.90500
   5   2   6 320.122 11.2979
   6   2   6 17.7004 1.92715
   7   2   6 200.864 9.22785
   8   2   6 2.09790 1.78664
   9   2   6 11.1623 3.07801
  10   2   6 213.556 12.9993
  11   2   6 26.4073 4.86575
 -11   3   6 0.00000 3.17020
 -10   3   6 72.3231 7.18254
  -9   3   6 38.2783 4.21478
  -8   3   6 3.52037 1.67425
  -7   3   6 15.4508 2.44161
  -6   3   6 46.8358 3.48405
  -5   3   6 41.3750 2.39576
  -4   3   6 27.1649 1.78972
  -3   3   6 185.853 6.89813
  -2   3   6 133.256 5.12344
  -1   3   6 2.61539 0.84854
   0   3   6 19.4239 1.61466
   1   3   6 386.435 15.1238
   2   3   6 74.7026 3.21748
   3   3   6 7.68457 1.06155
   4   3   6 558.106 18.7578
   5   3   6 1.81603 0.93526
   6   3   6 465.425 18.3793
   7   3   6 71.6041 4.53963
   8   3   6 87.2411 6.48937
   9   3   6 2.46209 2.31432
  10   3   6 87.9141 7.27863
  11   3   6 4.70955 5.06139
 -10   4   6 0.00000 2.41477
  -9   4   6 42.8456 5.22659
  -8   4   6 24.5878 4.09675
  -7   4   6 24.1655 3.80506
  -6   4   6 4.24807 1.50177
  -5   4   6 33.3974 2.77341
  -4   4   6 6.69531 1.15040
  -3   4   6 23.7646 2.00102
  -2   4   6 0.49632 0.62699
  -1   4   6 100.809 4.93659
   0   4   6 374.008 14.7433
   1   4   6 32.9087 2.77644
   2   4   6 123.359 4.91193
   3   4   6 13.8938 1.43516
   4   4   6 0.91209 0.77332
   5   4   6 92.7569 4.96293
   6   4   6 246.786 10.8788
   7   4   6 9.84079 2.03172
   8   4   6 49.7036 4.01641
   9   4   6 30.1815 4.66257
  10   4   6 40.3601 5.43357
 -10   5   6 75.1983 10.3632
  -9   5   6 76.9052 10.3725
  -8   5   6 25.1168 4.61547
  -7   5   6 23.1352 4.08353
  -6   5   6 96.7710 7.06304
  -5   5   6 129.582 8.40023
  -4   5   6 134.888 6.45797
  -3   5   6 3.28640 1.12437
  -2   5   6 328.808 13.3427
  -1   5   6 174.802 7.80128
   0   5   6 991.851 36.9444
   1   5   6 184.580 9.97376
   2   5   6 18.7715 2.02078
   3   5   6 205.513 8.90898
   4   5   6 38.8797 3.55113
   5   5   6 82.3476 5.64740
   6   5   6 749.343 34.2149
   7   5   6 6.97451 2.34420
   8   5   6 10.9472 2.76740
   9   5   6 80.1354 8.73719
  10   5   6 24.9991 5.93353
  -9   6   6 34.1723 8.20249
  -8   6   6 13.7008 5.43018
  -7   6   6 2.88922 2.37212
  -6   6   6 95.5780 7.25571
  -5   6   6 8.47427 2.37365
  -4   6   6 47.8366 4.55678
  -3   6   6 13.7329 2.08203
  -2   6   6 37.1379 2.86785
  -1   6   6 3.98658 1.26841
   0   6   6 32.9870 2.60367
   1   6   6 24.4404 2.94269
   2   6   6 1.70312 1.12350
   3   6   6 10.7290 1.84283
   4   6   6 0.00000 1.34949
   5   6   6 18.5612 3.19664
   6   6   6 0.06826 1.26252
   7   6   6 2.79519 2.20436
   8   6   6 4.09898 2.53666
   9   6   6 1.09448 2.20530
  -9   7   6 18.6505 4.61484
  -8   7   6 18.5757 4.67695
  -7   7   6 141.612 10.0673
  -6   7   6 1.99172 1.96132
  -5   7   6 3.34723 2.08507
  -4   7   6 134.746 8.99213
  -3   7   6 77.8866 4.68622
  -2   7   6 210.508 9.53813
  -1   7   6 0.00000 0.99413
   0   7   6 49.4568 3.57466
   1   7   6 160.765 9.44295
   2   7   6 4.07686 1.40736
   3   7   6 41.1319 4.04798
   4   7   6 95.5887 6.71231
   5   7   6 48.8774 4.59023
   6   7   6 1.39753 1.80891
   7   7   6 61.6039 5.53944
   8   7   6 172.255 10.7275
   9   7   6 55.1285 7.18260
  -8   8   6 63.5918 6.81753
  -7   8   6 1.01978 2.38076
  -6   8   6 51.2181 5.66286
  -5   8   6 0.25596 1.49889
  -4   8   6 59.3456 5.59374
  -3   8   6 72.0847 5.91227
  -2   8   6 3.63027 1.58196
  -1   8   6 40.3526 3.38908
   0   8   6 109.782 6.10662
   1   8   6 16.4458 2.57403
   2   8   6 17.7682 3.28846
   3   8   6 65.4227 5.49152
   4   8   6 1.18751 1.55936
   5   8   6 39.1140 4.69797
   6   8   6 21.5903 3.96896
   7   8   6 15.7941 3.64174
   8   8   6 33.4655 5.37257
  -7   9   6 15.3443 4.33141
  -6   9   6 0.06125 1.66038
  -5   9   6 5.20054 2.48224
  -4   9   6 6.80218 2.33204
  -3   9   6 2.34509 2.01630
  -2   9   6 14.1776 2.78348
  -1   9   6 24.8575 3.32226
   0   9   6 19.3617 2.96202
   1   9   6 2.70910 1.88675
   2   9   6 69.1654 5.95007
   3   9   6 27.7763 4.40277
   4   9   6 3.78687 2.27472
   5   9   6 13.0392 3.60423
   6   9   6 28.1765 4.68223
   7   9   6 8.71732 3.16393
  -5  10   6 7.01330 2.91582
  -4  10   6 49.1034 6.07679
  -3  10   6 65.1968 6.29716
  -2  10   6 1.87959 1.96123
  -1  10   6 38.5737 4.05735
   0  10   6 187.006 15.9690
   1  10   6 141.928 9.49285
   2  10   6 137.167 9.36341
   3  10   6 9.75203 3.10808
   4  10   6 32.2032 4.93432
   5  10   6 33.8052 5.40826
  -3  11   6 2.11995 2.29522
  -2  11   6 11.1468 3.23447
  -1  11   6 4.70022 3.70430
   0  11   6 6.96340 2.73331
   1  11   6 38.3209 5.43521
   2  11   6 17.0728 3.89725
   3  11   6 7.59609 3.03195
  -3 -11   7 0.00000 2.23789
  -2 -11   7 34.9173 5.74185
  -1 -11   7 33.9859 5.49499
   0 -11   7 8.59967 5.58091
   2 -11   7 3.13589 3.41767
   3 -11   7 54.4708 6.43616
  -5 -10   7 9.07862 3.53830
  -4 -10   7 37.9970 6.20899
  -3 -10   7 19.2113 4.36220
  -2 -10   7 16.8656 4.09897
  -1 -10   7 5.89853 2.71209
   0 -10   7 56.1458 5.57602
   1 -10   7 0.91044 3.59374
   2 -10   7 115.305 9.14713
   3 -10   7 0.75466 2.23401
   4 -10   7 7.80571 3.16530
   5 -10   7 2.05476 2.55164
  -7  -9   7 27.1130 6.05091
  -6  -9   7 66.3062 7.45380
  -5  -9   7 0.55639 2.18646
  -4  -9   7 64.7508 6.88517
  -3  -9   7 4.40499 2.83852
  -2  -9   7 1.71539 1.97966
  -1  -9   7 195.067 12.0765
   0  -9   7 3.59874 2.11285
   1  -9   7 75.2961 5.06789
   2  -9   7 0.00000 1.78807
   3  -9   7 3.69917 2.59353
   4  -9   7 87.7893 7.74170
   5  -9   7 7.05797 2.98357
   6  -9   7 43.8479 6.00696
  -8  -8   7 97.3908 8.93261
  -7  -8   7 4.01034 2.88540
  -6  -8   7 17.2053 4.21353
  -5  -8   7 46.3004 5.66437
  -4  -8   7 7.98200 2.90918
  -3  -8   7 217.780 13.1718
  -2  -8   7 62.1579 5.59370
  -1  -8   7 6.24379 2.42150
   0  -8   7 77.0222 5.02069
   1  -8   7 39.8084 3.71516
   2  -8   7 35.5577 5.16927
   3  -8   7 127.965 9.40462
   4  -8   7 7.76697 2.52996
   5  -8   7 16.2558 3.49257
   6  -8   7 90.3482 7.91082
   7  -8   7 1.94054 2.38657
  -8  -7   7 72.8715 7.42974
  -7  -7   7 23.3071 4.88162
  -6  -7   7 11.1736 3.41663
  -5  -7   7 14.9959 3.53338
  -4  -7   7 0.19428 1.71574
  -3  -7   7 325.987 17.7206
  -2  -7   7 1.20386 1.82087
  -1  -7   7 167.348 8.34433
   0  -7   7 14.5535 2.39843
   1  -7   7 51.7933 3.76777
   2  -7   7 116.632 7.17076
   3  -7   7 1.44966 2.46242
   4  -7   7 22.9484 4.05249
   5  -7   7 3.85971 2.40610
   6  -7   7 18.2330 3.97054
   7  -7   7 8.99192 3.44003
   8  -7   7 1.04678 2.66712
  -9  -6   7 56.4320 6.67334
  -8  -6   7 69.9849 6.87760
  -7  -6   7 0.00000 1.82757
  -6  -6   7 23.3437 4.42948
  -5  -6   7 196.719 12.1095
  -4  -6   7 2.34203 1.80492
  -3  -6   7 604.276 29.8436
  -2  -6   7 61.9091 4.11752
  -1  -6   7 106.783 5.76255
   0  -6   7 12.0337 2.02899
   1  -6   7 4.96796 1.49722
   2  -6   7 9.56707 2.09258
   3  -6   7 78.2701 6.41919
   4  -6   7 0.74496 1.66296
   5  -6   7 63.9976 6.01692
   6  -6   7 24.9322 4.47451
   7  -6   7 0.43696 1.95842
   8  -6   7 2.26269 2.93504
   9  -6   7 0.70059 3.02442
 -10  -5   7 23.2775 9.08044
  -9  -5   7 12.7779 3.71610
  -8  -5   7 8.32893 3.06745
  -7  -5   7 7.38214 2.77567
  -6  -5   7 34.5070 4.44433
  -5  -5   7 12.6693 2.93675
  -4  -5   7 6.43748 2.15114
  -3  -5   7 33.9147 3.58891
  -2  -5   7 21.3886 2.35652
  -1  -5   7 45.1448 3.21646
   0  -5   7 124.527 6.26947
   1  -5   7 14.8266 2.04057
   2  -5   7 1.10706 1.06190
   3  -5   7 85.9863 4.67725
   4  -5   7 8.11482 2.47325
   5  -5   7 0.59233 1.94264
   6  -5   7 98.0345 7.84307
   7  -5   7 29.1869 4.94969
   8  -5   7 31.8982 5.28376
   9  -5   7 4.26474 2.82334
 -10  -4   7 97.0591 8.30301
  -9  -4   7 77.0249 5.10087
  -8  -4   7 46.1073 3.75331
  -7  -4   7 20.0939 2.75454
  -6  -4   7 33.1217 3.00807
  -5  -4   7 221.664 9.61731
  -4  -4   7 20.4002 1.92872
  -3  -4   7 162.064 6.21022
  -2  -4   7 147.490 7.00761
  -1  -4   7 134.348 6.48554
   0  -4   7 13.8580 1.65048
   1  -4   7 10.8734 1.66218
   2  -4   7 26.0858 2.42113
   3  -4   7 121.706 5.89724
   4  -4   7 53.3117 4.83687
   5  -4   7 134.369 9.16921
   6  -4   7 79.1071 6.64653
   7  -4   7 41.9502 4.81663
   8  -4   7 1.42519 2.17097
   9  -4   7 47.8572 6.12954
  10  -4   7 149.870 11.8429
 -10  -3   7 9.34791 4.33479
  -9  -3   7 63.3193 5.77784
  -8  -3   7 29.1579 3.26559
  -7  -3   7 38.3039 3.53175
  -6  -3   7 44.5805 3.26427
  -5  -3   7 77.8420 4.21691
  -4  -3   7 12.0100 1.29751
  -3  -3   7 278.556 9.82462
  -2  -3   7 134.512 5.12643
  -1  -3   7 28.5881 1.50807
   0  -3   7 1.37569 0.79357
   1  -3   7 53.3663 3.22121
   2  -3   7 261.544 9.20460
   3  -3   7 5.68021 0.89041
   4  -3   7 16.7096 1.84684
   5  -3   7 5.98979 1.41314
   6  -3   7 295.222 13.0400
   7  -3   7 168.525 8.53638
   8  -3   7 1.93924 1.67357
   9  -3   7 43.3845 6.23605
  10  -3   7 27.5771 5.57663
 -11  -2   7 14.0506 7.25052
 -10  -2   7 0.00000 2.91146
  -9  -2   7 31.0598 4.06608
  -8  -2   7 68.4085 4.27808
  -7  -2   7 18.2916 2.63287
  -6  -2   7 0.29649 1.07142
  -5  -2   7 1.18651 0.64164
  -4  -2   7 56.3907 2.76087
  -3  -2   7 71.5354 3.17735
  -2  -2   7 551.761 18.3054
  -1  -2   7 62.4778 2.66590
   0  -2   7 139.401 6.38524
   1  -2   7 0.71353 0.64750
   2  -2   7 44.9378 2.09591
   3  -2   7 427.252 14.3364
   4  -2   7 87.5607 3.74341
   5  -2   7 176.878 6.77430
   7  -2   7 5.35982 1.74539
   8  -2   7 30.0906 3.30080
   9  -2   7 0.16442 2.18178
  10  -2   7 99.8244 12.4317
 -11  -1   7 5.58731 3.42017
 -10  -1   7 7.79869 5.26942
  -9  -1   7 153.237 10.1156
  -8  -1   7 21.3284 4.30216
  -7  -1   7 1091.94 41.0631
  -6  -1   7 91.7856 4.18029
  -5  -1   7 197.054 7.43151
  -4  -1   7 171.572 6.48325
  -3  -1   7 16.5368 1.26766
  -2  -1   7 82.2717 3.41765
  -1  -1   7 761.357 24.7932
   0  -1   7 0.29678 0.24670
   1  -1   7 403.644 13.4488
   2  -1   7 117.297 4.41012
   3  -1   7 8.66170 0.98444
   4  -1   7 11.3610 1.24821
   5  -1   7 8.32454 1.23651
   6  -1   7 0.83699 1.08018
   7  -1   7 65.4035 4.24724
   8  -1   7 0.63416 1.19728
   9  -1   7 52.9704 5.74076
  10  -1   7 15.9868 4.57857
  11  -1   7 17.2730 6.94426
 -11   0   7 4.85478 5.34348
 -10   0   7 1.94878 2.75687
  -9   0   7 0.53007 2.02156
  -8   0   7 1.03939 2.71380
  -7   0   7 0.00000 1.19334
  -6   0   7 1.28656 0.85755
  -5   0   7 0.00000 0.55063
  -4   0   7 0.38321 0.51430
  -3   0   7 1.74556 0.55799
  -2   0   7 0.15563 0.39690
  -1   0   7 0.37514 0.39599
   0   0   7 0.45454 0.37700
   1   0   7 0.76283 0.36737
   2   0   7 2.64799 0.63395
   3   0   7 0.54193 0.46448
   4   0   7 0.69367 0.55905
   5   0   7 1.42576 0.76789
   6   0   7 0.48642 0.82653
   7   0   7 0.20087 1.22534
   8   0   7 0.13686 1.31485
   9   0   7 0.10263 1.70989
  10   0   7 0.12432 2.25224
  11   0   7 0.08025 2.19173
 -11   1   7 6.81561 4.17195
 -10   1   7 4.65359 3.09286
  -9   1   7 149.489 9.95738
  -8   1   7 17.6646 4.07995
  -7   1   7 1027.62 40.3936
  -6   1   7 86.8943 4.03207
  -5   1   7 195.821 7.41808
  -4   1   7 168.801 6.44792
  -3   1   7 15.2367 1.30677
  -2   1   7 79.7968 3.39611
  -1   1   7 754.694 24.6458
   0   1   7 0.11954 0.35102
   1   1   7 376.422 12.6285
   2   1   7 111.283 4.28279
   3   1   7 10.5605 1.14025
   4   1   7 11.0874 1.28268
   5   1   7 7.14695 1.19793
   6   1   7 2.13088 1.01435
   7   1   7 67.6496 4.24254
   8   1   7 0.64842 1.65706
   9   1   7 62.5604 5.54585
  10   1   7 24.1634 4.32862
  11   1   7 18.9575 7.20999
 -11   2   7 16.8881 6.54761
 -10   2   7 1.43821 3.14582
  -9   2   7 30.2156 4.66473
  -8   2   7 59.6044 4.41744
  -7   2   7 15.2746 2.82035
  -6   2   7 0.40592 0.93510
  -5   2   7 0.91254 0.70332
  -4   2   7 53.0948 2.72206
  -3   2   7 65.8190 3.05700
  -2   2   7 535.395 17.8496
  -1   2   7 62.7749 2.81352
   0   2   7 130.997 4.93322
   1   2   7 1.67649 0.50395
   2   2   7 42.6921 2.12169
   3   2   7 442.221 14.9280
   4   2   7 89.4098 3.87231
   5   2   7 182.686 7.05033
   6   2   7 0.71633 0.93726
   7   2   7 5.90039 1.61271
   8   2   7 33.4887 4.01120
   9   2   7 0.40429 1.96551
  10   2   7 102.721 7.93972
 -10   3   7 3.56029 3.69184
  -9   3   7 54.2783 4.60220
  -8   3   7 27.5083 3.41589
  -7   3   7 29.7365 3.19448
  -6   3   7 43.2731 3.28697
  -5   3   7 76.3652 3.63507
  -4   3   7 11.2697 1.39511
  -3   3   7 256.378 9.20761
  -2   3   7 129.436 5.07582
  -1   3   7 28.4150 2.08405
   0   3   7 1.05149 0.65036
   1   3   7 47.0980 2.56414
   2   3   7 237.504 8.48137
   3   3   7 6.17831 1.04544
   4   3   7 19.9388 1.74208
   5   3   7 7.83970 1.39755
   6   3   7 329.368 13.6181
   7   3   7 185.002 8.67143
   8   3   7 3.62097 2.06368
   9   3   7 33.7628 4.57320
  10   3   7 25.3455 4.59905
 -10   4   7 83.5334 8.29620
  -9   4   7 82.9506 7.01340
  -8   4   7 43.4823 4.78912
  -7   4   7 19.5818 3.71976
  -6   4   7 28.4309 3.66052
  -5   4   7 180.299 10.5813
  -4   4   7 19.6504 2.02191
  -3   4   7 146.657 6.73984
  -2   4   7 148.465 6.78878
  -1   4   7 139.442 6.44505
   0   4   7 14.7985 1.89224
   1   4   7 12.6876 2.13716
   2   4   7 25.1238 2.11148
   3   4   7 121.548 5.80077
   4   4   7 55.4727 3.17446
   5   4   7 148.033 7.06233
   6   4   7 80.9447 4.80103
   7   4   7 42.1083 3.59975
   8   4   7 3.57994 1.90044
   9   4   7 54.9593 5.86612
  10   4   7 154.914 10.6118
 -10   5   7 20.0833 6.62319
  -9   5   7 20.2414 4.00465
  -8   5   7 6.43729 2.55468
  -7   5   7 2.17829 1.88191
  -6   5   7 36.2011 4.40881
  -5   5   7 10.2078 2.48338
  -4   5   7 5.63491 1.46996
  -3   5   7 34.9429 2.70262
  -2   5   7 18.2496 2.27388
  -1   5   7 44.6520 3.09135
   0   5   7 133.538 6.45031
   1   5   7 12.3736 2.32511
   2   5   7 0.05122 0.80656
   3   5   7 80.1580 4.44657
   4   5   7 8.91449 1.81596
   5   5   7 2.26937 1.57788
   6   5   7 107.625 7.07003
   7   5   7 31.8997 4.02429
   8   5   7 42.6841 4.79825
   9   5   7 5.18250 3.14288
  -9   6   7 52.8329 6.03436
  -8   6   7 74.0035 6.82001
  -7   6   7 1.12927 1.71611
  -6   6   7 18.7704 3.65852
  -5   6   7 173.500 10.7714
  -4   6   7 1.21280 1.36477
  -3   6   7 576.840 22.5915
  -2   6   7 72.5532 4.39864
  -1   6   7 100.837 5.43400
   0   6   7 11.4327 1.97491
   1   6   7 6.00727 1.91385
   2   6   7 7.49991 1.68218
   3   6   7 90.4591 5.03859
   4   6   7 1.05186 1.59765
   5   6   7 70.2046 5.54962
   6   6   7 22.4535 3.70168
   7   6   7 1.02027 1.99064
   8   6   7 2.43479 2.25072
   9   6   7 1.85918 2.23047
  -8   7   7 69.8763 6.99012
  -7   7   7 18.3711 4.06392
  -6   7   7 3.61992 2.47613
  -5   7   7 10.2824 2.79224
  -4   7   7 0.55356 1.60211
  -3   7   7 320.545 13.7122
  -2   7   7 3.17407 1.85139
  -1   7   7 164.398 8.01259
   0   7   7 14.4226 2.40453
   1   7   7 58.2038 4.84515
   2   7   7 114.475 6.08907
   3   7   7 1.33232 1.63096
   4   7   7 29.7520 4.20470
   5   7   7 4.57147 2.15112
   6   7   7 15.3734 3.15425
   7   7   7 12.5754 3.32481
   8   7   7 0.02614 2.14666
  -8   8   7 79.1913 8.87926
  -7   8   7 4.86322 2.79969
  -6   8   7 17.2144 4.05722
  -5   8   7 43.2939 5.46542
  -4   8   7 5.70396 2.49580
  -3   8   7 197.099 12.0522
  -2   8   7 54.1939 4.12409
  -1   8   7 6.53327 1.94836
   0   8   7 82.5043 5.18763
   1   8   7 36.7771 3.61159
   2   8   7 41.2866 4.79716
   3   8   7 144.547 9.24771
   4   8   7 11.1152 2.98816
   5   8   7 17.5972 3.60016
   6   8   7 101.251 7.64784
   7   8   7 0.98848 2.18619
  -6   9   7 56.1447 6.15678
  -5   9   7 0.00000 1.60478
  -4   9   7 55.5106 5.63950
  -3   9   7 8.76477 2.92325
  -2   9   7 3.43339 1.91172
  -1   9   7 192.516 9.48659
   0   9   7 4.32655 1.81553
   1   9   7 71.2105 6.02770
   2   9   7 0.35131 1.69972
   3   9   7 5.08367 2.63649
   4   9   7 105.806 7.89685
   5   9   7 4.09485 2.58727
   6   9   7 49.6614 5.97245
  -5  10   7 2.79023 2.68725
  -4  10   7 34.0623 5.51751
  -3  10   7 17.2015 3.94893
  -2  10   7 13.2083 3.36970
  -1  10   7 8.47687 2.32516
   0  10   7 56.0163 7.81609
   1  10   7 5.36812 2.69066
   2  10   7 146.191 9.82743
   3  10   7 4.77612 2.57966
   4  10   7 8.68499 3.21914
   5  10   7 1.19345 2.72620
  -3  11   7 1.06246 2.02059
  -2  11   7 31.9240 5.21063
  -1  11   7 44.6153 9.22754
   0  11   7 3.93761 2.91364
   1  11   7 18.9185 4.13737
   2  11   7 6.67867 2.87209
   3  11   7 61.7477 6.72557
  -2 -11   8 0.30840 4.18337
  -1 -11   8 0.19758 4.04745
   0 -11   8 8.42351 5.49506
  -5 -10   8 65.2710 14.1206
  -4 -10   8 15.5109 4.65624
  -3 -10   8 29.0364 5.26518
  -2 -10   8 16.2882 4.17465
  -1 -10   8 44.5896 6.02929
   0 -10   8 1.01634 2.00434
   1 -10   8 137.097 16.2300
   2 -10   8 44.0158 5.39719
   3 -10   8 0.00000 2.11056
   4 -10   8 114.156 9.61895
  -6  -9   8 26.4907 5.40562
  -5  -9   8 19.9072 4.50065
  -4  -9   8 3.18663 2.84524
  -3  -9   8 4.79770 2.66891
  -2  -9   8 3.51155 2.17016
  -1  -9   8 51.4306 5.45520
   0  -9   8 12.7813 3.22549
   1  -9   8 1.40138 1.56042
   2  -9   8 1.37422 1.72835
   3  -9   8 0.25317 1.90886
   4  -9   8 27.0360 5.05747
   5  -9   8 4.60647 2.98051
   6  -9   8 5.24115 3.01332
  -7  -8   8 33.3545 5.85479
  -6  -8   8 8.54382 3.33869
  -5  -8   8 29.3065 5.00715
  -4  -8   8 47.8387 5.70765
  -3  -8   8 13.8294 3.47604
  -2  -8   8 15.1395 3.38499
  -1  -8   8 44.7103 5.70142
   0  -8   8 16.5736 2.63800
   1  -8   8 3.03717 1.74447
   2  -8   8 41.1870 4.91393
   3  -8   8 303.816 18.2465
   4  -8   8 0.25579 1.64598
   5  -8   8 36.8623 5.62318
   6  -8   8 28.0614 5.27416
   7  -8   8 0.00000 2.48265
  -8  -7   8 9.38381 4.07529
  -7  -7   8 0.58513 2.40182
  -6  -7   8 59.3780 6.12509
  -5  -7   8 44.2006 5.16406
  -4  -7   8 2.59995 2.13602
  -3  -7   8 0.03961 1.39372
  -2  -7   8 9.21760 2.77322
  -1  -7   8 1.98937 1.57989
   0  -7   8 74.4582 4.80253
   1  -7   8 6.06558 1.73865
   2  -7   8 338.287 17.0846
   3  -7   8 6.17142 2.43400
   4  -7   8 0.00000 1.54983
   5  -7   8 7.33468 3.20446
   6  -7   8 14.9298 3.82161
   7  -7   8 70.3544 7.14096
   8  -7   8 106.629 9.17546
  -9  -6   8 11.4510 4.06202
  -8  -6   8 10.8726 3.74060
  -7  -6   8 5.14652 2.91701
  -6  -6   8 8.73597 2.89206
  -5  -6   8 22.1236 3.97116
  -4  -6   8 23.3768 3.98865
  -3  -6   8 3.21248 1.88949
  -2  -6   8 2.89473 1.53178
  -1  -6   8 251.929 11.4686
   0  -6   8 43.9223 3.40229
   1  -6   8 188.700 9.02388
   2  -6   8 71.3823 5.06447
   3  -6   8 30.2500 4.64165
   4  -6   8 3.12862 2.18566
   5  -6   8 81.7377 7.09991
   6  -6   8 5.38341 2.60154
   7  -6   8 0.00000 2.22852
   8  -6   8 175.751 12.5645
   9  -6   8 4.28498 3.70974
  -9  -5   8 32.8323 5.68689
  -8  -5   8 61.2202 6.41174
  -7  -5   8 12.5834 3.38725
  -6  -5   8 1.33824 1.98742
  -5  -5   8 71.9270 6.00265
  -4  -5   8 7.84241 2.46214
  -3  -5   8 33.5256 3.90760
  -2  -5   8 63.3161 4.02254
  -1  -5   8 28.3634 2.73630
   0  -5   8 439.140 18.2113
   1  -5   8 34.3054 2.95560
   2  -5   8 117.628 6.99152
   3  -5   8 125.673 6.35970
   4  -5   8 2.92451 1.99844
   5  -5   8 127.922 9.20454
   6  -5   8 46.0483 5.22622
   7  -5   8 96.2021 8.14935
   8  -5   8 237.623 15.4220
   9  -5   8 6.44999 3.45515
 -10  -4   8 0.14959 4.12380
  -9  -4   8 50.6716 5.72413
  -8  -4   8 2.75471 2.01310
  -7  -4   8 276.219 15.6107
  -6  -4   8 22.1047 3.81309
  -5  -4   8 42.8540 4.43070
  -4  -4   8 4.43900 1.90803
  -3  -4   8 5.38179 1.44520
  -2  -4   8 547.982 22.0354
  -1  -4   8 7.37527 1.54763
   0  -4   8 16.6880 2.15191
   1  -4   8 15.8598 2.15000
   2  -4   8 18.1052 2.25683
   3  -4   8 9.63982 1.68715
   4  -4   8 78.6457 6.35605
   5  -4   8 16.2257 3.29724
   6  -4   8 104.120 8.05599
   7  -4   8 19.8535 4.00229
   8  -4   8 9.78158 3.21068
   9  -4   8 5.10453 2.84610
  10  -4   8 7.41023 4.13870
 -10  -3   8 84.3079 11.9926
  -9  -3   8 75.8294 6.58138
  -8  -3   8 33.0705 3.26912
  -7  -3   8 0.39072 1.43104
  -6  -3   8 87.5657 4.99779
  -5  -3   8 42.0013 2.91671
  -4  -3   8 95.1621 4.17070
  -3  -3   8 458.786 18.6644
  -2  -3   8 1.89285 0.91762
  -1  -3   8 345.463 14.3860
   0  -3   8 11.0433 1.66126
   1  -3   8 0.58423 0.80891
   2  -3   8 53.5942 3.29918
   3  -3   8 26.1636 2.24544
   4  -3   8 16.2620 1.92051
   5  -3   8 130.716 8.88035
   6  -3   8 22.0050 3.81750
   7  -3   8 0.26023 1.89940
   8  -3   8 176.308 11.9956
   9  -3   8 45.0225 6.40390
  10  -3   8 1.11224 2.15377
 -10  -2   8 17.5124 4.48699
  -9  -2   8 33.2728 4.79517
  -8  -2   8 5.68929 2.01347
  -7  -2   8 140.232 7.03570
  -6  -2   8 47.8474 3.65225
  -5  -2   8 2.05561 0.93688
  -4  -2   8 225.719 8.33442
  -3  -2   8 163.355 6.22917
  -2  -2   8 17.1183 1.28043
  -1  -2   8 7.08392 1.30948
   0  -2   8 5.04655 1.12992
   1  -2   8 22.3576 1.91533
   2  -2   8 3.99722 1.11714
   3  -2   8 221.003 9.58822
   4  -2   8 48.2235 2.63149
   5  -2   8 8.88915 1.40449
   6  -2   8 55.9672 4.03648
   7  -2   8 65.6617 6.00316
   8  -2   8 29.0000 4.83685
   9  -2   8 92.3803 8.08217
  10  -2   8 32.7147 8.16285
 -10  -1   8 3.48511 3.47540
  -9  -1   8 3.93718 4.28531
  -8  -1   8 41.0860 5.99217
  -7  -1   8 105.940 5.66203
  -6  -1   8 0.88949 1.60730
  -5  -1   8 204.174 7.76416
  -4  -1   8 5.23768 1.00898
  -3  -1   8 4.48624 0.88492
  -2  -1   8 7.81170 1.03607
  -1  -1   8 1024.90 33.2785
   0  -1   8 169.615 6.18595
   1  -1   8 73.9589 3.06746
   2  -1   8 14.1413 1.13207
   3  -1   8 25.1442 1.56049
   4  -1   8 83.3740 3.64011
   5  -1   8 62.8667 3.13513
   6  -1   8 69.5706 4.52400
   7  -1   8 64.4829 4.25590
   8  -1   8 16.4504 2.62941
   9  -1   8 0.09641 2.03286
  10  -1   8 14.5114 6.05097
 -10   0   8 91.2349 7.97415
  -9   0   8 54.3774 5.31296
  -8   0   8 9.55730 3.08683
  -7   0   8 135.396 5.94900
  -6   0   8 674.214 22.7760
  -5   0   8 105.324 4.57853
  -4   0   8 38.3847 2.22005
  -3   0   8 55.9855 2.73503
  -2   0   8 1.99869 0.61186
  -1   0   8 33.0683 1.85929
   0   0   8 255.142 8.95339
   1   0   8 23.6918 1.38644
   2   0   8 17.6720 1.21993
   3   0   8 96.5169 3.93751
   4   0   8 160.773 6.08532
   5   0   8 24.4576 2.17907
   6   0   8 714.165 23.8817
   7   0   8 254.775 11.4932
   8   0   8 18.0040 2.73005
   9   0   8 85.3633 6.66973
  10   0   8 10.2250 3.34912
 -10   1   8 8.91743 3.67366
  -9   1   8 7.13866 2.75710
  -8   1   8 40.7115 5.95812
  -7   1   8 93.9974 5.75463
  -6   1   8 5.91632 1.26110
  -5   1   8 202.325 7.74396
  -4   1   8 3.69479 0.89563
  -3   1   8 4.14658 0.85624
  -2   1   8 8.39353 1.11106
  -1   1   8 1008.10 32.7593
   0   1   8 170.481 6.28571
   1   1   8 70.5853 3.02931
   2   1   8 13.5263 1.19066
   3   1   8 23.9623 1.58085
   4   1   8 83.3925 3.67673
   5   1   8 60.1496 3.07295
   6   1   8 70.0009 3.57463
   7   1   8 71.4789 4.47180
   8   1   8 15.8013 3.11218
   9   1   8 1.14088 2.15297
  10   1   8 12.2087 3.49007
 -10   2   8 20.1258 4.45150
  -9   2   8 30.5212 4.71402
  -8   2   8 5.74999 1.85376
  -7   2   8 121.648 6.85914
  -6   2   8 51.7732 3.11180
  -5   2   8 1.64614 0.90811
  -4   2   8 216.381 8.09824
  -3   2   8 160.343 6.19607
  -2   2   8 16.7531 1.45480
  -1   2   8 5.38939 0.91870
   0   2   8 3.57843 0.70052
   1   2   8 19.3750 1.32223
   2   2   8 5.68350 0.89515
   3   2   8 220.675 8.03911
   4   2   8 45.5292 2.50651
   5   2   8 8.53629 1.38043
   6   2   8 57.2697 3.23302
   7   2   8 72.4794 4.35023
   8   2   8 31.5869 3.96684
   9   2   8 102.460 7.54353
  10   2   8 29.4238 4.82945
 -10   3   8 53.2494 10.4329
  -9   3   8 64.7506 5.84292
  -8   3   8 27.9143 4.21103
  -7   3   8 0.62624 2.19298
  -6   3   8 86.7925 6.30863
  -5   3   8 36.3456 2.68306
  -4   3   8 87.7622 4.60040
  -3   3   8 440.432 17.2020
  -2   3   8 1.18871 0.79019
  -1   3   8 339.138 13.5291
   0   3   8 10.8702 1.62005
   1   3   8 0.27984 0.70828
   2   3   8 53.5183 3.16895
   3   3   8 21.5342 1.68496
   4   3   8 16.4195 1.72813
   5   3   8 144.283 5.99657
   6   3   8 26.4957 2.77490
   7   3   8 1.65299 1.50115
   8   3   8 182.061 10.9252
   9   3   8 45.0775 5.31271
  10   3   8 0.37704 2.22406
 -10   4   8 5.59791 4.68444
  -9   4   8 40.1195 5.34214
  -8   4   8 1.62276 1.59136
  -7   4   8 259.473 14.8267
  -6   4   8 11.6209 2.76727
  -5   4   8 37.1658 3.73592
  -4   4   8 2.09926 1.03157
  -3   4   8 5.25807 1.34564
  -2   4   8 550.599 21.3109
  -1   4   8 7.39859 1.48972
   0   4   8 19.1876 2.24525
   1   4   8 14.6418 2.41404
   2   4   8 20.1424 2.15073
   3   4   8 10.5987 1.69125
   4   4   8 85.3308 4.69264
   5   4   8 19.3206 2.91718
   6   4   8 114.601 7.20447
   7   4   8 24.3928 3.64023
   8   4   8 13.0406 2.86490
   9   4   8 10.2698 4.06605
  10   4   8 14.3181 5.00027
  -9   5   8 26.6594 4.81309
  -8   5   8 52.4624 5.98966
  -7   5   8 10.2125 3.38539
  -6   5   8 0.00209 1.63802
  -5   5   8 63.3121 5.35950
  -4   5   8 9.06608 1.79222
  -3   5   8 34.2956 2.82751
  -2   5   8 66.9375 4.05669
  -1   5   8 32.8784 2.61916
   0   5   8 460.560 18.2961
   1   5   8 32.6188 3.23417
   2   5   8 111.094 5.69903
   3   5   8 119.728 6.07821
   4   5   8 3.07143 1.31942
   5   5   8 136.818 8.23185
   6   5   8 57.0710 4.86669
   7   5   8 96.0122 6.74111
   8   5   8 277.869 14.9025
   9   5   8 13.5858 4.76503
  -9   6   8 9.60823 3.34003
  -8   6   8 10.1895 3.31209
  -7   6   8 0.00000 2.91332
  -6   6   8 5.31688 2.44702
  -5   6   8 23.6605 3.94685
  -4   6   8 21.5208 3.65143
  -3   6   8 2.65809 1.38225
  -2   6   8 1.80137 1.30483
  -1   6   8 265.054 11.5403
   0   6   8 46.7655 3.47922
   1   6   8 194.223 11.0348
   2   6   8 71.3309 4.41619
   3   6   8 30.7488 2.83134
   4   6   8 4.77434 2.00523
   5   6   8 90.1345 6.55381
   6   6   8 5.58332 2.36733
   7   6   8 1.26872 2.17166
   8   6   8 169.845 10.4309
   9   6   8 3.95655 3.04049
  -8   7   8 10.8150 3.47397
  -7   7   8 1.39927 2.43643
  -6   7   8 50.3947 5.44842
  -5   7   8 37.6138 5.33702
  -4   7   8 2.79561 1.78509
  -3   7   8 0.59946 1.19212
  -2   7   8 13.1696 2.36791
  -1   7   8 0.94100 1.31311
   0   7   8 74.5801 4.78608
   1   7   8 5.76715 1.77010
   2   7   8 362.353 15.2609
   3   7   8 10.1309 2.83546
   4   7   8 0.95641 1.69264
   5   7   8 9.30198 2.92942
   6   7   8 14.5414 3.09014
   7   7   8 85.5343 6.91521
   8   7   8 117.893 8.51738
  -7   8   8 31.6285 5.48844
  -6   8   8 9.38383 3.39988
  -5   8   8 27.2998 4.73451
  -4   8   8 48.4370 5.66393
  -3   8   8 12.9272 3.05125
  -2   8   8 13.8661 2.60135
  -1   8   8 25.8875 3.33777
   0   8   8 11.9073 2.40819
   1   8   8 7.82962 2.00702
   2   8   8 45.6837 4.63667
   3   8   8 342.950 17.9759
   4   8   8 1.69207 2.11567
   5   8   8 42.2370 5.56564
   6   8   8 40.0263 5.70209
   7   8   8 0.00000 2.05100
  -6   9   8 17.8820 4.58420
  -5   9   8 4.65770 2.98061
  -4   9   8 4.51887 2.69721
  -3   9   8 6.35782 2.77365
  -2   9   8 0.73142 1.60787
  -1   9   8 46.3509 3.99776
   0   9   8 4.46028 2.40994
   1   9   8 2.02865 1.91756
   2   9   8 1.76760 1.91716
   3   9   8 0.63979 1.71517
   4   9   8 37.0510 4.99879
   5   9   8 4.12683 2.87664
   6   9   8 10.4195 3.37575
  -4  10   8 19.7605 4.35475
  -3  10   8 33.1703 5.28451
  -2  10   8 16.6662 3.70826
  -1  10   8 43.1300 4.54539
   0  10   8 4.07726 3.92019
   1  10   8 136.608 9.51530
   2  10   8 64.6101 6.81181
   3  10   8 2.76247 2.46358
   4  10   8 145.161 10.1787
  -1  11   8 2.47212 3.44776
   0  11   8 2.81518 2.89379
   1  11   8 0.00000 2.98309
   2  11   8 68.2925 11.6249
  -4 -10   9 66.7051 7.63806
  -3 -10   9 40.3686 5.45252
  -2 -10   9 17.3810 4.15619
  -1 -10   9 37.6929 5.65746
   0 -10   9 3.44405 2.03581
   2 -10   9 51.5192 5.93658
   3 -10   9 0.53385 2.19536
   4 -10   9 50.5893 8.80634
  -6  -9   9 0.86214 3.68942
  -5  -9   9 77.7617 7.45833
  -4  -9   9 0.00000 2.07142
  -3  -9   9 58.5931 6.95979
  -2  -9   9 24.0930 4.41055
  -1  -9   9 20.6077 3.94109
   0  -9   9 0.00000 2.84298
   1  -9   9 83.2364 6.05575
   2  -9   9 3.05386 2.46956
   3  -9   9 45.6379 6.09044
   4  -9   9 29.1833 5.42170
   5  -9   9 32.3471 5.78463
  -7  -8   9 6.85894 3.31307
  -6  -8   9 56.0568 6.59183
  -5  -8   9 7.49758 3.24250
  -4  -8   9 36.8595 4.75716
  -3  -8   9 107.951 8.27658
  -2  -8   9 39.2447 4.87339
  -1  -8   9 21.3304 3.92611
   0  -8   9 10.0277 2.25602
   1  -8   9 1.23795 1.36221
   2  -8   9 71.9863 6.75002
   3  -8   9 9.66529 3.26560
   4  -8   9 1.62305 2.25942
   5  -8   9 19.9717 4.48560
   6  -8   9 2.05918 2.37439
   7  -8   9 12.9409 6.05769
  -8  -7   9 20.7183 7.64036
  -7  -7   9 30.2606 5.51704
  -6  -7   9 0.12825 1.82317
  -5  -7   9 15.7128 3.89715
  -4  -7   9 7.72764 2.94074
  -3  -7   9 67.0429 5.95666
  -2  -7   9 23.0083 3.98684
  -1  -7   9 48.6770 3.84007
   0  -7   9 31.8992 3.39949
   1  -7   9 118.037 6.60576
   2  -7   9 60.0435 4.78688
   3  -7   9 42.2567 5.42372
   4  -7   9 4.14659 2.29035
   5  -7   9 14.3965 3.80007
   6  -7   9 16.2032 4.04803
   7  -7   9 15.8542 4.47147
  -8  -6   9 22.2681 5.50819
  -7  -6   9 47.3791 5.79046
  -6  -6   9 134.481 9.65689
  -5  -6   9 2.78494 3.94058
  -4  -6   9 87.6245 6.86638
  -3  -6   9 158.755 10.0427
  -2  -6   9 0.96059 1.42128
  -1  -6   9 867.563 34.4019
   0  -6   9 33.1449 3.15099
   1  -6   9 252.716 11.6230
   2  -6   9 11.9410 2.52943
   3  -6   9 5.58807 2.52707
   4  -6   9 63.9831 6.07315
   5  -6   9 206.438 13.5336
   6  -6   9 28.2756 5.09572
   7  -6   9 46.3965 6.23691
   8  -6   9 31.9895 5.82188
  -9  -5   9 2.02933 2.60698
  -8  -5   9 11.7523 4.92739
  -7  -5   9 26.3776 4.80153
  -6  -5   9 0.80516 1.81804
  -5  -5   9 35.5497 4.37677
  -4  -5   9 62.2459 5.38373
  -3  -5   9 4.51265 1.91705
  -2  -5   9 38.5281 3.28076
  -1  -5   9 304.062 13.3724
   0  -5   9 12.5900 2.14553
   1  -5   9 26.4229 2.80235
   2  -5   9 66.2124 4.86441
   3  -5   9 0.17937 1.12286
   4  -5   9 0.00000 1.31820
   5  -5   9 2.36609 2.11093
   6  -5   9 1.61856 2.25385
   7  -5   9 28.2998 5.24730
   8  -5   9 63.8323 6.95329
   9  -5   9 18.6059 4.84996
  -9  -4   9 49.0080 5.67841
  -8  -4   9 14.2472 3.77274
  -7  -4   9 235.740 14.1718
  -6  -4   9 30.4843 4.06090
  -5  -4   9 10.0054 2.58691
  -4  -4   9 56.8016 4.87882
  -3  -4   9 35.5426 2.96524
  -2  -4   9 0.83147 1.04413
  -1  -4   9 985.834 38.4303
   0  -4   9 6.13237 1.40429
   1  -4   9 526.251 21.4276
   2  -4   9 10.4750 1.79521
   3  -4   9 28.6506 2.73200
   4  -4   9 76.0384 6.41849
   5  -4   9 58.2238 5.63434
   6  -4   9 19.8722 3.98261
   7  -4   9 146.324 10.5056
   8  -4   9 60.5244 6.43075
   9  -4   9 38.5431 6.29451
 -10  -3   9 0.00000 3.99502
  -9  -3   9 45.9296 11.0662
  -8  -3   9 40.1714 4.70986
  -7  -3   9 0.00000 2.30016
  -6  -3   9 14.5888 2.99608
  -5  -3   9 43.5386 3.98619
  -4  -3   9 109.767 5.77455
  -3  -3   9 361.990 15.1860
  -2  -3   9 13.8733 1.99104
  -1  -3   9 0.77169 0.86306
   0  -3   9 34.0472 2.66656
   1  -3   9 3.15161 1.17712
   2  -3   9 1.31101 1.01279
   3  -3   9 341.741 14.3003
   4  -3   9 39.9904 2.99466
   5  -3   9 0.45095 1.30343
   6  -3   9 12.3732 3.13901
   7  -3   9 14.7412 3.64168
   8  -3   9 78.6619 7.26179
   9  -3   9 0.91743 2.53585
  10  -3   9 16.5701 6.57709
 -10  -2   9 16.9658 7.31743
  -9  -2   9 81.3704 6.84261
  -8  -2   9 2.07786 2.37187
  -7  -2   9 33.4735 3.13627
  -6  -2   9 28.8827 3.52512
  -5  -2   9 206.791 8.03238
  -4  -2   9 22.0335 2.40247
  -3  -2   9 223.254 9.95791
  -2  -2   9 73.2554 4.17951
  -1  -2   9 11.9797 1.76088
   0  -2   9 9.34479 1.61417
   1  -2   9 1.06374 0.80226
   2  -2   9 122.897 6.03091
   3  -2   9 62.4061 3.71035
   4  -2   9 20.7224 2.32815
   5  -2   9 81.3697 4.99204
   6  -2   9 2.64808 2.12117
   7  -2   9 79.5243 6.87723
   8  -2   9 18.2912 3.97809
   9  -2   9 6.94579 3.30856
  10  -2   9 3.59706 4.35237
 -10  -1   9 13.8947 4.59428
  -9  -1   9 3.20474 1.97597
  -8  -1   9 12.3365 3.77126
  -7  -1   9 409.128 16.7835
  -6  -1   9 26.1692 2.54119
  -5  -1   9 1774.14 57.3754
  -4  -1   9 0.31174 0.65574
  -3  -1   9 166.538 6.43397
  -2  -1   9 102.183 4.28679
  -1  -1   9 15.1339 1.91484
   0  -1   9 708.831 27.7019
   1  -1   9 964.147 37.1061
   2  -1   9 265.017 11.2352
   3  -1   9 286.159 12.0733
   4  -1   9 19.3063 2.09442
   5  -1   9 153.418 7.45221
   6  -1   9 25.2078 3.95658
   7  -1   9 92.5175 7.35374
   8  -1   9 10.7490 3.41954
   9  -1   9 48.8161 8.02009
  10  -1   9 2.72675 4.51259
 -10   0   9 0.00000 3.30958
  -9   0   9 2.62153 2.05723
  -8   0   9 0.00000 2.13017
  -7   0   9 0.73301 1.80711
  -6   0   9 1.84222 1.15573
  -5   0   9 0.16793 0.76024
  -4   0   9 0.90175 0.69875
  -3   0   9 0.33715 0.57167
  -2   0   9 0.37230 0.52778
  -1   0   9 0.45282 0.53987
   0   0   9 0.75131 0.74407
   1   0   9 0.29347 0.42607
   2   0   9 0.28202 0.55570
   3   0   9 0.72460 0.57442
   4   0   9 0.43907 0.67077
   5   0   9 0.00000 1.13300
   6   0   9 0.00000 1.24089
   7   0   9 0.00000 2.26240
   8   0   9 1.04778 1.55002
   9   0   9 0.97728 3.28740
  10   0   9 4.69229 4.28330
 -10   1   9 25.6918 4.99316
  -9   1   9 0.17554 1.82881
  -8   1   9 4.96339 3.55438
  -7   1   9 390.186 16.9017
  -6   1   9 21.2982 2.46397
  -5   1   9 1706.49 55.2458
  -4   1   9 0.65494 0.67656
  -3   1   9 160.062 6.25588
  -2   1   9 104.652 4.39856
  -1   1   9 14.7805 1.50445
   0   1   9 675.704 22.3636
   1   1   9 889.268 28.9365
   2   1   9 252.530 8.96366
   3   1   9 295.306 10.4023
   4   1   9 16.9876 1.65758
   5   1   9 166.347 6.59674
   6   1   9 31.2695 2.51265
   7   1   9 95.6261 5.48309
   8   1   9 10.7055 2.71688
   9   1   9 51.8445 5.22724
  10   1   9 1.62444 2.43463
 -10   2   9 16.9755 6.00206
  -9   2   9 87.4922 9.41205
  -8   2   9 4.06048 2.54391
  -7   2   9 31.3373 3.83916
  -6   2   9 23.4817 2.44911
  -5   2   9 202.173 8.01128
  -4   2   9 20.8536 1.97890
  -3   2   9 210.496 7.98542
  -2   2   9 67.7048 3.31044
  -1   2   9 10.2975 1.34048
   0   2   9 9.07739 1.07010
   1   2   9 1.13195 0.59149
   2   2   9 121.204 4.85888
   3   2   9 59.3036 2.93089
   4   2   9 20.5883 1.80029
   5   2   9 87.0825 4.13748
   6   2   9 3.65686 1.26752
   7   2   9 82.5233 4.81252
   8   2   9 16.1364 3.24701
   9   2   9 7.58673 2.93762
  10   2   9 5.17429 2.88015
 -10   3   9 0.00000 6.32678
  -9   3   9 28.2109 4.50121
  -8   3   9 38.9524 4.75589
  -7   3   9 0.00000 1.59039
  -6   3   9 9.26602 3.19069
  -5   3   9 39.2890 2.93152
  -4   3   9 103.731 5.32448
  -3   3   9 340.774 13.8304
  -2   3   9 16.2856 2.06300
  -1   3   9 0.00000 0.72977
   0   3   9 35.1758 2.53386
   1   3   9 2.50350 1.01988
   2   3   9 2.51923 0.95045
   3   3   9 333.961 13.5299
   4   3   9 37.2654 2.73075
   5   3   9 0.00000 0.87576
   6   3   9 12.4792 2.53803
   7   3   9 15.2578 2.86424
   8   3   9 97.6206 9.13276
   9   3   9 4.46470 3.48778
  10   3   9 21.5989 5.83979
  -9   4   9 57.2638 5.83047
  -8   4   9 14.8567 3.48839
  -7   4   9 200.921 12.3400
  -6   4   9 3.48247 4.70512
  -5   4   9 7.19152 1.78972
  -4   4   9 45.0724 3.19903
  -3   4   9 37.0838 2.80660
  -2   4   9 0.45843 0.88737
  -1   4   9 989.316 36.9869
   0   4   9 6.27400 1.54297
   1   4   9 502.246 19.6811
   2   4   9 7.52842 1.57358
   3   4   9 26.3408 2.52330
   4   4   9 83.8921 4.73691
   5   4   9 71.3987 4.55443
   6   4   9 22.5463 3.43880
   7   4   9 158.540 9.36929
   8   4   9 65.7669 5.52128
   9   4   9 38.1779 6.59959
  -9   5   9 1.88448 2.49544
  -8   5   9 22.5773 4.25431
  -7   5   9 18.0641 3.78680
  -6   5   9 0.00000 4.30511
  -5   5   9 35.6972 4.76763
  -4   5   9 57.1322 3.80740
  -3   5   9 3.05513 1.35054
  -2   5   9 35.4846 2.92569
  -1   5   9 320.715 13.4536
   0   5   9 11.1462 2.05960
   1   5   9 23.4616 2.35440
   2   5   9 67.6985 4.19250
   3   5   9 0.34561 1.10516
   4   5   9 0.32390 0.96549
   5   5   9 1.88022 1.48464
   6   5   9 3.95507 2.02708
   7   5   9 32.6487 4.52314
   8   5   9 63.4395 5.60824
   9   5   9 27.2397 6.12316
  -8   6   9 18.0759 3.94387
  -7   6   9 40.9341 5.29549
  -6   6   9 128.063 9.41840
  -5   6   9 0.00000 1.90027
  -4   6   9 83.0145 6.41731
  -3   6   9 162.673 7.94126
  -2   6   9 2.64100 1.31792
  -1   6   9 904.584 34.4315
   0   6   9 35.4654 3.07982
   1   6   9 268.783 11.7693
   2   6   9 11.6137 2.05651
   3   6   9 6.06824 1.77146
   4   6   9 65.7257 5.43727
   5   6   9 222.874 12.4882
   6   6   9 36.3199 4.80717
   7   6   9 49.6469 5.13505
   8   6   9 35.4188 5.14947
  -8   7   9 3.64219 2.68001
  -7   7   9 21.9801 4.68330
  -6   7   9 2.73601 3.21278
  -5   7   9 12.8596 3.49313
  -4   7   9 3.99362 2.45748
  -3   7   9 69.9352 4.71657
  -2   7   9 25.7843 3.20633
  -1   7   9 48.2152 3.79527
   0   7   9 32.1111 3.69174
   1   7   9 111.939 6.24372
   2   7   9 65.0751 4.47317
   3   7   9 47.3272 4.62499
   4   7   9 2.79957 1.99130
   5   7   9 19.7525 3.84640
   6   7   9 15.8834 3.45377
   7   7   9 25.7069 4.61398
  -7   8   9 2.43725 2.79389
  -6   8   9 48.6377 6.01794
  -5   8   9 8.62818 3.35501
  -4   8   9 37.8438 4.85050
  -3   8   9 117.560 8.51716
  -2   8   9 41.9755 3.74085
  -1   8   9 18.8004 3.00248
   0   8   9 10.6567 2.43855
   1   8   9 1.08314 1.42281
   2   8   9 82.8578 6.72386
   3   8   9 19.9353 3.99635
   4   8   9 2.90585 2.05792
   5   8   9 23.8299 4.24110
   6   8   9 2.61875 2.66822
   7   8   9 15.6319 4.66047
  -5   9   9 62.2689 6.63923
  -4   9   9 1.32808 2.10612
  -3   9   9 33.4150 5.12276
  -2   9   9 25.9466 3.75033
  -1   9   9 15.4139 2.93862
   0   9   9 0.00011 1.62924
   1   9   9 92.7351 7.33367
   2   9   9 5.05048 2.77251
   3   9   9 53.9864 6.17741
   4   9   9 39.2523 5.70198
   5   9   9 38.6127 5.81423
  -4  10   9 66.0489 7.63884
  -3  10   9 25.9444 4.73853
  -2  10   9 17.3209 3.91350
  -1  10   9 33.9594 4.27937
   0  10   9 2.79382 2.53011
   1  10   9 7.65390 3.11897
   2  10   9 61.9072 6.29009
   3  10   9 0.74944 2.09459
   4  10   9 60.0087 9.36319
  -3 -10  10 37.9843 6.21903
  -2 -10  10 3.80628 2.52146
  -1 -10  10 0.95435 2.23723
   0 -10  10 8.02095 2.86666
   2 -10  10 19.6525 4.48216
  -5  -9  10 0.90285 2.38234
  -4  -9  10 99.2356 8.27213
  -3  -9  10 0.72483 2.08340
  -2  -9  10 0.00000 1.90826
  -1  -9  10 22.6249 4.35008
   0  -9  10 2.83563 2.47300
   1  -9  10 30.3951 5.72611
   2  -9  10 29.7157 5.34123
   3  -9  10 50.6851 6.41476
   4  -9  10 25.1981 5.22870
   5  -9  10 7.97766 4.99755
  -6  -8  10 12.6221 4.16758
  -5  -8  10 82.8552 7.58247
  -4  -8  10 0.96763 1.76828
  -3  -8  10 98.9463 7.96333
  -2  -8  10 6.32245 2.67721
  -1  -8  10 29.2012 4.74697
   0  -8  10 7.63011 2.26832
   1  -8  10 8.89182 2.31958
   2  -8  10 16.2784 3.87940
   3  -8  10 48.2393 5.64054
   4  -8  10 50.3973 6.48046
   5  -8  10 53.2984 7.02145
   6  -8  10 8.48271 3.40485
  -7  -7  10 66.3036 7.76358
  -6  -7  10 9.32760 3.49363
  -5  -7  10 18.7394 4.09929
  -4  -7  10 3.10699 2.12870
  -3  -7  10 18.0732 3.79498
  -2  -7  10 106.208 7.79130
  -1  -7  10 16.1822 2.87931
   0  -7  10 2.67437 1.68069
   1  -7  10 150.734 8.06195
   2  -7  10 19.8472 2.87877
   3  -7  10 0.19516 3.10195
   4  -7  10 137.844 10.3823
   5  -7  10 8.06635 3.46005
   6  -7  10 13.0431 4.12872
   7  -7  10 9.77906 4.03645
  -8  -6  10 4.01182 4.83902
  -7  -6  10 0.00000 7.66688
  -6  -6  10 1.09137 2.29845
  -5  -6  10 33.4799 5.09586
  -4  -6  10 0.11360 1.21573
  -3  -6  10 6.26692 2.27654
  -2  -6  10 1.57999 1.63870
  -1  -6  10 152.186 8.16503
   0  -6  10 103.419 6.14617
   1  -6  10 10.0781 2.25668
   2  -6  10 31.9912 3.16320
   3  -6  10 22.4284 4.28733
   4  -6  10 24.8706 4.50888
   5  -6  10 5.77674 2.86274
   6  -6  10 4.50912 2.91590
   7  -6  10 17.6354 4.44536
   8  -6  10 29.5568 5.62130
  -9  -5  10 130.852 12.1903
  -8  -5  10 4.92104 3.98786
  -7  -5  10 68.6946 6.93767
  -6  -5  10 1.93115 2.10131
  -5  -5  10 28.7387 4.46743
  -4  -5  10 53.2873 5.03655
  -3  -5  10 10.3557 2.71140
  -2  -5  10 1.30359 1.43964
  -1  -5  10 232.573 11.1945
   0  -5  10 255.004 11.7548
   1  -5  10 25.0201 3.27931
   2  -5  10 42.4517 3.27824
   3  -5  10 21.5768 2.80004
   4  -5  10 41.8946 5.30164
   5  -5  10 2.22471 2.15628
   6  -5  10 64.4227 7.10251
   7  -5  10 8.15951 3.36947
   8  -5  10 8.52893 3.67251
  -9  -4  10 0.00000 2.59541
  -8  -4  10 0.00000 3.19198
  -7  -4  10 11.8338 3.52737
  -6  -4  10 9.73994 2.47571
  -5  -4  10 117.108 8.01492
  -4  -4  10 17.7479 3.29297
  -3  -4  10 0.53667 1.09515
  -2  -4  10 21.6872 2.89639
  -1  -4  10 2.55371 1.42071
   0  -4  10 106.327 5.85300
   1  -4  10 492.689 20.6489
   2  -4  10 119.427 6.35488
   3  -4  10 0.48612 1.14911
   4  -4  10 10.9615 3.05920
   5  -4  10 57.8832 5.76923
   6  -4  10 41.5673 6.11819
   7  -4  10 7.44020 3.39060
   8  -4  10 1.54985 2.44985
   9  -4  10 24.0466 5.17041
  -9  -3  10 222.378 23.8558
  -8  -3  10 16.0563 4.28141
  -7  -3  10 14.1855 3.81228
  -6  -3  10 15.3434 3.80644
  -5  -3  10 8.56447 2.45575
  -4  -3  10 35.8150 3.15071
  -3  -3  10 496.762 20.5250
  -2  -3  10 63.3074 4.32710
  -1  -3  10 85.5109 4.88199
   0  -3  10 1.13650 1.20825
   1  -3  10 123.507 6.52686
   2  -3  10 6.78227 1.61416
   3  -3  10 1.30409 1.05256
   4  -3  10 34.7319 2.99421
   5  -3  10 28.3163 4.49033
   6  -3  10 59.2800 6.11347
   7  -3  10 42.6748 5.74195
   8  -3  10 21.9368 4.58212
   9  -3  10 57.9360 6.99936
 -10  -2  10 1.68829 4.13570
  -9  -2  10 6.37669 6.75837
  -8  -2  10 87.9828 7.50479
  -7  -2  10 18.9624 7.72314
  -6  -2  10 0.00000 2.58510
  -5  -2  10 105.030 5.84847
  -4  -2  10 7.29324 1.78340
  -3  -2  10 4.60568 1.59383
  -2  -2  10 28.2449 2.65134
  -1  -2  10 64.7489 3.97212
   0  -2  10 166.658 7.89932
   1  -2  10 62.7347 3.90826
   2  -2  10 5.84596 1.46819
   3  -2  10 213.135 9.63078
   4  -2  10 277.190 12.1170
   5  -2  10 45.0766 5.06047
   6  -2  10 52.1691 5.35045
   7  -2  10 82.2591 7.22688
   8  -2  10 14.3352 3.72445
   9  -2  10 32.1668 5.77284
 -10  -1  10 10.9288 5.70696
  -9  -1  10 0.00000 4.21600
  -8  -1  10 0.00000 4.74891
  -7  -1  10 105.538 7.56510
  -6  -1  10 2.87055 2.99296
  -5  -1  10 248.407 11.1724
  -4  -1  10 79.0415 4.62403
  -3  -1  10 79.7177 4.54500
  -2  -1  10 14.8744 2.05385
  -1  -1  10 28.3530 2.40330
   0  -1  10 12.1467 1.83295
   1  -1  10 119.908 7.09049
   2  -1  10 1.31603 1.04221
   3  -1  10 9.94083 1.76065
   4  -1  10 5.95208 1.55375
   5  -1  10 2.16402 1.41274
   6  -1  10 1.36198 1.82883
   7  -1  10 38.6799 5.01548
   8  -1  10 65.9021 6.49371
   9  -1  10 24.7917 6.90053
  10  -1  10 0.00000 3.27483
 -10   0  10 0.00000 2.78154
  -9   0  10 59.9453 5.97953
  -8   0  10 12.1601 3.65246
  -7   0  10 125.419 6.58420
  -6   0  10 44.9235 3.11164
  -5   0  10 42.8860 2.76924
  -4   0  10 5.63418 1.27221
  -3   0  10 223.708 8.38806
  -2   0  10 59.9165 3.04688
  -1   0  10 31.9946 2.48832
   0   0  10 1.00583 0.75665
   1   0  10 58.7839 3.49260
   2   0  10 39.1016 2.72570
   3   0  10 31.5828 2.53082
   4   0  10 3.50001 1.25676
   5   0  10 695.586 27.6618
   6   0  10 95.2749 5.65588
   7   0  10 67.2793 6.57519
   8   0  10 237.643 14.9624
   9   0  10 13.8478 5.65950
  10   0  10 46.6172 9.92996
 -10   1  10 11.6362 5.29357
  -9   1  10 4.90959 3.36637
  -8   1  10 10.7449 4.85844
  -7   1  10 98.5256 7.09938
  -6   1  10 0.79189 2.11892
  -5   1  10 241.496 9.19845
  -4   1  10 76.3754 3.79069
  -3   1  10 71.9240 3.51970
  -2   1  10 14.1041 1.67240
  -1   1  10 23.5451 1.70542
   0   1  10 12.3315 1.41384
   1   1  10 110.130 4.50972
   2   1  10 2.64387 0.81022
   3   1  10 8.07452 1.16065
   4   1  10 6.52437 1.27706
   5   1  10 1.07563 1.22048
   6   1  10 0.82874 1.34686
   7   1  10 41.2939 4.76836
   8   1  10 72.6861 9.37434
   9   1  10 20.2739 6.22975
  10   1  10 0.00000 3.23117
 -10   2  10 19.3754 5.43646
  -9   2  10 6.56196 3.06528
  -8   2  10 75.4050 6.45828
  -7   2  10 5.56382 2.92243
  -6   2  10 0.00000 2.40597
  -5   2  10 99.6072 5.21847
  -4   2  10 6.78372 1.58675
  -3   2  10 4.91072 1.28584
  -2   2  10 27.5075 2.27209
  -1   2  10 63.2736 3.64535
   0   2  10 163.749 7.32633
   1   2  10 57.2964 3.34156
   2   2  10 4.22019 1.14638
   3   2  10 212.291 9.10427
   4   2  10 275.935 11.5012
   5   2  10 47.0806 2.88333
   6   2  10 56.5877 3.37580
   7   2  10 94.5507 5.52984
   8   2  10 14.8013 3.33015
   9   2  10 35.7229 5.46114
  -9   3  10 193.413 12.6721
  -8   3  10 10.0007 2.88627
  -7   3  10 9.52104 3.34033
  -6   3  10 11.0592 3.47408
  -5   3  10 2.95856 1.70610
  -4   3  10 30.3455 2.58651
  -3   3  10 479.462 18.9098
  -2   3  10 58.8672 3.65329
  -1   3  10 87.8671 4.70925
   0   3  10 1.70995 0.89641
   1   3  10 114.147 5.62979
   2   3  10 8.01566 1.58338
   3   3  10 0.52655 1.05213
   4   3  10 33.9353 2.72710
   5   3  10 26.6046 2.74851
   6   3  10 60.1187 4.73449
   7   3  10 47.1020 4.65750
   8   3  10 23.4619 4.76575
   9   3  10 63.9856 7.61040
  -9   4  10 1.17058 2.05563
  -8   4  10 0.83855 1.85603
  -7   4  10 4.16361 3.56548
  -6   4  10 0.00000 3.85585
  -5   4  10 99.1889 7.30127
  -4   4  10 13.9309 2.22325
  -3   4  10 1.64284 1.14488
  -2   4  10 27.1039 2.95382
  -1   4  10 0.00000 1.16333
   0   4  10 101.217 5.43251
   1   4  10 465.197 18.6732
   2   4  10 115.161 6.01330
   3   4  10 0.00000 0.98496
   4   4  10 8.97798 1.88730
   5   4  10 61.7013 4.19991
   6   4  10 36.9673 4.20886
   7   4  10 9.41741 2.94402
   8   4  10 3.09561 3.06134
   9   4  10 23.6061 5.57188
  -8   5  10 0.32358 1.88161
  -7   5  10 59.9356 6.33314
  -6   5  10 0.00000 4.38647
  -5   5  10 18.9412 3.76959
  -4   5  10 50.5939 3.88332
  -3   5  10 8.32808 1.93364
  -2   5  10 0.76874 1.14806
  -1   5  10 214.419 10.1271
   0   5  10 265.713 11.7329
   1   5  10 22.2026 2.91562
   2   5  10 41.9684 3.46189
   3   5  10 21.6136 2.81187
   4   5  10 41.3783 3.36563
   5   5  10 5.99702 2.21241
   6   5  10 78.2293 6.08784
   7   5  10 10.4102 3.27586
   8   5  10 16.0886 3.99683
  -8   6  10 4.91613 2.85797
  -7   6  10 0.01325 3.45888
  -6   6  10 0.00000 3.15473
  -5   6  10 26.9611 4.68147
  -4   6  10 1.97379 1.75900
  -3   6  10 5.79521 1.84117
  -2   6  10 0.67275 1.13080
  -1   6  10 131.114 7.14664
   0   6  10 102.395 6.04956
   1   6  10 12.3191 2.44829
   2   6  10 33.6328 3.48647
   3   6  10 26.9035 3.26353
   4   6  10 32.2845 4.44473
   5   6  10 1.90852 2.15773
   6   6  10 2.90541 2.27660
   7   6  10 18.3952 4.09603
   8   6  10 35.6901 5.34258
  -7   7  10 60.4821 6.99650
  -6   7  10 5.45342 3.80351
  -5   7  10 22.7071 4.50493
  -4   7  10 3.05464 2.09415
  -3   7  10 15.8364 2.78610
  -2   7  10 108.631 6.28553
  -1   7  10 9.42369 2.66594
   0   7  10 4.94069 1.90975
   1   7  10 151.459 8.04073
   2   7  10 20.8967 3.12555
   3   7  10 1.49310 2.21159
   4   7  10 157.775 9.92005
   5   7  10 14.8594 3.49740
   6   7  10 21.7426 4.11248
   7   7  10 9.58627 3.52241
  -6   8  10 13.1252 5.10938
  -5   8  10 83.3399 8.13598
  -4   8  10 2.16339 2.42955
  -3   8  10 76.2760 6.67369
  -2   8  10 7.60962 2.35401
  -1   8  10 28.7807 3.63159
   0   8  10 4.26674 2.62268
   1   8  10 9.64444 2.41853
   2   8  10 19.1775 4.19172
   3   8  10 56.6413 5.64012
   4   8  10 62.4124 5.98086
   5   8  10 67.9798 6.46722
   6   8  10 1.39911 2.66481
  -4   9  10 66.8498 6.66247
  -3   9  10 7.54714 2.90478
  -2   9  10 0.85190 1.72727
  -1   9  10 29.2419 4.93209
   0   9  10 13.8155 4.14838
   1   9  10 36.0693 5.43591
   2   9  10 43.6655 6.23304
   3   9  10 56.5686 6.45819
   4   9  10 30.7771 5.35821
   5   9  10 13.2997 3.98760
  -2  10  10 4.07741 2.33357
  -1  10  10 6.13591 2.93786
   0  10  10 13.0241 4.99472
   1  10  10 8.71063 3.70994
   2  10  10 22.3164 6.32321
   3  10  10 10.0729 6.12829
   0 -10  11 9.65207 3.25154
  -4  -9  11 45.0141 5.92754
  -3  -9  11 9.62979 4.46996
  -2  -9  11 11.8117 5.48425
  -1  -9  11 144.420 10.2483
   0  -9  11 26.3993 4.57631
   1  -9  11 92.2297 8.68612
   2  -9  11 0.83372 3.53491
   3  -9  11 39.1488 6.28430
   4  -9  11 17.5960 6.69431
  -5  -8  11 10.5313 3.55738
  -4  -8  11 80.1671 7.65748
  -3  -8  11 22.0510 5.56448
  -2  -8  11 94.3372 7.81875
  -1  -8  11 4.34504 3.11271
   0  -8  11 37.4173 4.02651
   1  -8  11 4.85335 2.38491
   2  -8  11 3.28503 2.98272
   3  -8  11 52.3123 6.30543
   4  -8  11 1.43353 2.39590
   5  -8  11 34.1702 6.47401
  -6  -7  11 2.57584 3.65099
  -5  -7  11 34.4674 5.52032
  -4  -7  11 26.3870 4.66243
  -3  -7  11 119.495 9.51935
  -2  -7  11 102.393 7.98283
  -1  -7  11 39.6601 5.05481
   0  -7  11 26.9444 3.54417
   1  -7  11 4.65779 2.28161
   2  -7  11 30.0516 3.72585
   3  -7  11 0.76274 1.95868
   4  -7  11 6.68064 3.71934
   5  -7  11 0.34358 3.06051
   6  -7  11 11.5718 4.39297
  -7  -6  11 36.5633 5.62648
  -6  -6  11 7.04891 2.93600
  -5  -6  11 58.9843 6.16230
  -4  -6  11 54.1527 5.70834
  -3  -6  11 0.00000 3.22774
  -2  -6  11 75.8589 6.70871
  -1  -6  11 68.3405 6.23678
   0  -6  11 83.9044 5.75413
   1  -6  11 253.716 12.0770
   2  -6  11 8.71513 2.39282
   3  -6  11 87.7281 7.68132
   4  -6  11 1.02023 2.45144
   5  -6  11 10.6525 4.16868
   6  -6  11 44.5415 6.43713
   7  -6  11 85.9645 11.5643
  -8  -5  11 25.4307 5.87279
  -7  -5  11 34.0064 5.25958
  -6  -5  11 9.35514 3.73601
  -5  -5  11 31.9817 4.33518
  -4  -5  11 5.37398 2.27582
  -3  -5  11 25.0262 4.27845
  -2  -5  11 55.8309 4.52810
  -1  -5  11 31.6135 3.68352
   0  -5  11 55.3118 4.45085
   1  -5  11 246.402 11.6921
   2  -5  11 0.53492 1.17538
   3  -5  11 0.17000 1.08108
   4  -5  11 0.31452 1.79101
   5  -5  11 9.23635 3.85772
   6  -5  11 5.88258 3.20049
   7  -5  11 42.7971 6.42174
   8  -5  11 2.08812 3.03390
  -9  -4  11 5.61428 4.45804
  -8  -4  11 17.5816 4.61637
  -7  -4  11 86.0061 7.43760
  -6  -4  11 2.96158 2.86140
  -5  -4  11 215.967 12.8549
  -4  -4  11 29.5008 4.31558
  -3  -4  11 11.6597 2.86975
  -2  -4  11 94.2742 5.80240
  -1  -4  11 29.3496 3.60072
   0  -4  11 165.888 8.92698
   1  -4  11 810.320 32.5245
   2  -4  11 59.0235 4.27069
   3  -4  11 107.263 5.97857
   4  -4  11 1.57505 2.05855
   5  -4  11 0.00000 1.76621
   6  -4  11 98.5673 8.48728
   7  -4  11 15.9397 4.72995
   8  -4  11 35.5679 6.14568
  -9  -3  11 163.645 20.5923
  -8  -3  11 0.00000 3.09084
  -7  -3  11 20.5611 9.25008
  -6  -3  11 34.4718 4.52422
  -5  -3  11 52.8615 4.89458
  -4  -3  11 84.4691 6.32361
  -3  -3  11 395.613 20.4993
  -2  -3  11 0.00000 1.55077
  -1  -3  11 79.4250 4.92871
   0  -3  11 19.1545 2.74955
   1  -3  11 39.1234 3.69106
   2  -3  11 339.112 14.6413
   3  -3  11 9.94948 1.98687
   4  -3  11 10.4396 1.99856
   5  -3  11 118.505 9.31053
   6  -3  11 27.2809 4.66825
   7  -3  11 44.1569 5.93790
   8  -3  11 0.55461 2.73797
   9  -3  11 32.2421 5.87025
  -9  -2  11 29.7325 8.08621
  -8  -2  11 0.00000 3.46564
  -7  -2  11 81.9561 6.76112
  -6  -2  11 22.9238 3.98659
  -5  -2  11 98.4387 5.82393
  -4  -2  11 0.00000 2.20269
  -3  -2  11 402.340 17.1317
  -2  -2  11 1.34501 1.90152
  -1  -2  11 79.6074 4.91625
   0  -2  11 119.041 6.39849
   1  -2  11 99.1438 5.67876
   2  -2  11 129.853 6.94651
   3  -2  11 309.808 13.4399
   4  -2  11 4.35265 1.53842
   5  -2  11 0.51118 1.58891
   6  -2  11 7.64806 3.19617
   7  -2  11 45.7470 5.76111
   8  -2  11 48.8848 6.30619
   9  -2  11 6.64443 3.48860
  -9  -1  11 57.1445 12.9295
  -8  -1  11 0.00000 7.55544
  -7  -1  11 5.52422 3.19190
  -6  -1  11 5.41972 2.31612
  -5  -1  11 204.956 9.75010
  -4  -1  11 157.991 8.42341
  -3  -1  11 357.977 15.4628
  -2  -1  11 41.9255 3.44402
  -1  -1  11 41.0472 3.17002
   0  -1  11 47.8202 3.31935
   1  -1  11 38.1111 3.50614
   2  -1  11 257.431 11.7024
   3  -1  11 459.498 18.8550
   4  -1  11 334.569 14.3572
   5  -1  11 158.688 7.95339
   6  -1  11 26.0457 4.55737
   7  -1  11 72.1683 7.10050
   8  -1  11 16.0005 4.29647
   9  -1  11 49.8103 8.32592
  -8   0  11 8.64648 4.54155
  -6   0  11 0.00000 1.44288
  -5   0  11 0.00000 1.47101
  -4   0  11 0.00000 1.45638
  -3   0  11 0.28791 1.49213
  -2   0  11 0.06338 1.28820
  -1   0  11 1.32864 1.10443
   0   0  11 0.02822 0.65349
   1   0  11 0.05082 0.82512
   2   0  11 0.76474 0.85432
   3   0  11 0.19833 0.94801
   4   0  11 0.87414 1.56463
   5   0  11 0.63936 1.31032
   6   0  11 0.46480 1.49830
   7   0  11 1.93145 2.62519
   8   0  11 3.13597 3.43920
   9   0  11 0.06499 3.29181
  -9   1  11 53.3667 6.90632
  -8   1  11 4.53732 3.70581
  -7   1  11 0.00000 2.20286
  -6   1  11 2.28042 2.51707
  -5   1  11 190.524 8.65365
  -4   1  11 153.142 7.65467
  -3   1  11 342.284 14.0451
  -2   1  11 39.0194 3.99274
  -1   1  11 40.2368 3.71154
   0   1  11 49.2041 3.94217
   1   1  11 32.2738 2.66734
   2   1  11 258.953 11.1785
   3   1  11 442.313 18.1165
   4   1  11 338.074 14.4659
   5   1  11 167.984 8.28162
   6   1  11 24.2759 3.28657
   7   1  11 81.0766 7.25410
   8   1  11 17.4636 5.60014
   9   1  11 51.7570 8.58598
  -9   2  11 12.6508 4.44732
  -8   2  11 0.00000 3.57937
  -7   2  11 62.8293 6.09656
  -6   2  11 25.9796 2.90497
  -5   2  11 88.7335 5.15535
  -4   2  11 0.00000 1.40436
  -3   2  11 383.572 15.5055
  -2   2  11 0.29844 1.94432
  -1   2  11 73.0641 5.48834
   0   2  11 117.567 7.26339
   1   2  11 84.1498 4.47075
   2   2  11 127.376 6.09968
   3   2  11 311.763 12.8457
   4   2  11 2.95156 1.76427
   5   2  11 0.40999 1.59702
   6   2  11 4.26591 2.68594
  -9   3  11 110.595 11.5574
  -8   3  11 6.82601 2.37810
  -7   3  11 0.00000 2.80955
  -6   3  11 28.1383 4.01535
  -5   3  11 47.2373 3.64454
  -4   3  11 71.0651 4.67033
  -3   3  11 371.940 15.2370
  -2   3  11 0.00000 2.15749
  -1   3  11 75.9212 5.57758
   0   3  11 21.0621 3.18561
   1   3  11 19.8571 2.73626
   2   3  11 334.787 13.8494
   3   3  11 9.24533 1.94262
   4   3  11 6.19318 2.40142
   5   3  11 130.801 6.81780
   6   3  11 17.6968 3.54491
   7   3  11 51.7884 8.34298
   8   3  11 0.88581 2.94495
  -8   4  11 15.7460 3.44420
  -7   4  11 76.6242 6.79031
  -6   4  11 0.00000 2.49693
  -5   4  11 209.904 12.5826
  -4   4  11 21.3924 2.81780
  -3   4  11 11.7438 2.46537
  -2   4  11 83.4518 5.18402
  -1   4  11 16.2204 3.97036
   0   4  11 130.768 10.1535
   1   4  11 752.864 29.0483
   2   4  11 56.5307 4.11953
   3   4  11 110.254 6.04155
   4   4  11 0.00000 1.90725
   5   4  11 0.57031 1.75675
   6   4  11 120.655 8.11107
   7   4  11 24.9862 4.47755
   8   4  11 41.9257 7.05202
  -8   5  11 26.3026 4.63237
  -7   5  11 8.09037 6.04170
  -6   5  11 0.00000 3.02982
  -5   5  11 26.6974 3.98276
  -4   5  11 2.82814 1.74040
  -3   5  11 28.2468 4.08938
  -2   5  11 55.4734 4.22948
  -1   5  11 18.3760 3.95860
   0   5  11 49.5299 5.25537
   1   5  11 235.398 10.6817
   2   5  11 1.97911 1.48184
   3   5  11 2.20654 1.91974
   4   5  11 0.00000 1.38486
   5   5  11 1.02484 2.58499
   6   5  11 1.84779 3.31573
   7   5  11 48.9006 5.76366
   8   5  11 8.46330 3.26191
  -7   6  11 34.1492 5.52636
  -6   6  11 5.10773 3.49935
  -5   6  11 47.7013 5.58966
  -4   6  11 46.9822 5.37432
  -3   6  11 0.50466 1.60935
  -2   6  11 69.1701 6.32902
  -1   6  11 70.0703 6.38295
   0   6  11 68.1539 7.16164
   1   6  11 252.525 11.5446
   2   6  11 7.53394 2.16556
   3   6  11 104.520 6.24232
   4   6  11 0.35260 2.29347
   5   6  11 12.1849 3.51958
   6   6  11 54.7666 5.98080
   7   6  11 86.3004 7.92712
  -6   7  11 6.48278 4.48843
  -5   7  11 34.1391 5.26920
  -4   7  11 22.9623 4.21201
  -3   7  11 127.677 9.00328
  -2   7  11 106.463 6.61368
  -1   7  11 48.5418 5.59420
   0   7  11 19.3187 3.82620
   1   7  11 3.22051 2.03394
   2   7  11 28.4335 3.59013
   3   7  11 0.53238 2.27963
   4   7  11 4.64512 3.85825
   5   7  11 0.00000 4.54980
   6   7  11 14.7192 4.28637
  -5   8  11 0.00000 4.01198
  -4   8  11 80.5879 7.25783
  -3   8  11 29.5940 4.81632
  -2   8  11 91.9946 6.32655
  -1   8  11 4.09295 3.58255
   0   8  11 34.2961 5.01322
   1   8  11 0.95203 1.67647
   2   8  11 1.00912 2.33434
   3   8  11 48.1603 5.70278
   4   8  11 3.07114 5.79853
   5   8  11 34.1252 5.75357
  -3   9  11 15.1637 3.63630
  -2   9  11 14.3249 3.43034
  -1   9  11 150.036 10.6701
   0   9  11 14.9989 4.27579
   1   9  11 98.0116 8.21932
   2   9  11 0.00000 2.62918
   3   9  11 43.3628 8.45892
   4   9  11 24.0318 8.27322
  -1  10  11 24.2033 8.30517
   0  10  11 8.22368 4.54314
  -2  -9  12 0.00000 4.62894
  -1  -9  12 13.6168 4.54685
   0  -9  12 4.71787 2.49084
   2  -9  12 26.8996 9.12868
  -5  -8  12 3.02484 3.53692
  -4  -8  12 98.4656 8.25530
  -3  -8  12 27.8624 5.28697
  -2  -8  12 6.13390 3.59267
  -1  -8  12 10.9666 3.71871
   0  -8  12 29.9477 4.68965
   1  -8  12 36.6931 4.64919
   2  -8  12 4.24326 3.38671
   3  -8  12 4.06379 3.56871
   4  -8  12 140.640 12.0333
  -6  -7  12 18.7797 9.30179
  -5  -7  12 91.0688 7.94727
  -4  -7  12 10.2114 3.58807
  -3  -7  12 20.3558 4.70771
  -2  -7  12 56.8747 5.88940
  -1  -7  12 35.5272 4.95062
   0  -7  12 13.2885 2.80827
   1  -7  12 81.0679 6.78626
   2  -7  12 45.6439 9.37118
   3  -7  12 55.1156 6.80687
   4  -7  12 5.39568 4.43843
   5  -7  12 5.47311 4.71277
   6  -7  12 46.2614 7.79646
  -7  -6  12 0.00000 4.07011
  -6  -6  12 5.60440 3.44441
  -5  -6  12 16.0935 3.81505
  -4  -6  12 2.84553 2.57236
  -3  -6  12 49.8226 6.10413
  -2  -6  12 96.2296 7.78727
  -1  -6  12 11.8613 2.72978
   0  -6  12 14.2152 2.89685
   1  -6  12 9.99795 2.30407
   2  -6  12 0.00000 2.36588
   3  -6  12 0.00000 2.50742
   4  -6  12 16.2850 4.52229
   5  -6  12 9.08228 3.87155
   6  -6  12 39.1121 6.96372
  -7  -5  12 186.510 12.6190
  -6  -5  12 56.6842 6.24596
  -5  -5  12 44.6493 5.20498
  -4  -5  12 4.12298 2.26992
  -3  -5  12 59.5004 5.82391
  -2  -5  12 50.5096 5.16852
  -1  -5  12 226.118 11.8362
   0  -5  12 281.269 13.1080
   1  -5  12 31.9366 3.49392
   2  -5  12 169.590 10.2049
   3  -5  12 8.88492 3.72090
   4  -5  12 4.11097 3.30183
   5  -5  12 18.6964 4.73547
   6  -5  12 10.9927 4.10483
   7  -5  12 11.1677 4.71940
  -7  -4  12 9.27161 4.24086
  -6  -4  12 4.85470 2.94179
  -5  -4  12 12.0341 3.11621
  -4  -4  12 33.8320 3.98690
  -3  -4  12 4.64238 2.65386
  -2  -4  12 26.4833 3.68216
  -1  -4  12 100.139 6.12619
   0  -4  12 0.00000 2.74578
   1  -4  12 59.1240 5.19460
   2  -4  12 24.3731 2.89461
   3  -4  12 80.7303 6.16218
   4  -4  12 0.40647 2.45851
   5  -4  12 3.24401 2.75553
   6  -4  12 3.68022 2.73739
   7  -4  12 5.25771 3.57850
   8  -4  12 33.2382 6.00393
  -8  -3  12 59.9634 6.76517
  -7  -3  12 61.2161 5.98290
  -6  -3  12 104.156 7.90143
  -5  -3  12 13.3524 3.19368
  -4  -3  12 4.19181 2.29988
  -3  -3  12 180.880 11.6773
  -2  -3  12 145.526 7.91297
  -1  -3  12 60.7720 4.60024
   0  -3  12 51.9184 3.98560
   1  -3  12 13.2326 3.00853
   2  -3  12 132.087 8.40514
   3  -3  12 76.4165 5.92862
   4  -3  12 0.86786 2.19407
   5  -3  12 4.45737 2.87092
   6  -3  12 24.1744 4.90792
   7  -3  12 3.43499 2.95969
   8  -3  12 81.9216 10.7976
  -9  -2  12 13.0084 10.0539
  -8  -2  12 1.40923 3.30101
  -7  -2  12 101.960 7.69534
  -6  -2  12 25.4869 3.89488
  -5  -2  12 31.6951 3.93369
  -4  -2  12 45.9090 4.82931
  -3  -2  12 0.00000 2.91442
  -2  -2  12 81.0522 5.09239
  -1  -2  12 0.13978 1.50378
   0  -2  12 0.70334 0.95320
   1  -2  12 0.00000 1.33515
   2  -2  12 30.3668 2.96637
   3  -2  12 78.2099 5.79328
   4  -2  12 55.9110 4.20530
   5  -2  12 0.69874 2.23982
   6  -2  12 51.8742 7.41631
   7  -2  12 102.312 11.4948
   8  -2  12 0.81080 3.28797
  -8  -1  12 58.1145 10.1502
  -7  -1  12 0.00000 2.60176
  -6  -1  12 9.06511 3.32323
  -5  -1  12 3.31794 1.73533
  -4  -1  12 6.87854 2.60255
  -3  -1  12 82.5896 5.27410
  -2  -1  12 0.47964 1.68932
  -1  -1  12 5.53032 2.11203
   0  -1  12 64.1263 4.19651
   1  -1  12 0.25213 1.09457
   2  -1  12 60.3714 4.64593
   3  -1  12 2.12467 2.16988
   4  -1  12 84.2306 5.25573
   5  -1  12 93.0985 5.83585
   6  -1  12 76.8755 7.10532
   7  -1  12 3.37262 3.05479
   8  -1  12 16.1770 5.63108
   9  -1  12 3.91407 4.21245
  -7   0  12 1.99246 2.74331
  -6   0  12 274.633 14.8040
  -5   0  12 9.98759 2.40343
  -4   0  12 228.039 10.7819
  -3   0  12 0.06490 3.34543
  -2   0  12 8.51241 2.63791
  -1   0  12 177.202 8.53947
   0   0  12 8.72261 1.92066
   1   0  12 33.7903 2.84340
   2   0  12 24.1710 2.64161
   3   0  12 1.17138 1.37388
   4   0  12 65.9258 4.35302
   5   0  12 118.381 6.73484
   6   0  12 289.202 17.2257
   7   0  12 21.5270 4.68690
   8   0  12 6.49920 4.52560
   9   0  12 0.00000 3.46749
  -6   1  12 2.94114 2.98299
  -5   1  12 0.22243 2.42103
  -4   1  12 5.22817 2.73762
  -3   1  12 84.9825 6.26757
  -2   1  12 0.00000 3.04339
  -1   1  12 7.19327 2.66054
   0   1  12 63.3228 5.03360
   1   1  12 0.67537 1.13635
   2   1  12 41.1649 9.80843
   3   1  12 0.00000 2.86429
   4   1  12 86.0060 6.83511
   5   1  12 99.5991 7.63598
   6   1  12 73.2875 6.94962
  -8   2  12 4.44459 3.59160
  -7   2  12 105.936 11.5753
  -6   2  12 17.6789 3.31100
  -5   2  12 26.9964 3.71480
  -4   2  12 43.1331 5.14094
  -3   2  12 0.00000 2.83769
  -2   2  12 85.4357 6.21512
  -1   2  12 2.73590 1.85769
   0   2  12 1.76627 2.14552
   1   2  12 1.78969 1.74082
   2   2  12 30.5436 4.96324
   3   2  12 93.7411 7.26846
   4   2  12 60.8788 8.79744
   5   2  12 7.47768 2.83513
   6   2  12 48.7772 5.93336
  -8   3  12 65.3995 5.98637
  -7   3  12 46.5933 5.21964
  -6   3  12 91.2437 7.13059
  -5   3  12 0.00000 2.50462
  -4   3  12 3.45767 1.86578
  -3   3  12 168.800 8.75623
  -2   3  12 139.241 7.22994
  -1   3  12 57.8914 5.28753
   0   3  12 54.8129 4.97385
   1   3  12 7.44264 3.10956
   2   3  12 135.799 9.06782
   3   3  12 90.4317 5.35864
   4   3  12 0.00000 3.83943
   5   3  12 1.77743 3.18372
   6   3  12 29.4526 6.60583
   7   3  12 7.70932 5.59199
  -8   4  12 0.26973 2.11537
  -7   4  12 0.77219 3.86154
  -6   4  12 0.99964 2.83524
  -5   4  12 0.00000 2.80499
  -4   4  12 25.0069 3.21101
  -3   4  12 6.38407 1.95533
  -2   4  12 22.5148 3.38410
  -1   4  12 95.1373 6.93453
   0   4  12 0.00000 2.31758
   1   4  12 60.4706 4.26077
   2   4  12 22.7035 3.84022
   3   4  12 98.6229 7.64188
   4   4  12 4.08673 2.79937
   5   4  12 0.00000 2.76219
   6   4  12 1.63649 5.05194
   7   4  12 10.4871 6.35827
  -7   5  12 154.550 10.9440
  -6   5  12 53.5777 5.65637
  -5   5  12 48.1877 5.14443
  -4   5  12 1.43339 1.72140
  -3   5  12 52.9560 5.01135
  -2   5  12 23.8049 7.93430
  -1   5  12 202.495 13.3264
   0   5  12 268.372 15.0957
   1   5  12 15.0909 3.22928
   2   5  12 178.790 8.85374
   3   5  12 6.85629 3.36154
   4   5  12 7.96935 2.95368
   5   5  12 21.7051 3.99383
   6   5  12 1.90986 3.25862
   7   5  12 15.5575 4.46059
  -7   6  12 0.00000 3.71408
  -6   6  12 6.19970 3.30704
  -5   6  12 7.66016 3.27703
  -4   6  12 0.88670 2.00866
  -3   6  12 62.5501 5.70318
  -2   6  12 88.2587 10.9200
  -1   6  12 10.4153 2.93581
   0   6  12 9.62942 3.22563
   1   6  12 10.8004 2.64375
   2   6  12 0.62353 1.56135
   3   6  12 1.82782 2.07314
   4   6  12 18.2711 5.65339
   5   6  12 5.01083 3.55058
   6   6  12 31.1225 7.01818
   7   6  12 4.45625 2.89372
  -6   7  12 0.00000 5.66973
  -5   7  12 86.7615 7.66996
  -4   7  12 11.9220 3.52609
  -3   7  12 21.3091 4.40883
  -2   7  12 35.8984 4.95674
  -1   7  12 42.1855 5.07583
   0   7  12 9.59383 5.80250
   1   7  12 84.9198 6.05881
   2   7  12 41.7985 4.33424
   3   7  12 59.9304 7.83515
   4   7  12 0.00000 4.22287
   5   7  12 18.6399 7.44502
   6   7  12 47.5287 5.92877
  -4   8  12 90.4447 8.26892
  -3   8  12 28.4051 7.09969
  -2   8  12 1.62315 2.85188
  -1   8  12 9.08669 4.05658
   0   8  12 27.0781 4.65826
   1   8  12 30.0716 3.83037
   2   8  12 6.99747 4.07126
   3   8  12 11.2418 4.55223
   4   8  12 165.353 16.1437
  -2   9  12 1.62792 3.18771
  -1   9  12 19.4438 4.43429
   0   9  12 5.49972 2.83813
   1   9  12 8.58805 4.17447
   2   9  12 19.8625 4.48352
  -3  -8  13 45.8252 6.45223
  -2  -8  13 16.7424 4.88229
  -1  -8  13 2.81927 3.46137
   0  -8  13 21.3767 5.24640
   1  -8  13 5.14608 2.72491
   2  -8  13 108.516 10.4503
   3  -8  13 19.8902 5.30791
  -5  -7  13 60.0991 6.77232
  -4  -7  13 8.88010 3.65150
  -3  -7  13 9.01849 3.91734
  -2  -7  13 48.7931 5.26661
  -1  -7  13 8.34879 3.79632
   0  -7  13 2.14504 2.32737
   1  -7  13 15.2972 3.45080
   2  -7  13 24.2509 8.17739
   3  -7  13 37.1320 6.25479
   4  -7  13 23.7424 6.10802
   5  -7  13 8.50430 5.48117
  -6  -6  13 124.332 9.85201
  -5  -6  13 9.22090 2.86011
  -4  -6  13 37.6600 5.02597
  -3  -6  13 4.41215 3.09487
  -2  -6  13 0.17773 3.15016
  -1  -6  13 37.3298 6.16235
   0  -6  13 105.031 6.92483
   1  -6  13 44.7252 4.87449
   2  -6  13 69.9706 6.29893
   3  -6  13 2.63093 4.30233
   4  -6  13 28.3960 5.55363
   5  -6  13 39.3331 6.59030
   6  -6  13 4.42043 4.67450
  -7  -5  13 42.1872 6.05145
  -6  -5  13 12.6816 3.91380
  -5  -5  13 20.3399 4.20261
  -4  -5  13 0.00000 2.06246
  -3  -5  13 15.2495 3.80926
  -2  -5  13 44.9623 4.26155
  -1  -5  13 19.4340 3.31243
   0  -5  13 12.9901 2.84608
   1  -5  13 36.6194 3.84845
   2  -5  13 0.11325 2.71914
   3  -5  13 47.3223 5.99237
   4  -5  13 2.22137 4.12521
   5  -5  13 0.00000 3.99398
   6  -5  13 2.72957 4.39838
  -7  -4  13 11.8182 3.73207
  -6  -4  13 73.3317 7.09488
  -5  -4  13 35.9224 5.27407
  -4  -4  13 33.4484 4.42471
  -3  -4  13 44.1415 4.23047
  -2  -4  13 12.3212 5.27043
  -1  -4  13 220.747 11.4357
   0  -4  13 172.579 9.08078
   1  -4  13 0.00000 1.99055
   2  -4  13 61.7592 5.72755
   3  -4  13 144.300 9.30012
   4  -4  13 91.4846 8.55515
   5  -4  13 70.0795 7.61861
   6  -4  13 2.97865 3.07209
   7  -4  13 1.32246 4.30837
  -8  -3  13 5.38792 3.37842
  -7  -3  13 95.6221 7.90763
  -6  -3  13 9.47480 3.25358
  -5  -3  13 1.19461 1.69852
  -4  -3  13 145.450 9.64345
  -3  -3  13 25.3331 8.99348
  -2  -3  13 245.584 11.9155
  -1  -3  13 54.2658 4.24826
   0  -3  13 1.90451 2.05627
   1  -3  13 29.6621 4.46651
   2  -3  13 0.00000 2.20706
   3  -3  13 292.618 15.8308
   4  -3  13 77.5339 7.24653
   5  -3  13 1.07933 2.26732
   6  -3  13 0.49506 2.57055
   7  -3  13 43.1348 7.58273
  -8  -2  13 15.6349 3.78262
  -7  -2  13 0.52207 2.57976
  -6  -2  13 5.24721 2.67524
  -5  -2  13 7.04395 2.54151
  -4  -2  13 7.04773 8.52704
  -3  -2  13 344.373 18.3548
  -2  -2  13 0.00000 2.33587
  -1  -2  13 126.234 6.94812
   0  -2  13 0.00000 2.30803
   1  -2  13 41.5642 5.80963
   2  -2  13 339.700 15.2667
   3  -2  13 148.942 9.33191
   4  -2  13 60.5535 4.61330
   5  -2  13 59.4623 6.34661
   6  -2  13 5.75221 3.48189
   7  -2  13 11.9161 5.18288
   8  -2  13 39.3460 8.66139
  -7  -1  13 36.3293 5.30450
  -6  -1  13 23.0463 3.95303
  -5  -1  13 119.965 6.96146
  -4  -1  13 36.4790 5.50631
  -3  -1  13 19.8723 7.18086
  -2  -1  13 235.629 11.0493
  -1  -1  13 0.00000 2.62812
   0  -1  13 239.430 11.1721
   1  -1  13 3.17452 2.04344
   2  -1  13 13.0596 2.81173
   3  -1  13 1.85373 2.53439
   4  -1  13 148.120 8.08311
   5  -1  13 0.00000 2.27280
   6  -1  13 156.768 14.8824
   7  -1  13 0.00000 2.52518
   8  -1  13 0.00000 5.95988
  -7   0  13 0.00000 3.07159
  -6   0  13 0.00000 2.24570
  -5   0  13 5.99715 4.23502
  -4   0  13 2.03459 2.37625
  -3   0  13 2.65686 2.34747
  -2   0  13 0.00000 2.17944
  -1   0  13 1.61321 2.13463
   0   0  13 0.55192 3.31508
   4   0  13 0.00000 2.77597
   5   0  13 0.00000 6.90039
   7   0  13 0.00000 6.79226
  -7   1  13 31.4949 8.07613
  -6   1  13 19.4571 3.25290
  -5   1  13 130.990 13.4566
  -4   1  13 34.6149 5.35951
  -3   1  13 0.00000 3.34425
  -2   1  13 229.722 12.7973
  -1   1  13 0.00000 2.96221
   0   1  13 239.977 13.2487
   1   1  13 0.00000 3.88946
   4   1  13 150.808 10.3062
   5   1  13 3.53873 3.58670
   6   1  13 173.541 11.3081
   7   1  13 0.00000 5.23558
  -6   2  13 4.19436 2.60831
  -5   2  13 0.00000 2.84923
  -4   2  13 0.00000 3.64761
  -3   2  13 365.259 18.9879
  -2   2  13 0.00000 2.18378
  -1   2  13 130.711 8.38494
   0   2  13 0.00000 2.16911
   3   2  13 136.903 9.19755
   4   2  13 65.2091 9.18547
   5   2  13 58.5646 5.97785
   6   2  13 2.33653 3.95820
  -8   3  13 0.00000 4.35563
  -7   3  13 94.6822 11.5771
  -6   3  13 5.79287 3.78374
  -5   3  13 0.00000 2.39706
  -4   3  13 148.812 14.6237
  -3   3  13 17.3608 5.10993
  -2   3  13 252.653 22.0133
  -1   3  13 61.0472 5.35623
   0   3  13 0.00000 2.21552
   1   3  13 23.4522 3.79473
   2   3  13 12.6066 7.15717
   3   3  13 291.617 24.2061
   4   3  13 85.1086 10.4225
   5   3  13 2.35213 3.35293
   6   3  13 5.53754 4.83456
   7   3  13 60.2988 9.33191
  -7   4  13 25.3933 4.32453
  -6   4  13 54.1638 5.71498
  -5   4  13 29.2535 4.03442
  -4   4  13 25.7444 3.13178
  -3   4  13 44.9990 4.60268
  -2   4  13 0.00000 4.30858
  -1   4  13 212.012 13.1730
   0   4  13 184.593 11.2524
   1   4  13 0.31485 3.09659
   3   4  13 160.269 15.4601
   4   4  13 125.401 13.1709
   5   4  13 64.9819 8.80344
   6   4  13 0.00000 4.16896
   7   4  13 5.07275 6.13224
  -7   5  13 39.7733 5.72464
  -6   5  13 8.42923 3.14771
  -5   5  13 11.5177 3.65961
  -4   5  13 0.00000 2.02078
  -3   5  13 11.2690 2.50961
  -2   5  13 45.8358 8.14706
  -1   5  13 15.5053 3.44970
   0   5  13 7.33736 2.94806
   1   5  13 36.5258 3.68246
   2   5  13 0.00000 3.11060
   3   5  13 61.8622 8.87439
   4   5  13 1.19058 2.48153
   5   5  13 0.00000 4.02533
   6   5  13 6.52702 5.57101
   7   5  13 28.4101 7.03629
  -6   6  13 110.173 8.92384
  -5   6  13 1.57359 2.73409
  -4   6  13 37.7534 5.12562
  -3   6  13 4.87768 2.69449
  -2   6  13 14.9325 5.91178
  -1   6  13 48.4214 5.61573
   0   6  13 108.667 8.39289
   1   6  13 41.9154 4.44832
   2   6  13 73.8530 6.41248
   3   6  13 0.00000 5.21191
   4   6  13 24.3970 5.13759
   5   6  13 25.5803 4.26855
   6   6  13 4.65767 3.45416
  -5   7  13 48.2641 7.79881
  -4   7  13 9.52234 3.70593
  -3   7  13 13.9390 4.92160
  -2   7  13 54.3797 8.27878
  -1   7  13 1.96140 3.18675
   0   7  13 4.48123 3.11819
   1   7  13 13.2548 3.15345
   2   7  13 25.7113 6.43665
   4   7  13 10.3566 4.20002
   5   7  13 0.00000 4.62103
  -3   8  13 57.4621 6.04340
  -2   8  13 23.0252 6.73544
  -1   8  13 12.6289 4.36826
   0   8  13 15.9402 3.24568
   1   8  13 0.00000 3.12826
   2   8  13 120.500 9.33769
   3   8  13 9.41822 4.45920
  -1  -8  14 0.00000 2.88413
   0  -8  14 24.1077 5.69935
   1  -8  14 9.61692 4.61063
  -4  -7  14 15.0653 4.37361
  -3  -7  14 13.8700 4.36965
  -2  -7  14 9.59026 4.12580
  -1  -7  14 73.7962 8.17950
   0  -7  14 6.43648 3.32931
   1  -7  14 0.00000 1.72742
   2  -7  14 16.7523 7.31755
   3  -7  14 6.28162 4.55567
  -5  -6  14 8.15145 3.41139
  -4  -6  14 1.41495 2.46823
  -3  -6  14 0.60856 3.44223
  -2  -6  14 47.8350 5.55912
  -1  -6  14 1.89229 2.60120
   0  -6  14 7.71324 3.70929
   1  -6  14 41.6412 5.45050
   2  -6  14 3.27263 5.85068
   3  -6  14 30.5170 8.24089
   4  -6  14 0.00000 4.21526
   5  -6  14 8.09059 6.42071
  -6  -5  14 51.8055 6.94048
  -5  -5  14 4.96853 2.80558
  -4  -5  14 89.7511 7.63537
  -3  -5  14 8.82263 3.31306
  -2  -5  14 2.17224 2.21534
  -1  -5  14 1.89995 2.40739
   0  -5  14 75.6392 6.43583
   1  -5  14 0.00000 1.81776
   2  -5  14 22.0851 4.30283
   3  -5  14 0.00000 7.11169
   4  -5  14 150.636 11.9206
   5  -5  14 0.00000 4.77209
   6  -5  14 0.00000 3.06236
  -7  -4  14 30.7033 4.97503
  -6  -4  14 0.00000 2.94186
  -5  -4  14 44.5641 5.32765
  -4  -4  14 27.7062 4.46995
  -3  -4  14 3.65132 2.76273
  -2  -4  14 3.55847 4.91488
  -1  -4  14 214.720 12.6138
   0  -4  14 10.2473 3.43743
   1  -4  14 24.3866 7.99534
   2  -4  14 17.9912 4.06774
   3  -4  14 0.00000 3.38594
   4  -4  14 37.7948 6.08278
   5  -4  14 0.00000 3.61190
   6  -4  14 3.44040 4.03980
  -7  -3  14 2.18198 2.77511
  -6  -3  14 60.0586 6.07577
  -5  -3  14 0.73942 2.01932
  -4  -3  14 146.198 9.77975
  -3  -3  14 0.72934 2.46288
  -2  -3  14 32.6069 7.29763
  -1  -3  14 47.3399 4.93165
   0  -3  14 35.7471 4.32418
   2  -3  14 196.136 11.0830
   3  -3  14 212.582 13.0784
   4  -3  14 16.9735 4.63443
   5  -3  14 52.8625 6.60393
   6  -3  14 0.00000 5.27709
   7  -3  14 8.60350 6.66657
  -7  -2  14 12.4155 3.99762
  -6  -2  14 27.7664 5.05739
  -5  -2  14 40.0807 4.66866
  -4  -2  14 105.118 8.09598
  -3  -2  14 32.2813 4.44145
  -2  -2  14 33.0792 4.11748
  -1  -2  14 0.00000 2.76720
   0  -2  14 185.713 17.9592
   1  -2  14 6.26376 4.44317
   2  -2  14 6.09991 2.70311
   3  -2  14 4.79880 2.04674
   4  -2  14 12.2916 4.32852
   5  -2  14 0.54963 3.89824
   6  -2  14 14.2106 4.99025
   7  -2  14 2.43490 5.68893
  -7  -1  14 16.5702 4.70123
  -5  -1  14 4.21706 2.87239
  -4  -1  14 26.7329 5.01237
  -2  -1  14 56.6224 6.89176
  -1  -1  14 44.5465 4.70320
   0  -1  14 35.1275 4.76385
   2  -1  14 17.9746 4.72468
   3  -1  14 47.9825 6.97142
   4  -1  14 15.6097 3.37960
   5  -1  14 137.851 16.5119
  -7   0  14 9.70569 3.57698
  -6   0  14 16.8573 3.15615
  -5   0  14 166.629 10.3411
  -4   0  14 4.71496 2.80049
  -3   0  14 1.00788 5.63595
  -2   0  14 334.613 17.8001
  -1   0  14 20.6583 3.97493
   0   0  14 116.548 9.70399
   4   0  14 157.414 10.1347
   5   0  14 0.00000 2.57178
   7   0  14 0.00000 7.13292
  -6   1  14 0.00000 2.29249
  -5   1  14 6.07410 4.14448
  -4   1  14 31.6138 7.29210
  -3   1  14 0.00000 2.74297
  -2   1  14 58.8799 5.48926
  -1   1  14 43.7996 4.78556
   0   1  14 32.9894 4.59878
   4   1  14 8.14181 3.25316
   5   1  14 150.126 10.9855
   6   1  14 2.96951 3.31599
   7   1  14 16.9795 8.29722
  -7   2  14 4.76827 5.08062
  -6   2  14 19.2568 4.12481
  -5   2  14 24.5510 3.90424
  -4   2  14 123.037 13.4189
  -3   2  14 40.5221 6.89955
  -2   2  14 32.5449 4.08652
  -1   2  14 0.00000 2.85132
   0   2  14 193.509 11.5712
   3   2  14 15.5305 3.52956
   4   2  14 7.40016 3.69382
   5   2  14 1.11580 2.97338
   6   2  14 17.1514 4.48124
  -7   3  14 0.00000 4.63933
  -6   3  14 49.8454 8.13998
  -5   3  14 0.39750 2.74548
  -4   3  14 121.180 13.7334
  -3   3  14 1.47677 2.66458
  -2   3  14 16.4882 5.40971
  -1   3  14 46.1300 5.00453
   0   3  14 27.9875 4.57383
   1   3  14 0.00000 6.40461
   2   3  14 188.455 16.8177
   3   3  14 192.931 18.5228
   4   3  14 30.3701 6.64701
   5   3  14 52.6838 5.76991
   6   3  14 3.25559 5.68130
  -7   4  14 28.2867 7.47217
  -6   4  14 0.00000 3.52972
  -5   4  14 56.9422 9.29370
  -4   4  14 21.4871 4.10800
  -3   4  14 2.31863 3.17926
  -2   4  14 0.00000 4.17065
  -1   4  14 218.752 12.9941
   0   4  14 0.00000 2.89048
   1   4  14 9.44032 3.43540
   2   4  14 9.45759 5.17974
   3   4  14 0.00000 4.85980
   4   4  14 32.9415 7.71376
   5   4  14 0.00000 3.98689
   6   4  14 0.00000 4.28398
  -6   5  14 64.4551 9.60505
  -5   5  14 23.3556 6.25134
  -4   5  14 91.9096 7.73486
  -3   5  14 6.29469 3.40661
  -2   5  14 8.46698 3.60508
  -1   5  14 0.00000 3.08909
   0   5  14 60.8712 5.69190
   1   5  14 0.70551 3.28026
   3   5  14 1.40641 5.17416
   4   5  14 173.478 16.9677
   5   5  14 5.76851 5.17898
   6   5  14 0.00000 5.24645
  -5   6  14 6.79435 5.48472
  -4   6  14 1.85021 2.94335
  -3   6  14 2.54275 2.79420
  -2   6  14 38.2703 7.52964
  -1   6  14 7.61678 3.12697
   0   6  14 1.21211 2.61007
   1   6  14 43.5832 4.33637
   3   6  14 19.3426 6.72894
  -4   7  14 16.6835 3.84000
  -3   7  14 12.8934 5.18387
  -2   7  14 27.5488 7.50262
  -1   7  14 75.1816 7.17077
   0   7  14 3.37485 2.35878
   1   7  14 0.00000 2.50652
   2   7  14 21.0787 4.67786
   4   7  14 5.10810 5.73113
  -1   8  14 0.00000 5.60395
   0   8  14 21.9316 3.52560
   1   8  14 7.06156 2.51412
  -1  -7  15 0.00000 3.92452
   0  -7  15 0.00000 3.07248
   1  -7  15 14.2066 4.13008
   2  -7  15 5.08712 4.45048
  -4  -6  15 57.2376 7.11483
  -3  -6  15 18.7921 5.51573
  -2  -6  15 4.38622 4.14592
  -1  -6  15 21.0132 4.20506
   0  -6  15 6.55914 6.01946
   1  -6  15 190.492 15.6633
   2  -6  15 31.6507 4.87451
   3  -6  15 100.155 10.9712
  -5  -5  15 20.6437 4.34698
  -4  -5  15 0.51438 2.60692
  -3  -5  15 10.5800 3.49297
  -2  -5  15 4.36785 2.85337
  -1  -5  15 1.42135 2.55407
   0  -5  15 35.8235 5.41081
   1  -5  15 109.242 10.3407
   2  -5  15 0.00000 4.60439
   4  -5  15 18.1414 5.03685
   5  -5  15 3.13688 6.55622
  -6  -4  15 42.0476 5.42861
  -5  -4  15 52.9708 5.80269
  -4  -4  15 33.3718 4.61580
  -3  -4  15 0.00000 5.23504
  -2  -4  15 19.4252 3.92694
  -1  -4  15 122.443 8.82425
   0  -4  15 44.1995 11.0887
   1  -4  15 218.149 11.1210
   2  -4  15 8.13880 4.23222
   3  -4  15 5.32276 3.87055
   4  -4  15 70.3895 7.93664
   5  -4  15 2.01028 4.00995
  -6  -3  15 0.88697 4.12648
  -5  -3  15 3.96154 3.97618
  -4  -3  15 1.85109 2.01001
  -3  -3  15 43.5817 5.33983
  -2  -3  15 29.7699 4.21250
  -1  -3  15 3.88963 3.09303
   0  -3  15 65.8138 6.06547
   1  -3  15 9.30274 3.28194
   2  -3  15 78.9099 8.64373
   3  -3  15 50.0348 5.81904
   4  -3  15 9.13461 4.85159
   5  -3  15 52.9163 6.92470
   6  -3  15 13.4835 6.58535
  -7  -2  15 4.02836 4.18453
  -6  -2  15 3.93690 3.85623
  -4  -2  15 13.9853 4.85300
  -3  -2  15 7.40944 4.36861
  -2  -2  15 6.73496 3.89838
  -1  -2  15 18.6811 3.80789
   0  -2  15 7.32782 3.66988
   3  -2  15 17.5368 3.86749
   4  -2  15 27.2382 3.71281
   5  -2  15 109.154 9.61808
   6  -2  15 12.7161 4.24782
  -7  -1  15 50.1953 6.87300
  -6  -1  15 0.00000 3.58197
  -5  -1  15 38.9466 4.90495
  -4  -1  15 0.00000 3.16658
  -3  -1  15 68.0639 7.97450
  -2  -1  15 68.8890 8.84469
  -1  -1  15 193.927 12.8975
   0  -1  15 242.338 13.9119
   3  -1  15 15.0616 7.72686
   4  -1  15 25.0475 5.01388
   5  -1  15 350.565 30.3870
  -6   0  15 0.13728 3.65521
  -5   0  15 0.00000 3.10636
  -4   0  15 0.01972 3.17798
  -3   0  15 2.03388 3.66240
  -2   0  15 10.3565 3.18905
  -1   0  15 2.39735 2.69670
   0   0  15 1.12683 2.95901
   4   0  15 2.15554 2.65955
   5   0  15 0.00000 2.79780
  -6   1  15 1.95386 2.92479
  -5   1  15 32.1116 4.53640
  -4   1  15 0.00000 4.62254
  -3   1  15 73.6749 6.65953
  -2   1  15 56.2686 6.51396
  -1   1  15 188.488 12.6212
   0   1  15 243.724 14.6947
   1   1  15 12.1734 7.11951
   3   1  15 23.8424 4.55639
   4   1  15 24.8850 5.23156
   5   1  15 251.211 20.8381
   6   1  15 25.3359 8.88459
  -6   2  15 1.13111 4.94121
  -5   2  15 0.26821 2.99693
  -4   2  15 12.0771 5.76044
  -3   2  15 0.29674 5.48529
  -2   2  15 16.5032 3.69856
  -1   2  15 22.0738 3.81933
   0   2  15 13.8814 6.53339
   1   2  15 47.5933 9.04144
   3   2  15 30.2573 4.72609
   4   2  15 23.3891 4.63788
   5   2  15 106.746 8.65380
   6   2  15 4.46826 3.93387
  -6   3  15 2.72641 5.15777
  -5   3  15 6.64965 3.48639
  -4   3  15 0.00000 5.44650
  -3   3  15 58.2198 8.33684
  -2   3  15 28.4113 6.96733
  -1   3  15 0.00000 3.29052
   0   3  15 59.8881 5.88993
   1   3  15 13.6884 6.82358
   2   3  15 63.3750 8.69220
   3   3  15 54.5374 6.39465
   4   3  15 0.00000 5.13282
   5   3  15 40.6419 7.51813
   6   3  15 17.3892 6.57163
  -6   4  15 37.5436 8.01410
  -5   4  15 46.6144 8.55227
  -4   4  15 24.3092 4.62631
  -3   4  15 2.75673 3.35616
  -2   4  15 11.6721 6.51934
  -1   4  15 133.263 9.66225
   0   4  15 16.5729 5.20340
   1   4  15 243.974 14.5833
   2   4  15 18.4967 5.72868
   3   4  15 20.8901 4.73734
   4   4  15 71.8455 6.81429
   5   4  15 0.00000 4.99677
  -4   5  15 8.07153 4.67321
  -3   5  15 2.01002 2.72023
  -2   5  15 2.87225 5.19093
  -1   5  15 3.57730 3.34360
   0   5  15 44.4609 5.89416
   1   5  15 115.150 8.95971
   2   5  15 0.00000 3.12386
   4   5  15 27.1470 6.93735
  -4   6  15 57.8134 9.25786
  -3   6  15 9.10674 4.80717
  -2   6  15 11.6008 3.58677
  -1   6  15 20.8911 4.39772
   0   6  15 27.9822 5.87251
   1   6  15 236.751 14.8484
   2   6  15 44.6320 8.90995
   3   6  15 147.545 15.9656
  -2   7  15 2.93948 3.12383
  -1   7  15 3.35907 5.61782
   0   7  15 5.27519 3.84415
   1   7  15 18.2273 6.39902
  -1  -6  16 27.7207 4.55735
   0  -6  16 0.76511 4.13750
   1  -6  16 69.5227 5.76805
   2  -6  16 46.7211 11.8486
  -4  -5  16 0.00000 3.76055
  -3  -5  16 39.2406 9.68812
  -2  -5  16 36.4464 6.18705
  -1  -5  16 21.2461 3.54440
   0  -5  16 43.8260 6.05443
   1  -5  16 25.3982 4.10940
   2  -5  16 2.91887 5.71000
   3  -5  16 0.24843 6.97321
  -5  -4  16 5.10877 3.76163
  -4  -4  16 2.15710 2.31575
  -3  -4  16 13.8481 4.06789
  -2  -4  16 15.0406 4.19125
  -1  -4  16 21.4410 3.39497
   0  -4  16 27.5488 4.95267
   1  -4  16 6.63834 3.34012
   2  -4  16 46.8939 8.82101
   3  -4  16 0.00000 3.28257
   4  -4  16 4.07706 4.37427
  -4  -3  16 0.00000 2.78532
  -3  -3  16 0.00000 4.22842
  -2  -3  16 116.988 8.88349
  -1  -3  16 0.00000 2.40573
   0  -3  16 18.0701 3.88644
   1  -3  16 1.90475 4.25511
   2  -3  16 17.7854 6.08670
   3  -3  16 57.8592 6.21009
   4  -3  16 23.4130 5.56695
   5  -3  16 79.5854 11.0943
  -6  -2  16 15.0488 4.68408
  -5  -2  16 0.00000 4.36194
  -4  -2  16 31.4000 5.02048
  -3  -2  16 45.4781 6.64508
  -2  -2  16 4.43333 3.33897
  -1  -2  16 0.00000 6.34277
   0  -2  16 32.5748 4.85546
   1  -2  16 1.38231 3.67615
   3  -2  16 26.5744 4.68347
   4  -2  16 28.0635 5.53978
   5  -2  16 9.47463 7.74483
  -6  -1  16 24.0920 5.31895
  -5  -1  16 3.31207 4.58984
  -4  -1  16 18.6309 4.30606
  -3  -1  16 8.41361 4.74471
  -2  -1  16 27.1081 4.43924
  -1  -1  16 17.8017 7.01874
   0  -1  16 22.7316 7.55422
   2  -1  16 0.95922 60.5294
   3  -1  16 0.00000 4.07833
   4  -1  16 39.6305 10.7724
   5  -1  16 97.1442 13.7030
  -6   0  16 142.465 12.7787
  -5   0  16 0.00000 3.33302
  -4   0  16 102.576 8.22868
  -3   0  16 16.4743 3.93204
  -2   0  16 1.82184 3.03886
  -1   0  16 4.24621 2.62082
   0   0  16 0.54715 3.08217
   1   0  16 5.80251 7.20872
   2   0  16 97.7257 13.4780
   3   0  16 1.03023 3.17379
   4   0  16 3.24057 3.79337
   5   0  16 8.23634 4.68407
  -6   1  16 24.4225 4.66987
  -5   1  16 4.60000 3.97165
  -4   1  16 15.6009 4.34874
  -3   1  16 5.61287 3.68124
  -2   1  16 25.2147 4.46065
  -1   1  16 4.87821 3.05646
   0   1  16 7.56728 3.93177
   1   1  16 23.5255 6.34872
   2   1  16 1.17020 6.24534
   3   1  16 2.43228 3.81824
   4   1  16 15.7843 9.97990
   5   1  16 93.3630 9.10402
  -6   2  16 17.1811 5.09752
  -5   2  16 0.00000 3.53447
  -4   2  16 28.6932 5.25464
  -3   2  16 63.6823 9.34975
  -2   2  16 0.91444 3.20326
  -1   2  16 0.00000 3.14703
   0   2  16 30.7735 4.86464
   1   2  16 0.00000 7.42379
   2   2  16 29.8230 7.21659
   3   2  16 31.1505 5.43775
   4   2  16 30.6772 6.07304
   5   2  16 4.74410 4.06636
  -5   3  16 32.6761 5.00798
  -4   3  16 0.00000 4.78268
  -3   3  16 0.11272 2.91732
  -2   3  16 113.266 13.6217
  -1   3  16 9.23230 4.81516
   0   3  16 27.3815 4.64000
   1   3  16 0.00000 5.83924
   2   3  16 16.7709 4.44651
   3   3  16 36.0119 7.35628
   4   3  16 11.2279 4.93131
   5   3  16 84.6050 8.21495
  -4   4  16 3.41502 5.71566
  -3   4  16 10.0552 4.60548
  -2   4  16 30.8728 5.01437
  -1   4  16 29.0258 5.11488
   0   4  16 21.4073 4.88039
   1   4  16 12.7912 4.53595
   2   4  16 38.6232 5.84432
   3   4  16 6.33551 3.40541
   4   4  16 16.9725 5.84058
  -4   5  16 11.1784 4.62717
  -3   5  16 29.8488 5.04335
  -2   5  16 45.8850 8.00218
  -1   5  16 22.0854 4.97984
   0   5  16 47.0331 6.01022
   1   5  16 25.8558 5.35604
   2   5  16 0.00000 2.88956
   3   5  16 6.88684 4.83474
  -2   6  16 1.63198 2.75595
  -1   6  16 39.0736 5.73294
   0   6  16 5.36193 4.55994
   1   6  16 82.1786 12.3834
   2   6  16 33.8197 12.9316
  -1  -5  17 0.58842 8.88068
   0  -5  17 6.45791 3.28048
  -2  -4  17 43.4647 6.24775
  -1  -4  17 6.24692 4.20165
   0  -4  17 28.9338 5.41464
   1  -4  17 34.2179 4.20179
   2  -4  17 20.8734 4.28358
  -4  -3  17 8.55181 4.40946
  -3  -3  17 0.00000 2.94532
  -2  -3  17 67.9717 7.02272
  -1  -3  17 0.00000 3.87462
   0  -3  17 1.27692 2.66306
   1  -3  17 0.40952 2.45462
   2  -3  17 58.3842 6.36558
   3  -3  17 50.9780 6.44009
  -4  -2  17 57.3106 5.82824
  -3  -2  17 67.4924 6.54263
  -2  -2  17 0.85216 3.69809
  -1  -2  17 2.66154 2.96376
   0  -2  17 5.43505 4.05187
   1  -2  17 1.00328 2.30520
   3  -2  17 13.6014 4.58436
   4  -2  17 2.63219 3.97856
  -5  -1  17 8.95323 3.19133
  -4  -1  17 28.7177 4.83250
  -3  -1  17 0.00000 1.89521
  -2  -1  17 8.02062 4.00258
  -1  -1  17 56.4722 6.15909
   0  -1  17 8.91917 4.46376
   1  -1  17 171.314 11.0866
   2  -1  17 15.4038 61.2297
   4  -1  17 44.2979 6.60992
  -5   0  17 0.99431 2.23442
  -4   0  17 0.78186 3.44072
  -3   0  17 0.34915 2.06522
  -2   0  17 0.58065 2.58485
  -1   0  17 0.58143 6.42808
   0   0  17 0.54839 2.21699
   1   0  17 5.59182 2.48445
   2   0  17 0.00000 3.50341
   3   0  17 7.40919 5.82166
   4   0  17 0.45526 3.57513
  -5   1  17 7.10220 3.03572
  -4   1  17 27.8672 5.06784
  -3   1  17 1.04103 2.08993
  -2   1  17 15.1382 3.93990
  -1   1  17 60.1280 6.22728
   0   1  17 1.67953 2.15595
   1   1  17 169.433 11.1443
   2   1  17 11.1963 5.57594
   3   1  17 5.51678 3.78003
   4   1  17 26.8278 5.88356
  -4   2  17 58.2397 5.79752
  -3   2  17 64.0128 6.09743
  -2   2  17 3.62537 2.99440
  -1   2  17 3.45123 2.61340
   0   2  17 5.12997 3.42330
   1   2  17 1.01776 2.00898
   2   2  17 32.4093 5.25877
   3   2  17 26.9555 4.92871
   4   2  17 5.59997 4.99405
  -4   3  17 5.18321 2.97453
  -3   3  17 3.13806 2.42581
  -2   3  17 67.4576 6.65368
  -1   3  17 2.20453 2.61549
   0   3  17 1.36292 2.99305
   1   3  17 5.23877 4.65121
   2   3  17 58.7094 6.78964
   3   3  17 51.3478 8.31596
  -3   4  17 3.43155 2.62951
  -2   4  17 45.2097 6.26104
  -1   4  17 12.0222 4.11303
   0   4  17 25.3661 5.10359
   1   4  17 38.3076 5.74645
   2   4  17 27.2221 5.03795
   0   5  17 12.2510 3.58778
  -1  -3  18 21.4510 4.97854
   0  -3  18 22.5940 4.68533
   1  -3  18 3.11297 3.09693
  -2  -2  18 135.663 10.0201
  -1  -2  18 0.00000 1.88486
   0  -2  18 0.00000 2.28583
   1  -2  18 10.0065 3.63676
   2  -2  18 31.9612 5.41376
  -3  -1  18 7.54857 3.47974
  -2  -1  18 12.4617 3.52884
  -1  -1  18 5.71201 3.04321
   0  -1  18 19.4227 4.26643
   1  -1  18 13.1434 5.91677
   2  -1  18 0.92173 2.48801
  -3   0  18 40.2167 5.86731
  -2   0  18 62.8400 6.20116
  -1   0  18 94.3710 7.76063
   0   0  18 206.090 13.0670
   1   0  18 75.4011 7.00832
   2   0  18 0.00000 1.49475
  -3   1  18 8.55393 3.16168
  -2   1  18 8.86968 3.33633
  -1   1  18 3.46905 2.70469
   0   1  18 17.2603 4.03244
   1   1  18 0.37125 2.26278
   2   1  18 1.04786 1.75821
  -2   2  18 138.193 10.0148
  -1   2  18 0.54903 1.75319
   0   2  18 0.00000 2.45021
   1   2  18 13.3742 3.47700
   2   2  18 30.1557 5.41447
  -1   3  18 19.3308 4.86885
   0   3  18 22.5615 5.29119
   0   0   0    0.00    0.00   0
;
_shelx_hkl_checksum     37884
_shelx_res_file
;
TITL JHCuL1_a.res in P2(1)/c
CELL 0.71073 9.2893 9.6164 14.4742 90 90.825 90
ZERR 4 0.0037 0.0039 0.0058 0 0.004 0
LATT 1
SYMM -X,0.5+Y,0.5-Z
SFAC C H N O S
UNIT 52 52 12 8 4
EQIV $1 1-X,0.5+Y,0.5-Z
L.S. 10
PLAN  20
SIZE 0.308 0.462 0.493
TEMP -173.15
HTAB N2 O2_$1
ACTA
MORE -1
WPDB -1
HTAB
CONF
BOND $H
FMAP 2
OMIT 6 6 1
OMIT -6 1 2
OMIT 6 2 2
WGHT    0.037500    0.711000
FVAR       0.52449
S1    5    0.809370    1.045580    0.396815    11.00000    0.01846    0.02184 =
         0.02314    0.00124    0.00107   -0.00433
O1    4    0.216170    0.363301    0.442494    11.00000    0.01917    0.01579 =
         0.02949   -0.00151   -0.00264   -0.00118
O2    4    0.371622    0.383702    0.331638    11.00000    0.03199    0.02803 =
         0.03426   -0.01400    0.00546   -0.00010
N1    3    0.528785    0.750996    0.435180    11.00000    0.01415    0.01826 =
         0.01553    0.00129   -0.00039   -0.00003
N2    3    0.613812    0.846704    0.392571    11.00000    0.01619    0.02251 =
         0.01299    0.00095   -0.00175   -0.00380
AFIX  43
H2    2    0.617076    0.850969    0.331905    11.00000   -1.20000
AFIX   0
N3    3    0.671806    0.927997    0.536071    11.00000    0.02062    0.02192 =
         0.01643   -0.00148   -0.00208   -0.00426
AFIX  43
H3    2    0.600736    0.875503    0.555417    11.00000   -1.20000
AFIX   0
C1    1    0.319238    0.438224    0.398219    11.00000    0.01678    0.02065 =
         0.02255   -0.00099   -0.00330    0.00153
C2    1    0.357461    0.574497    0.436499    11.00000    0.01335    0.01784 =
         0.01612   -0.00086   -0.00361    0.00086
C3    1    0.301657    0.613789    0.517967    11.00000    0.01378    0.01815 =
         0.01729    0.00008   -0.00361    0.00088
AFIX  43
H3A   2    0.329648    0.700465    0.544092    11.00000   -1.20000
AFIX   0
C4    1    0.201930    0.528712    0.565768    11.00000    0.01384    0.02352 =
         0.01707    0.00544   -0.00528    0.00180
C5    1    0.158146    0.404299    0.524962    11.00000    0.01403    0.01995 =
         0.02372    0.00658   -0.00515    0.00452
C6    1    0.137524    0.567734    0.649037    11.00000    0.02119    0.03612 =
         0.01953    0.00166   -0.00273   -0.00097
AFIX  43
H6    2    0.164078    0.652763    0.678026    11.00000   -1.20000
AFIX   0
C7    1    0.036254    0.483437    0.688757    11.00000    0.02176    0.05221 =
         0.01930    0.01188   -0.00170   -0.00095
AFIX  43
H7    2   -0.007050    0.509932    0.745152    11.00000   -1.20000
AFIX   0
C8    1   -0.002594    0.359079    0.646010    11.00000    0.01711    0.04198 =
         0.03387    0.02211   -0.00447   -0.00389
AFIX  43
H8    2   -0.071953    0.301016    0.674328    11.00000   -1.20000
AFIX   0
C9    1    0.056690    0.317947    0.563882    11.00000    0.01717    0.02367 =
         0.03565    0.01141   -0.00702   -0.00262
AFIX  43
H9    2    0.028907    0.233235    0.534947    11.00000   -1.20000
AFIX   0
C10   1    0.454631    0.667020    0.384767    11.00000    0.01489    0.01926 =
         0.01511   -0.00192   -0.00088    0.00152
C11   1    0.455243    0.667512    0.281525    11.00000    0.03468    0.04195 =
         0.01615   -0.00418    0.00142   -0.01646
AFIX 137
H11A  2    0.443111    0.762967    0.259015    11.00000   -1.50000
H11B  2    0.376022    0.609686    0.257908    11.00000   -1.50000
H11C  2    0.547000    0.630206    0.259950    11.00000   -1.50000
AFIX   0
C12   1    0.693721    0.935715    0.446118    11.00000    0.01312    0.01619 =
         0.01842    0.00076   -0.00268    0.00347
C13   1    0.758114    1.001002    0.604368    11.00000    0.02685    0.03475 =
         0.02019   -0.00410   -0.00685   -0.00332
AFIX 137
H13A  2    0.860289    0.982473    0.593754    11.00000   -1.50000
H13B  2    0.732628    0.968898    0.666275    11.00000   -1.50000
H13C  2    0.739933    1.101124    0.599371    11.00000   -1.50000
AFIX   0
HKLF 4
REM  JHCuL1_a.res in P2(1)/c
REM R1 =  0.0479 for    2285 Fo > 4sig(Fo)  and  0.0650 for all    2902 data
REM    174 parameters refined using      0 restraints
END
WGHT      0.0375      0.7110
REM Instructions for potential hydrogen bonds
HTAB N2 O2_$1
HTAB C11 O2_$1
EQIV $2 -x+1, y-1/2, -z+1/2
HTAB C11 S1_$2
HTAB C11 O2
REM Highest difference peak  0.304,  deepest hole -0.347,  1-sigma level  0.066
Q1    1   0.7761  1.1157  0.4418  11.00000  0.05    0.30
Q2    1   0.7707  1.1447  0.4078  11.00000  0.05    0.28
Q3    1   0.3610  0.5036  0.4211  11.00000  0.05    0.27
Q4    1   0.1678  0.5534  0.6007  11.00000  0.05    0.27
Q5    1   0.3262  0.5206  0.4161  11.00000  0.05    0.26
Q6    1   0.7418  1.1193  0.3843  11.00000  0.05    0.25
Q7    1   0.8393  1.1432  0.3806  11.00000  0.05    0.25
Q8    1   0.5782  0.7934  0.4169  11.00000  0.05    0.25
Q9    1   0.3926  0.6137  0.4090  11.00000  0.05    0.25
Q10   1   0.1391  0.3433  0.5560  11.00000  0.05    0.24
Q11   1   0.7443  0.9815  0.3988  11.00000  0.05    0.24
Q12   1  -0.0054  0.3584  0.5848  11.00000  0.05    0.24
Q13   1   0.5598  0.7038  0.2743  11.00000  0.05    0.23
Q14   1   0.6475  0.8432  0.5549  11.00000  0.05    0.23
Q15   1   0.7134  1.0545  0.6539  11.00000  0.05    0.22
Q16   1   0.3647  0.5697  0.4809  11.00000  0.05    0.22
Q17   1   0.7440  1.0027  0.4304  11.00000  0.05    0.22
Q18   1   0.6538  0.8084  0.3531  11.00000  0.05    0.22
Q19   1   0.1681  0.3789  0.7411  11.00000  0.05    0.21
Q20   1   0.8121  0.9526  0.6222  11.00000  0.05    0.21
;
_shelx_res_checksum     90664
_shelxl_version_number         .2013
data_1.EtOH
_chemical_name_systematic
;
(<i>E</i>)-<i>N</i>'-[(1<i>H</i>-Indol-3-yl)methylidene]isonicotinohydrazide
ethanol monosolvate
;
_chemical_name_common     ?
_chemical_formula_moiety     'C15 H12 N4 O, C2 H6 O'
_chemical_formula_sum     'C17 H18 N4 O2'
_chemical_formula_iupac     'C15 H12 N4 O, C2 H6 O'
_chemical_formula_weight     310.35
_chemical_melting_point     ?
_shelx_space_group_comment
;
The symmetry employed for this shelxl refinement is uniquely defined
by the following loop, which should always be used as a source of
symmetry information in preference to the above space-group names.
They are only intended as comments.
;
_space_group_crystal_system     orthorhombic
_space_group_name_H-M_alt     'P 21 21 21'
_space_group_name_Hall     'P 2ac 2ab'
loop_
    _space_group_symop_operation_xyz
    'x, y, z'
    '-x+1/2, -y, z+1/2'
    '-x, y+1/2, -z+1/2'
    'x+1/2, -y+1/2, -z'
_cell_length_a     9.4692(18)
_cell_length_b     9.9821(19)
_cell_length_c     16.682(3)
_cell_angle_alpha     90
_cell_angle_beta     90
_cell_angle_gamma     90
_cell_volume     1576.9(5)
_cell_formula_units_Z     4
_cell_measurement_reflns_used     9846
_cell_measurement_theta_min     2.377
_cell_measurement_theta_max     27.532
_cell_measurement_temperature     110(2)
_exptl_crystal_description     block
_exptl_crystal_colour     colorless
_exptl_crystal_size_max     0.502
_exptl_crystal_size_mid     0.365
_exptl_crystal_size_min     0.130
_exptl_crystal_density_diffrn     1.307
_exptl_crystal_density_meas     ?
_exptl_crystal_density_method     ?
_exptl_crystal_F_000     656
_exptl_absorpt_coefficient_mu     0.089
_exptl_absorpt_correction_type     multi-scan
_exptl_absorpt_process_details
;
(SADABS; Bruker, 2008)
;
_shelx_estimated_absorpt_T_min     0.957
_shelx_estimated_absorpt_T_max     0.989
_exptl_absorpt_correction_T_min     0.6180
_exptl_absorpt_correction_T_max     0.6805
_exptl_special_details
;
SADABS-2014/3 (Bruker, 2014) was used for absorption correction.
wR2(int) was 0.1205 before and 0.0824 after correction.
The Ratio of minimum to maximum transmission is 0.9082.
The \l/2 correction factor is not present.
;
_diffrn_ambient_temperature     110(2)
_diffrn_radiation_type     MoK\a
_diffrn_radiation_wavelength     0.71073
_diffrn_measurement_device_type     'Bruker APEXII CCD'
_diffrn_measurement_method     '\f and \w scans'
_diffrn_detector_area_resol_mean     ?
_diffrn_reflns_number     39878
_diffrn_reflns_av_R_equivalents     0.0537
_diffrn_reflns_theta_min     2.378
_diffrn_reflns_theta_max     27.559
_diffrn_reflns_theta_full     25.242
_diffrn_measured_fraction_theta_max     0.996
_diffrn_measured_fraction_theta_full     0.996
_diffrn_reflns_limit_h_min     -12
_diffrn_reflns_limit_h_max     12
_diffrn_reflns_limit_k_min     -12
_diffrn_reflns_limit_k_max     12
_diffrn_reflns_limit_l_min     -21
_diffrn_reflns_limit_l_max     21
_refine_special_details
;
1. Fixed Uiso;
 at 1.2 times of:
  all C(H) groups, all N(H) groups and
 at 1.5 times of:
 C2S(H2SA, H2SB, H2SC) and O(H) groups
2. a. Aromatic/amide H refined with riding coordinates:
 N1(H1), N3(H3), C3(H3A), C4(H4), C5(H5), C6(H6), C7(H7), C9(H9), C12(H12),
 C13(H13), C14(H14), C15(H15)
b. Idealised Me refined as rotating group:
 C11(H11A, H11B, H11C)
3. Strong restraints with DFIX were employed for methylene hydrogen atoms
of the ethanol solvent molecule.
;
_reflns_number_total     3616
_reflns_number_gt     3527
_reflns_threshold_expression     'I > 2\s(I)'
_refine_ls_structure_factor_coef     Fsqd
_refine_ls_matrix_type     full
_refine_ls_R_factor_all     0.0441
_refine_ls_R_factor_gt     0.0433
_refine_ls_wR_factor_gt     0.1186
_refine_ls_wR_factor_ref     0.1194
_refine_ls_goodness_of_fit_ref     0.980
_refine_ls_restrained_S_all     0.985
_refine_ls_number_reflns     3616
_refine_ls_number_parameters     216
_refine_ls_number_restraints     3
_refine_ls_hydrogen_treatment     mixed
_refine_ls_weighting_scheme     calc
_refine_ls_weighting_details
              'w=1/[\s^2^(Fo^2^)+(0.0770P)^2^+0.9574P] where P=(Fo^2^+2Fc^2^)/3'
_atom_sites_solution_hydrogens     mixed
_atom_sites_solution_primary     ?
_atom_sites_solution_secondary     ?
_refine_ls_shift/su_max     0.004
_refine_ls_shift/su_mean     0.000
_refine_diff_density_max     1.495
_refine_diff_density_min     -0.357
_refine_ls_extinction_method     none
_refine_ls_extinction_coef     .
_refine_ls_abs_structure_details
;
Flack <i>x</i> determined using 1491 quotients
[(<i>I</i>^+^)-(<i>I</i>^-^)]/[(<i>I</i>^+^)+(<i>I</i>^-^)]
(Parsons <i>et al.</i>, 2013)
;
_refine_ls_abs_structure_Flack     -0.2(3)
loop_
    _atom_type_symbol
    _atom_type_description
    _atom_type_scat_dispersion_real
    _atom_type_scat_dispersion_imag
    _atom_type_scat_source
    'C' 'C' 0.0033 0.0016
                         'International Tables Vol C Tables 4.2.6.8 and 6.1.1.4'
    'H' 'H' 0.0000 0.0000
                         'International Tables Vol C Tables 4.2.6.8 and 6.1.1.4'
    'N' 'N' 0.0061 0.0033
                         'International Tables Vol C Tables 4.2.6.8 and 6.1.1.4'
    'O' 'O' 0.0106 0.0060
                         'International Tables Vol C Tables 4.2.6.8 and 6.1.1.4'
_computing_data_collection
;
APEX2 (Bruker, 2013)
;
_computing_cell_refinement
;
SAINT (Bruker, 2013)
;
_computing_data_reduction
;
SAINT (Bruker, 2013)
;
_computing_structure_solution
;
SHELXS2014 (Sheldrick, 2008)
;
_computing_structure_refinement
;
<i>SHELXL2016</i> (Sheldrick, 2015)
;
_computing_molecular_graphics
;
PLATON (Spek, 2015)
;
_computing_publication_material
;
<i>SHELXL2016</i> (Sheldrick, 2015) and PLATON (Spek, 2015)
;
loop_
    _atom_site_type_symbol
    _atom_site_label
    _atom_site_fract_x
    _atom_site_fract_y
    _atom_site_fract_z
    _atom_site_U_iso_or_equiv
    _atom_site_adp_type
    _atom_site_calc_flag
    _atom_site_occupancy
    _atom_site_disorder_assembly
    _atom_site_disorder_group
    O O1 0.41425(19) 0.67417(16) 0.63518(11) 0.0184(4) Uani d 1 . .
    N N1 0.4971(2) -0.05011(19) 0.64904(12) 0.0157(4) Uani d 1 . .
    H H1 0.492857 -0.137698 0.654508 0.019 Uiso calc 1 . .
    N N2 0.3980(2) 0.40446(18) 0.66721(11) 0.0140(4) Uani d 1 . .
    N N3 0.2999(2) 0.49844(19) 0.69437(12) 0.0137(4) Uani d 1 . .
    H H3 0.228694 0.472947 0.724635 0.016 Uiso calc 1 . .
    N N4 -0.0322(2) 0.8812(2) 0.74337(13) 0.0195(4) Uani d 1 . .
    C C1 0.5943(2) 0.0185(2) 0.60295(13) 0.0143(4) Uani d 1 . .
    C C2 0.5644(2) 0.1570(2) 0.60882(13) 0.0135(4) Uani d 1 . .
    C C3 0.6449(3) 0.2483(2) 0.56436(14) 0.0166(5) Uani d 1 . .
    H H3A 0.625228 0.341561 0.566138 0.020 Uiso calc 1 . .
    C C4 0.7543(3) 0.1987(3) 0.51768(15) 0.0201(5) Uani d 1 . .
    H H4 0.809673 0.259218 0.486964 0.024 Uiso calc 1 . .
    C C5 0.7852(3) 0.0605(3) 0.51472(15) 0.0204(5) Uani d 1 . .
    H H5 0.862792 0.030250 0.483480 0.024 Uiso calc 1 . .
    C C6 0.7048(3) -0.0316(2) 0.55637(14) 0.0185(5) Uani d 1 . .
    H H6 0.723861 -0.124959 0.553456 0.022 Uiso calc 1 . .
    C C7 0.4091(2) 0.0393(2) 0.68452(14) 0.0156(4) Uani d 1 . .
    H H7 0.333452 0.016491 0.719368 0.019 Uiso calc 1 . .
    C C8 0.4453(2) 0.1688(2) 0.66264(13) 0.0140(4) Uani d 1 . .
    C C9 0.3669(2) 0.2839(2) 0.68918(13) 0.0142(4) Uani d 1 . .
    H H9 0.289165 0.270747 0.724287 0.017 Uiso calc 1 . .
    C C10 0.3146(2) 0.6275(2) 0.67420(13) 0.0133(4) Uani d 1 . .
    C C11 0.1947(2) 0.7155(2) 0.70049(14) 0.0139(4) Uani d 1 . .
    C C12 0.1325(2) 0.7050(2) 0.77589(14) 0.0156(4) Uani d 1 . .
    H H12 0.165590 0.641316 0.813786 0.019 Uiso calc 1 . .
    C C13 0.0204(2) 0.7902(2) 0.79444(14) 0.0185(5) Uani d 1 . .
    H H13 -0.021080 0.783377 0.846143 0.022 Uiso calc 1 . .
    C C14 0.0301(3) 0.8902(2) 0.67103(15) 0.0196(5) Uani d 1 . .
    H H14 -0.005725 0.954149 0.634104 0.023 Uiso calc 1 . .
    C C15 0.1435(2) 0.8117(2) 0.64711(15) 0.0168(5) Uani d 1 . .
    H H15 0.185233 0.823122 0.595771 0.020 Uiso calc 1 . .
    O O1S 0.6541(2) 0.6025(2) 0.55370(12) 0.0279(4) Uani d 1 . .
    H H1S 0.582293 0.623623 0.580387 0.042 Uiso calc 1 . .
    C C1S 0.7704(3) 0.5902(2) 0.60520(14) 0.0246(5) Uani d 1 . .
    H H1SA 0.757(3) 0.4957(4) 0.6166(9) 0.037 Uiso d 1 . .
    H H1SB 0.776(4) 0.6301(9) 0.6581(2) 0.037 Uiso d 1 . .
    C C2S 0.9016(3) 0.5715(3) 0.5560(2) 0.0314(6) Uani d 1 . .
    H H2SA 0.889630 0.494186 0.520487 0.047 Uiso calc 1 . .
    H H2SB 0.982242 0.556124 0.591660 0.047 Uiso calc 1 . .
    H H2SC 0.918511 0.652049 0.523841 0.047 Uiso calc 1 . .
loop_
    _atom_site_aniso_label
    _atom_site_aniso_U_11
    _atom_site_aniso_U_22
    _atom_site_aniso_U_33
    _atom_site_aniso_U_12
    _atom_site_aniso_U_13
    _atom_site_aniso_U_23
    O1 0.0179(8) 0.0109(7) 0.0262(8) -0.0002(6) 0.0061(7) -0.0001(6)
    N1 0.0189(9) 0.0099(8) 0.0183(9) -0.0004(7) 0.0013(7) 0.0009(7)
    N2 0.0137(8) 0.0113(8) 0.0169(9) 0.0022(7) 0.0002(7) -0.0012(7)
    N3 0.0120(8) 0.0116(8) 0.0177(9) 0.0004(7) 0.0025(7) -0.0003(7)
    N4 0.0150(9) 0.0153(9) 0.0282(10) 0.0019(8) 0.0009(8) -0.0020(8)
    C1 0.0156(10) 0.0125(10) 0.0147(9) -0.0009(8) -0.0034(8) 0.0008(8)
    C2 0.0138(10) 0.0122(10) 0.0143(9) 0.0011(7) -0.0018(8) -0.0001(8)
    C3 0.0182(11) 0.0137(10) 0.0178(10) -0.0015(8) 0.0003(9) -0.0003(8)
    C4 0.0207(11) 0.0219(12) 0.0177(10) -0.0021(10) 0.0046(9) 0.0005(9)
    C5 0.0181(11) 0.0250(13) 0.0180(10) 0.0025(9) 0.0018(9) -0.0022(9)
    C6 0.0213(11) 0.0158(10) 0.0184(11) 0.0043(9) -0.0012(9) -0.0016(9)
    C7 0.0168(10) 0.0130(10) 0.0171(10) 0.0004(8) -0.0004(8) 0.0005(8)
    C8 0.0139(10) 0.0129(10) 0.0153(9) -0.0004(8) -0.0011(8) 0.0005(8)
    C9 0.0133(9) 0.0135(10) 0.0157(10) 0.0000(8) 0.0002(8) 0.0003(8)
    C10 0.0138(10) 0.0118(9) 0.0143(10) 0.0014(8) -0.0011(8) -0.0020(8)
    C11 0.0126(9) 0.0110(9) 0.0181(10) -0.0012(8) -0.0006(8) -0.0029(8)
    C12 0.0151(10) 0.0134(10) 0.0183(10) 0.0001(8) -0.0004(8) -0.0007(8)
    C13 0.0165(10) 0.0186(10) 0.0204(11) -0.0007(9) 0.0032(9) -0.0021(9)
    C14 0.0180(10) 0.0144(10) 0.0263(11) 0.0018(9) -0.0003(9) 0.0028(9)
    C15 0.0162(10) 0.0132(10) 0.0212(11) -0.0007(8) 0.0006(9) 0.0011(8)
    O1S 0.0224(9) 0.0324(10) 0.0288(10) 0.0047(8) 0.0065(7) -0.0004(8)
    C1S 0.0269(13) 0.0223(12) 0.0246(12) -0.0020(10) 0.0061(10) -0.0072(10)
    C2S 0.0208(12) 0.0312(14) 0.0423(16) -0.0029(11) 0.0077(12) -0.0042(12)
_geom_special_details
;
 All esds (except the esd in the dihedral angle between two l.s. planes)
 are estimated using the full covariance matrix.  The cell esds are taken
 into account individually in the estimation of esds in distances, angles
 and torsion angles; correlations between esds in cell parameters are only
 used when they are defined by crystal symmetry.  An approximate (isotropic)
 treatment of cell esds is used for estimating esds involving l.s. planes.
;
loop_
    _geom_bond_atom_site_label_1
    _geom_bond_atom_site_label_2
    _geom_bond_site_symmetry_2
    _geom_bond_distance
    _geom_bond_publ_flag
    O1 C10 . 1.238(3) ?
    N1 C7 . 1.357(3) ?
    N1 C1 . 1.381(3) ?
    N1 H1 . 0.8800 ?
    N2 C9 . 1.292(3) ?
    N2 N3 . 1.396(3) ?
    N3 C10 . 1.339(3) ?
    N3 H3 . 0.8800 ?
    N4 C13 . 1.341(3) ?
    N4 C14 . 1.346(3) ?
    C1 C6 . 1.397(3) ?
    C1 C2 . 1.414(3) ?
    C2 C3 . 1.401(3) ?
    C2 C8 . 1.446(3) ?
    C3 C4 . 1.387(3) ?
    C3 H3A . 0.9500 ?
    C4 C5 . 1.411(4) ?
    C4 H4 . 0.9500 ?
    C5 C6 . 1.381(3) ?
    C5 H5 . 0.9500 ?
    C6 H6 . 0.9500 ?
    C7 C8 . 1.386(3) ?
    C7 H7 . 0.9500 ?
    C8 C9 . 1.437(3) ?
    C9 H9 . 0.9500 ?
    C10 C11 . 1.501(3) ?
    C11 C12 . 1.393(3) ?
    C11 C15 . 1.396(3) ?
    C12 C13 . 1.395(3) ?
    C12 H12 . 0.9500 ?
    C13 H13 . 0.9500 ?
    C14 C15 . 1.388(3) ?
    C14 H14 . 0.9500 ?
    C15 H15 . 0.9500 ?
    O1S C1S . 1.402(3) ?
    O1S H1S . 0.8400 ?
    C1S C2S . 1.500(4) ?
    C1S H1SA . 0.9700(2) ?
    C1S H1SB . 0.9700(2) ?
    C2S H2SA . 0.9800 ?
    C2S H2SB . 0.9800 ?
    C2S H2SC . 0.9800 ?
loop_
    _geom_angle_atom_site_label_1
    _geom_angle_atom_site_label_2
    _geom_angle_atom_site_label_3
    _geom_angle_site_symmetry_1
    _geom_angle_site_symmetry_3
    _geom_angle
    _geom_angle_publ_flag
    C7 N1 C1 . . 109.00(18) ?
    C7 N1 H1 . . 125.5 ?
    C1 N1 H1 . . 125.5 ?
    C9 N2 N3 . . 112.49(18) ?
    C10 N3 N2 . . 119.74(19) ?
    C10 N3 H3 . . 120.1 ?
    N2 N3 H3 . . 120.1 ?
    C13 N4 C14 . . 116.9(2) ?
    N1 C1 C6 . . 129.1(2) ?
    N1 C1 C2 . . 108.2(2) ?
    C6 C1 C2 . . 122.6(2) ?
    C3 C2 C1 . . 119.3(2) ?
    C3 C2 C8 . . 134.4(2) ?
    C1 C2 C8 . . 106.20(19) ?
    C4 C3 C2 . . 118.1(2) ?
    C4 C3 H3A . . 120.9 ?
    C2 C3 H3A . . 120.9 ?
    C3 C4 C5 . . 121.6(2) ?
    C3 C4 H4 . . 119.2 ?
    C5 C4 H4 . . 119.2 ?
    C6 C5 C4 . . 121.3(2) ?
    C6 C5 H5 . . 119.4 ?
    C4 C5 H5 . . 119.4 ?
    C5 C6 C1 . . 117.0(2) ?
    C5 C6 H6 . . 121.5 ?
    C1 C6 H6 . . 121.5 ?
    N1 C7 C8 . . 110.3(2) ?
    N1 C7 H7 . . 124.9 ?
    C8 C7 H7 . . 124.9 ?
    C7 C8 C9 . . 122.4(2) ?
    C7 C8 C2 . . 106.3(2) ?
    C9 C8 C2 . . 131.2(2) ?
    N2 C9 C8 . . 122.6(2) ?
    N2 C9 H9 . . 118.7 ?
    C8 C9 H9 . . 118.7 ?
    O1 C10 N3 . . 125.0(2) ?
    O1 C10 C11 . . 120.7(2) ?
    N3 C10 C11 . . 114.30(19) ?
    C12 C11 C15 . . 118.7(2) ?
    C12 C11 C10 . . 122.7(2) ?
    C15 C11 C10 . . 118.6(2) ?
    C11 C12 C13 . . 118.5(2) ?
    C11 C12 H12 . . 120.8 ?
    C13 C12 H12 . . 120.8 ?
    N4 C13 C12 . . 123.6(2) ?
    N4 C13 H13 . . 118.2 ?
    C12 C13 H13 . . 118.2 ?
    N4 C14 C15 . . 124.0(2) ?
    N4 C14 H14 . . 118.0 ?
    C15 C14 H14 . . 118.0 ?
    C14 C15 C11 . . 118.3(2) ?
    C14 C15 H15 . . 120.9 ?
    C11 C15 H15 . . 120.9 ?
    C1S O1S H1S . . 109.5 ?
    O1S C1S C2S . . 109.0(2) ?
    O1S C1S H1SA . . 96.0(14) ?
    C2S C1S H1SA . . 95.2(13) ?
    O1S C1S H1SB . . 124.6(19) ?
    C2S C1S H1SB . . 120(2) ?
    H1SA C1S H1SB . . 103.2(9) ?
    C1S C2S H2SA . . 109.5 ?
    C1S C2S H2SB . . 109.5 ?
    H2SA C2S H2SB . . 109.5 ?
    C1S C2S H2SC . . 109.5 ?
    H2SA C2S H2SC . . 109.5 ?
    H2SB C2S H2SC . . 109.5 ?
loop_
    _geom_torsion_atom_site_label_1
    _geom_torsion_atom_site_label_2
    _geom_torsion_atom_site_label_3
    _geom_torsion_atom_site_label_4
    _geom_torsion_site_symmetry_1
    _geom_torsion_site_symmetry_2
    _geom_torsion_site_symmetry_3
    _geom_torsion_site_symmetry_4
    _geom_torsion
    _geom_torsion_publ_flag
    C9 N2 N3 C10 . . . . -177.7(2) ?
    C7 N1 C1 C6 . . . . 179.6(2) ?
    C7 N1 C1 C2 . . . . -1.0(3) ?
    N1 C1 C2 C3 . . . . -177.2(2) ?
    C6 C1 C2 C3 . . . . 2.2(3) ?
    N1 C1 C2 C8 . . . . 1.3(2) ?
    C6 C1 C2 C8 . . . . -179.3(2) ?
    C1 C2 C3 C4 . . . . -1.8(3) ?
    C8 C2 C3 C4 . . . . -179.8(2) ?
    C2 C3 C4 C5 . . . . -0.3(4) ?
    C3 C4 C5 C6 . . . . 2.0(4) ?
    C4 C5 C6 C1 . . . . -1.6(4) ?
    N1 C1 C6 C5 . . . . 178.8(2) ?
    C2 C1 C6 C5 . . . . -0.5(3) ?
    C1 N1 C7 C8 . . . . 0.2(3) ?
    N1 C7 C8 C9 . . . . 177.8(2) ?
    N1 C7 C8 C2 . . . . 0.6(3) ?
    C3 C2 C8 C7 . . . . 177.1(2) ?
    C1 C2 C8 C7 . . . . -1.1(2) ?
    C3 C2 C8 C9 . . . . 0.1(4) ?
    C1 C2 C8 C9 . . . . -178.0(2) ?
    N3 N2 C9 C8 . . . . 174.45(19) ?
    C7 C8 C9 N2 . . . . -178.1(2) ?
    C2 C8 C9 N2 . . . . -1.6(4) ?
    N2 N3 C10 O1 . . . . -3.5(3) ?
    N2 N3 C10 C11 . . . . 174.32(18) ?
    O1 C10 C11 C12 . . . . -139.5(2) ?
    N3 C10 C11 C12 . . . . 42.5(3) ?
    O1 C10 C11 C15 . . . . 40.6(3) ?
    N3 C10 C11 C15 . . . . -137.4(2) ?
    C15 C11 C12 C13 . . . . 0.7(3) ?
    C10 C11 C12 C13 . . . . -179.2(2) ?
    C14 N4 C13 C12 . . . . -1.1(3) ?
    C11 C12 C13 N4 . . . . 0.7(4) ?
    C13 N4 C14 C15 . . . . 0.0(4) ?
    N4 C14 C15 C11 . . . . 1.4(4) ?
    C12 C11 C15 C14 . . . . -1.7(3) ?
    C10 C11 C15 C14 . . . . 178.2(2) ?
loop_
    _geom_hbond_atom_site_label_D
    _geom_hbond_atom_site_label_H
    _geom_hbond_atom_site_label_A
    _geom_hbond_site_symmetry_A
    _geom_hbond_distance_DH
    _geom_hbond_distance_HA
    _geom_hbond_distance_DA
    _geom_hbond_angle_DHA
    N1 H1 O1 1_545 0.88 2.05 2.871(3) 156
    N3 H3 N4 3_546 0.88 2.14 2.979(3) 159
    C5 H5 N2 4_556 0.95 2.62 3.236(3) 123
    O1S H1S O1 1_555 0.84 1.90 2.742(3) 177
_shelx_hkl_file
;
   1   0   0    0.06    0.01
  -1   0   0    0.04    0.01
   2   0   0    0.04    0.01
   2   0   0    0.05    0.01
  -2   0   0    0.05    0.01
  -2   0   0    0.05    0.02
  -2   0   0    0.01    0.01
  -2   0   0    0.04    0.01
  -2   0   0    0.04    0.01
   2   0   0    0.04    0.03
  -2   0   0    0.03    0.02
   3   0   0    0.04    0.01
  -3   0   0    0.04    0.02
  -3   0   0    0.01    0.02
  -3   0   0    0.00    0.01
  -3   0   0    0.03    0.03
  -3   0   0    0.05    0.03
   3   0   0    0.02    0.02
  -3   0   0    0.01    0.01
   4   0   0    6.39    0.47
  -4   0   0    5.99    0.51
   4   0   0    6.01    0.47
  -4   0   0    6.43    0.47
  -4   0   0    6.79    0.48
   4   0   0    6.30    0.51
  -4   0   0    6.70    0.47
   4   0   0    6.88    0.48
  -4   0   0    7.18    0.48
   5   0   0    0.01    0.01
  -5   0   0    0.03    0.03
  -5   0   0    0.00    0.02
  -5   0   0    0.01    0.05
   5   0   0    0.01    0.02
  -5   0   0    0.01    0.04
   5   0   0    0.01    0.03
   5   0   0   -0.02    0.04
  -5   0   0    0.00    0.02
  -6   0   0    0.25    0.05
  -6   0   0    0.21    0.04
   6   0   0    0.28    0.03
  -6   0   0    0.19    0.08
   6   0   0    0.16    0.07
  -6   0   0    0.17    0.07
  -7   0   0    0.05    0.04
  -7   0   0    0.03    0.03
   7   0   0    0.01    0.03
  -7   0   0    0.00    0.07
  -7   0   0   -0.07    0.06
   7   0   0    0.02    0.02
   7   0   0   -0.01    0.06
  -8   0   0    0.32    0.11
  -8   0   0    0.36    0.08
  -8   0   0    0.20    0.10
   8   0   0    0.22    0.10
   8   0   0    0.46    0.08
  -9   0   0    0.11    0.10
  -9   0   0    0.01    0.05
  -9   0   0   -0.03    0.08
   9   0   0    0.02    0.05
   9   0   0    0.01    0.09
 -10   0   0    5.55    0.54
 -10   0   0    6.21    0.55
 -10   0   0    5.78    0.45
  10   0   0    5.63    0.44
  10   0   0    4.22    0.50
  11   0   0    0.11    0.14
  11   0   0   -0.04    0.11
 -11   0   0    0.01    0.12
  11   0   0   -0.01    0.06
 -11   0   0    0.13    0.14
 -12   0   0    0.73    0.23
  12   0   0    0.67    0.21
  12   0   0    0.75    0.13
  12   0   0    0.71    0.22
 -12   0   0    0.44    0.19
   0  -1   0    0.00    0.01
   0   1   0    0.01    0.01
   0   1   0    0.00    0.01
   0   1   0    0.03    0.01
  -1  -1   0   83.37    5.87
   1  -1   0   83.99    5.87
  -1   1   0   75.79    5.87
   1   1   0   85.75    5.87
   1  -1   0   76.24    5.87
  -1   1   0   79.24    5.87
  -1  -1   0   84.27    5.86
  -1   1   0   80.80    5.87
  -1   1   0   92.16    5.87
   1   1   0   85.52    5.87
  -1   1   0   91.67    5.87
  -1   1   0   75.00    5.87
   1  -1   0   80.85    5.87
  -1  -1   0   89.96    5.87
  -2  -1   0   57.65    4.05
   2  -1   0   51.46    4.03
  -2   1   0   51.21    4.03
   2   1   0   57.63    4.04
   2  -1   0   56.71    4.03
   2   1   0   61.60    4.02
  -2   1   0   61.16    4.05
   2  -1   0   49.33    4.03
  -2  -1   0   59.67    4.03
  -2   1   0   52.54    4.03
  -2   1   0   58.37    4.03
  -2  -1   0   63.01    4.03
  -2   1   0   61.38    4.03
  -3  -1   0   14.14    1.00
   3   1   0   12.86    0.99
   3   1   0   12.08    0.97
  -3  -1   0   14.15    0.97
  -3   1   0   13.42    0.97
  -3   1   0   13.52    0.97
  -3  -1   0   14.76    1.00
  -3  -1   0   14.01    0.97
   3  -1   0   14.58    0.97
  -3   1   0   12.48    0.97
  -3   1   0   13.50    0.97
   3   1   0   14.43    0.96
  -3   1   0   13.88    0.97
   3  -1   0   13.46    0.97
   3  -1   0   12.41    0.97
  -3   1   0   12.95    0.99
  -3   1   0   14.07    1.00
   4   1   0   39.02    2.54
  -4  -1   0   34.03    2.53
  -4  -1   0   33.31    2.49
   4   1   0   33.01    2.49
  -4   1   0   32.29    2.53
  -4   1   0   29.58    2.49
  -4  -1   0   35.07    2.50
   4  -1   0   36.26    2.54
  -4   1   0   38.83    2.50
   4  -1   0   35.02    2.50
  -4   1   0   39.13    2.54
   4  -1   0   35.36    2.50
  -4   1   0   35.01    2.50
  -4   1   0   35.40    2.50
   4  -1   0   34.58    2.49
   4   1   0   33.95    2.50
  -4   1   0   39.28    2.50
   5   1   0    2.29    0.20
  -5  -1   0    2.55    0.25
   5   1   0    2.50    0.24
  -5   1   0    2.82    0.21
   5   1   0    2.70    0.19
  -5   1   0    2.22    0.20
   5  -1   0    2.60    0.25
   5  -1   0    2.82    0.21
  -5   1   0    2.43    0.24
   5  -1   0    2.80    0.20
  -5  -1   0    2.56    0.21
  -5   1   0    2.48    0.21
   5  -1   0    2.34    0.20
  -5  -1   0    2.63    0.20
  -5   1   0    2.62    0.20
  -5  -1   0    2.45    0.25
  -5   1   0    2.41    0.19
   6  -1   0    2.45    0.18
  -6   1   0    2.17    0.17
  -6   1   0    2.13    0.24
  -6   1   0    2.13    0.19
  -6   1   0    2.28    0.18
  -6  -1   0    2.40    0.24
   6  -1   0    2.29    0.19
  -6   1   0    2.32    0.19
  -6  -1   0    2.20    0.19
   6  -1   0    1.69    0.22
  -6   1   0    2.14    0.23
   6   1   0    1.99    0.17
  -6  -1   0    2.53    0.18
   6  -1   0    2.15    0.17
   6   1   0    2.32    0.19
  -6  -1   0    2.09    0.23
   6   1   0    2.12    0.23
  -7  -1   0    0.19    0.09
   7   1   0    0.13    0.05
   7  -1   0    0.19    0.04
   7  -1   0    0.06    0.04
  -7   1   0    0.07    0.07
  -7  -1   0    0.14    0.09
  -7  -1   0    0.16    0.05
  -7   1   0    0.23    0.06
   7   1   0    0.11    0.08
   7  -1   0    0.22    0.09
  -7  -1   0    0.20    0.05
  -7   1   0    0.15    0.04
  -7   1   0    0.18    0.05
  -7   1   0    0.16    0.09
   8  -1   0    7.26    0.59
  -8   1   0    6.55    0.51
  -8  -1   0    6.03    0.52
   8   1   0    7.60    0.59
  -8   1   0    7.38    0.52
  -8   1   0    5.31    0.56
  -8  -1   0    6.54    0.59
  -8  -1   0    6.46    0.59
   8  -1   0    6.89    0.51
  -8   1   0    7.28    0.60
   8   1   0    6.54    0.51
  -9  -1   0   17.95    1.35
  -9  -1   0   17.82    1.35
   9  -1   0   17.84    1.26
   9   1   0   16.11    1.25
  -9   1   0   17.72    1.26
  -9  -1   0   16.46    1.26
  -9   1   0   17.82    1.35
   9   1   0   14.92    1.32
  -9   1   0   18.02    1.35
   9  -1   0   17.01    1.34
  10  -1   0    8.51    0.77
 -10   1   0    8.38    0.77
  10   1   0    8.77    0.67
 -10  -1   0    7.95    0.76
 -10  -1   0    8.30    0.77
 -10  -1   0    9.76    0.69
  10  -1   0    8.61    0.68
 -10   1   0    9.00    0.77
  10   1   0   10.99    0.80
 -10   1   0    7.77    0.75
  11   1   0    6.15    0.60
 -11  -1   0    5.52    0.50
 -11   1   0    5.51    0.59
  11  -1   0    5.70    0.48
  11  -1   0    6.57    0.61
 -11   1   0    5.02    0.58
 -11  -1   0    6.47    0.61
  11   1   0    6.25    0.60
 -11  -1   0    6.22    0.60
  11  -1   0    6.53    0.60
  11   1   0    5.93    0.48
  12  -1   0   -0.09    0.12
  12   1   0   -0.17    0.12
 -12  -1   0    0.14    0.14
 -12   1   0    0.00    0.14
  12  -1   0    0.02    0.08
 -12   1   0    0.05    0.12
  12  -1   0   -0.12    0.13
  12   1   0    0.10    0.08
 -12  -1   0   -0.08    0.15
  12   1   0   -0.02    0.11
   0   2   0    0.66    0.06
   0  -2   0    0.70    0.06
   0   2   0    0.69    0.06
   0   2   0    0.58    0.05
   0  -2   0    0.66    0.06
  -1   2   0  149.37   10.38
  -1  -2   0  154.85   10.38
   1   2   0  139.22   10.37
   1  -2   0  136.87   10.38
  -1  -2   0  142.77   10.38
  -1  -2   0  150.02   10.38
  -1   2   0  154.71   10.38
  -1   2   0  158.57   10.38
   1  -2   0  146.66   10.38
  -1   2   0  151.51   10.38
   1   2   0  136.79   10.37
   1  -2   0  150.72   10.38
  -1   2   0  139.89   10.38
   1   2   0  143.26   10.37
   1   2   0  152.20   10.38
  -2  -2   0    0.82    0.08
   2   2   0    1.10    0.08
   2  -2   0    0.94    0.08
   2   2   0    0.85    0.08
  -2   2   0    1.00    0.08
   2   2   0    0.98    0.09
  -2  -2   0    1.15    0.10
  -2   2   0    0.81    0.09
   2   2   0    0.89    0.07
  -2   2   0    0.96    0.10
  -2  -2   0    0.88    0.08
  -3   2   0   30.21    2.39
   3  -2   0   33.84    2.38
   3   2   0   31.09    2.37
   3  -2   0   34.37    2.38
  -3  -2   0   32.69    2.37
  -3  -2   0   33.38    2.38
  -3  -2   0   28.88    2.39
  -3   2   0   34.37    2.40
  -3   2   0   38.02    2.38
   3   2   0   34.57    2.38
  -3   2   0   34.09    2.38
   3   2   0   34.95    2.40
  -3   2   0   33.51    2.38
   3  -2   0   34.44    2.38
  -3   2   0   32.15    2.38
  -3   2   0   35.47    2.38
   3  -2   0   33.65    2.38
  -4   2   0   20.14    1.55
  -4   2   0   20.88    1.52
  -4   2   0   20.99    1.52
   4   2   0   22.82    1.51
   4   2   0   22.69    1.55
  -4   2   0   20.54    1.52
  -4   2   0   22.03    1.52
   4  -2   0   23.41    1.52
  -4  -2   0   22.54    1.51
   4  -2   0   21.92    1.52
  -4  -2   0   17.88    1.54
  -4   2   0   24.09    1.56
  -4   2   0   20.29    1.52
  -4  -2   0   20.80    1.52
   4  -2   0   21.59    1.52
  -4  -2   0   18.34    1.55
   4   2   0   20.79    1.52
   5  -2   0    0.65    0.07
   5  -2   0    0.61    0.07
   5   2   0    0.44    0.09
  -5   2   0    0.48    0.10
  -5  -2   0    0.40    0.09
   5  -2   0    0.63    0.07
  -5  -2   0    0.38    0.06
  -5  -2   0    0.48    0.10
  -5   2   0    0.50    0.07
  -5  -2   0    0.42    0.05
  -5   2   0    0.59    0.06
  -5   2   0    0.36    0.06
   5   2   0    0.50    0.06
  -5   2   0    0.33    0.09
  -5   2   0    0.43    0.06
   5  -2   0    0.51    0.10
   5   2   0    0.61    0.05
  -5   2   0    0.42    0.06
   6  -2   0    4.35    0.40
  -6   2   0    4.02    0.35
   6   2   0    4.39    0.39
  -6   2   0    5.62    0.42
  -6   2   0    4.28    0.34
  -6   2   0    4.14    0.39
  -6   2   0    4.46    0.34
   6  -2   0    4.30    0.34
  -6  -2   0    4.63    0.40
  -6   2   0    4.59    0.34
  -6  -2   0    4.56    0.35
  -6  -2   0    4.51    0.33
   6   2   0    4.16    0.34
  -6   2   0    4.58    0.35
   6   2   0    4.64    0.33
   6  -2   0    5.18    0.34
  -6  -2   0    3.97    0.39
   6  -2   0    4.03    0.34
  -7  -2   0    0.27    0.10
   7  -2   0    0.21    0.05
  -7   2   0    0.43    0.06
  -7  -2   0    0.18    0.09
   7  -2   0    0.29    0.11
   7   2   0    0.25    0.06
  -7   2   0    0.24    0.09
  -7   2   0    0.31    0.06
   7  -2   0    0.19    0.05
   7   2   0    0.18    0.08
  -7   2   0    0.26    0.10
  -7  -2   0    0.28    0.06
   7  -2   0    0.26    0.05
  -7   2   0    0.16    0.05
  -7   2   0    0.34    0.06
  -7   2   0    0.34    0.06
  -8  -2   0    2.32    0.24
   8  -2   0    2.37    0.23
  -8  -2   0    2.40    0.29
   8   2   0    2.90    0.23
  -8   2   0    3.48    0.33
   8   2   0    2.38    0.29
  -8   2   0    3.08    0.24
  -8  -2   0    2.57    0.30
  -8   2   0    2.75    0.30
   8  -2   0    2.68    0.30
  -8   2   0    2.30    0.23
   9   2   0   38.41    3.00
  -9   2   0   34.92    2.99
  -9   2   0   43.14    2.93
  -9   2   0   41.56    2.93
   9   2   0   39.99    2.92
   9  -2   0   40.27    3.01
  -9   2   0   42.78    3.02
  -9  -2   0   38.99    3.01
   9  -2   0   44.71    2.93
  -9  -2   0   41.75    2.93
  -9  -2   0   41.99    3.01
 -10  -2   0   32.82    2.35
 -10  -2   0   31.85    2.25
 -10   2   0   28.95    2.23
 -10  -2   0   33.10    2.35
  10   2   0   31.60    2.33
  10   2   0   30.68    2.23
 -10   2   0   32.04    2.34
 -10   2   0   29.56    2.33
  10  -2   0   30.97    2.33
  10  -2   0   28.76    2.23
  11  -2   0   -0.01    0.06
 -11  -2   0   -0.07    0.07
  11  -2   0    0.04    0.12
  11   2   0    0.07    0.14
  11   2   0    0.12    0.13
  11  -2   0   -0.01    0.12
 -11  -2   0    0.01    0.13
 -11  -2   0   -0.02    0.14
  11   2   0    0.06    0.07
 -11   2   0   -0.06    0.10
 -11   2   0   -0.07    0.11
  12   2   0    0.54    0.19
  12   2   0    0.42    0.18
 -12  -2   0    0.42    0.20
  12  -2   0    0.71    0.23
  12  -2   0    0.57    0.12
 -12   2   0    0.30    0.19
  12   2   0    0.67    0.12
  12  -2   0    0.56    0.20
 -12  -2   0    0.42    0.19
 -12   2   0    0.42    0.18
   0   3   0    0.02    0.02
   0   3   0   -0.01    0.02
   0   3   0    0.04    0.02
   1  -3   0    0.09    0.03
  -1  -3   0    0.10    0.03
   1  -3   0    0.11    0.03
  -1   3   0    0.12    0.03
  -1   3   0    0.14    0.03
   1   3   0    0.14    0.03
   1   3   0    0.10    0.03
   1   3   0    0.18    0.03
  -1  -3   0    0.20    0.03
  -1   3   0    0.14    0.03
   1  -3   0    0.14    0.03
  -1  -3   0    0.14    0.03
  -1   3   0    0.12    0.03
   1   3   0    0.18    0.03
   1  -3   0    0.15    0.03
  -1   3   0    0.13    0.03
  -2  -3   0    0.08    0.03
  -2   3   0    0.04    0.03
  -2   3   0    0.09    0.03
   2   3   0    0.07    0.02
   2  -3   0    0.23    0.03
   2   3   0    0.04    0.03
   2  -3   0    0.18    0.03
  -2  -3   0    0.13    0.03
  -2   3   0    0.07    0.03
  -2  -3   0    0.08    0.03
   2   3   0    0.10    0.02
  -2  -3   0    0.04    0.03
  -2   3   0    0.08    0.03
  -3   3   0   31.09    2.12
   3  -3   0   30.62    2.12
   3   3   0   30.15    2.12
  -3  -3   0   29.40    2.11
  -3   3   0   33.75    2.14
   3   3   0   30.46    2.14
  -3   3   0   30.52    2.12
   3   3   0   28.27    2.11
  -3   3   0   29.32    2.12
   3   3   0   28.57    2.11
  -3  -3   0   32.36    2.15
  -3  -3   0   27.66    2.12
  -3  -3   0   29.68    2.14
   3  -3   0   25.91    2.12
  -3   3   0   30.44    2.15
  -3   3   0   29.84    2.12
  -3   3   0   28.97    2.12
   4  -3   0    0.00    0.02
  -4   3   0    0.11    0.03
  -4  -3   0    0.01    0.04
  -4  -3   0    0.04    0.03
   4  -3   0    0.06    0.03
  -4   3   0    0.01    0.04
  -4   3   0   -0.02    0.02
   4   3   0    0.00    0.01
  -4  -3   0    0.03    0.04
  -4  -3   0    0.00    0.01
   4  -3   0    0.04    0.03
   4  -3   0   -0.01    0.03
  -4   3   0    0.01    0.02
  -4  -3   0    0.06    0.02
  -4   3   0    0.04    0.03
  -4   3   0    0.02    0.04
   4  -3   0    0.02    0.03
  -4   3   0    0.01    0.02
  -5   3   0    0.72    0.09
  -5   3   0    1.03    0.09
   5   3   0    0.83    0.08
  -5  -3   0    0.61    0.09
  -5  -3   0    0.89    0.13
  -5   3   0    0.92    0.09
   5  -3   0    1.02    0.09
   5  -3   0    1.25    0.10
  -5  -3   0    0.73    0.12
  -5   3   0    0.67    0.12
  -5  -3   0    0.70    0.08
  -5   3   0    0.92    0.09
   5   3   0    0.64    0.08
  -5   3   0    0.64    0.11
   5   3   0    0.85    0.13
   6   3   0    5.24    0.42
   6  -3   0    5.72    0.42
   6   3   0    5.46    0.47
  -6   3   0    5.97    0.42
  -6   3   0    5.82    0.43
  -6   3   0    5.50    0.47
   6  -3   0    5.27    0.42
  -6   3   0    5.54    0.42
  -6  -3   0    5.37    0.47
  -6  -3   0    5.46    0.41
   6  -3   0    4.93    0.47
  -6  -3   0    4.96    0.43
   6  -3   0    4.94    0.42
  -6   3   0    5.80    0.42
  -6   3   0    4.50    0.42
  -6  -3   0    6.23    0.48
   6  -3   0    6.01    0.43
  -6   3   0    5.99    0.47
   6   3   0    6.39    0.41
   7   3   0    9.31    0.80
   7  -3   0    9.57    0.74
  -7   3   0    9.41    0.74
  -7   3   0    9.72    0.74
  -7  -3   0   11.07    0.82
  -7   3   0   10.62    0.82
  -7   3   0   10.40    0.81
   7  -3   0   10.88    0.82
   7   3   0    9.63    0.74
  -7   3   0   10.12    0.75
  -7  -3   0   10.96    0.76
  -7   3   0   10.53    0.74
   7  -3   0    9.72    0.74
  -7   3   0   10.61    0.75
   7  -3   0   10.11    0.75
  -7  -3   0    9.71    0.81
   7  -3   0    9.39    0.74
   8   3   0    0.13    0.06
  -8  -3   0    0.19    0.06
  -8   3   0    0.16    0.05
   8  -3   0    0.09    0.05
  -8   3   0    0.04    0.07
  -8  -3   0    0.10    0.09
  -8   3   0    0.13    0.05
   8   3   0    0.10    0.09
  -8  -3   0    0.01    0.09
  -8   3   0    0.21    0.10
   8  -3   0    0.14    0.10
   8  -3   0    0.12    0.05
  -8   3   0    0.11    0.06
  -9  -3   0    0.29    0.13
  -9   3   0    0.20    0.07
   9  -3   0    0.48    0.14
   9  -3   0    0.29    0.13
  -9  -3   0    0.20    0.08
  -9  -3   0    0.37    0.15
   9   3   0    0.42    0.14
  -9   3   0    0.46    0.16
  -9   3   0    0.37    0.13
   9  -3   0    0.33    0.08
   9   3   0    0.25    0.07
 -10  -3   0    1.28    0.26
  10  -3   0    1.42    0.24
 -10   3   0    1.41    0.17
 -10   3   0    1.92    0.26
  10   3   0    1.52    0.25
 -10  -3   0    1.45    0.18
 -10   3   0    1.53    0.26
 -10  -3   0    1.25    0.25
  10   3   0    1.08    0.16
  10  -3   0    1.31    0.16
  10  -3   0    1.36    0.25
 -11  -3   0    1.86    0.31
  11  -3   0    1.73    0.28
  11  -3   0    1.97    0.31
 -11   3   0    2.41    0.23
  11  -3   0    2.08    0.22
  11   3   0    1.54    0.30
 -11  -3   0    2.06    0.32
 -11   3   0    2.09    0.32
 -11   3   0    1.94    0.31
  11   3   0    1.88    0.20
 -11  -3   0    2.27    0.24
  11   3   0    1.78    0.30
   0   4   0    1.12    0.09
   0   4   0    1.00    0.09
   0  -4   0    1.01    0.09
   0  -4   0    0.96    0.09
   0  -4   0    0.95    0.09
   0   4   0    0.86    0.09
   0   4   0    0.94    0.08
  -1   4   0   79.07    5.91
  -1   4   0   89.49    5.92
   1  -4   0   91.15    5.92
   1   4   0   81.59    5.91
  -1  -4   0   82.83    5.92
   1   4   0   86.08    5.91
  -1   4   0   82.25    5.92
   1   4   0   84.78    5.91
  -1   4   0   88.75    5.92
   1  -4   0   82.15    5.91
  -1   4   0   81.60    5.92
   1   4   0   82.16    5.91
  -1  -4   0   82.05    5.92
   1  -4   0   79.86    5.92
  -1  -4   0   81.38    5.91
   2  -4   0   39.80    2.97
  -2   4   0   41.52    2.97
  -2  -4   0   40.50    2.98
  -2   4   0   42.22    2.98
   2   4   0   43.91    2.97
   2   4   0   42.53    2.98
   2  -4   0   40.39    2.98
  -2   4   0   39.83    2.97
  -2   4   0   38.92    2.97
  -2   4   0   44.85    2.99
  -2   4   0   43.49    2.98
  -2   4   0   41.25    2.98
   2  -4   0   47.12    2.98
  -2  -4   0   40.20    2.98
   2   4   0   40.80    2.97
   2   4   0   42.05    2.97
  -2  -4   0   42.05    2.97
   2  -4   0   42.69    2.98
   3   4   0   18.65    1.37
  -3   4   0   18.26    1.37
  -3   4   0   19.29    1.37
   3  -4   0   17.70    1.36
  -3  -4   0   20.37    1.35
  -3  -4   0   19.18    1.38
  -3   4   0   19.47    1.36
  -3   4   0   19.69    1.38
  -3   4   0   17.25    1.36
  -3   4   0   18.54    1.36
   3  -4   0   18.03    1.36
   3   4   0   18.88    1.35
   3  -4   0   18.54    1.36
   3   4   0   20.90    1.36
   3  -4   0   20.03    1.37
  -3   4   0   18.14    1.36
  -3  -4   0   18.29    1.36
   3   4   0   18.80    1.36
  -3  -4   0   20.01    1.38
   4   4   0    3.10    0.22
  -4   4   0    2.66    0.22
   4  -4   0    3.04    0.23
   4  -4   0    2.59    0.22
  -4   4   0    3.15    0.23
  -4  -4   0    2.36    0.21
   4   4   0    2.50    0.21
   4   4   0    2.92    0.22
   4  -4   0    2.97    0.23
  -4   4   0    2.87    0.23
  -4  -4   0    2.77    0.21
  -4   4   0    2.51    0.24
  -4  -4   0    2.74    0.24
  -4  -4   0    2.72    0.25
  -4  -4   0    2.40    0.22
   4   4   0    2.96    0.25
   4  -4   0    3.01    0.25
  -4   4   0    2.50    0.22
  -4   4   0    2.63    0.25
  -4   4   0    2.73    0.23
   4  -4   0    2.70    0.23
  -5   4   0    2.93    0.25
  -5   4   0    2.50    0.22
   5   4   0    2.53    0.21
  -5  -4   0    2.60    0.25
  -5  -4   0    2.48    0.22
   5  -4   0    2.44    0.22
  -5   4   0    2.73    0.26
   5  -4   0    2.58    0.22
  -5  -4   0    2.40    0.21
   5  -4   0    2.43    0.22
   5  -4   0    2.38    0.21
  -5   4   0    2.67    0.22
   5  -4   0    3.20    0.22
  -5   4   0    2.45    0.22
  -5   4   0    2.19    0.21
  -5  -4   0    2.47    0.25
   5   4   0    2.81    0.21
  -5   4   0    3.09    0.23
   5   4   0    2.80    0.25
   6  -4   0    1.36    0.15
   6  -4   0    1.52    0.15
   6  -4   0    1.36    0.15
  -6   4   0    1.51    0.15
  -6   4   0    1.49    0.19
  -6   4   0    1.52    0.15
   6  -4   0    1.79    0.15
  -6  -4   0    1.54    0.19
  -6   4   0    1.40    0.15
  -6  -4   0    1.62    0.20
   6  -4   0    1.30    0.19
   6   4   0    1.71    0.15
  -6   4   0    1.73    0.19
   6  -4   0    2.21    0.16
  -6  -4   0    1.51    0.16
  -6  -4   0    1.59    0.14
  -6   4   0    1.60    0.15
   6   4   0    1.61    0.19
  -6   4   0    1.77    0.16
   7  -4   0   10.57    0.77
   7  -4   0    9.20    0.76
   7   4   0   11.35    0.77
  -7   4   0   11.38    0.78
  -7  -4   0   10.73    0.83
   7  -4   0    8.62    0.76
   7   4   0   10.86    0.83
  -7   4   0   11.04    0.77
  -7  -4   0   10.36    0.83
   7  -4   0   11.21    0.77
  -7   4   0   10.12    0.77
   7  -4   0    9.59    0.76
   7  -4   0    9.91    0.82
  -7   4   0   10.27    0.83
  -7  -4   0   10.65    0.78
  -7   4   0    9.73    0.77
   7  -4   0   10.04    0.83
  -7   4   0   10.78    0.83
  -8  -4   0    2.21    0.24
  -8   4   0    2.49    0.24
   8  -4   0    2.35    0.22
   8  -4   0    2.52    0.23
  -8   4   0    2.32    0.29
   8  -4   0    2.56    0.29
  -8   4   0    3.11    0.24
  -8  -4   0    2.46    0.30
  -8   4   0    2.59    0.23
   8   4   0    2.47    0.29
   8   4   0    2.41    0.22
  -8  -4   0    3.07    0.31
  -8   4   0    2.48    0.30
   8  -4   0    2.66    0.24
   8  -4   0    2.53    0.29
   9   4   0    1.78    0.25
  -9  -4   0    1.80    0.20
  -9   4   0    1.95    0.19
   9   4   0    1.35    0.17
  -9   4   0    1.95    0.26
  -9   4   0    1.56    0.26
  -9  -4   0    1.65    0.25
   9  -4   0    1.66    0.19
   9  -4   0    1.74    0.25
   9  -4   0    1.83    0.25
  -9  -4   0    2.07    0.27
  10   4   0    5.05    0.49
 -10  -4   0    4.89    0.51
  10   4   0    5.10    0.40
 -10   4   0    4.79    0.49
  10  -4   0    5.12    0.49
 -10   4   0    3.88    0.47
  10  -4   0    4.96    0.50
 -10  -4   0    4.94    0.42
 -10   4   0    4.45    0.40
  10  -4   0    4.85    0.41
 -10  -4   0    5.49    0.50
 -11   4   0    0.60    0.12
  11   4   0    0.66    0.20
  11  -4   0    0.60    0.20
  11   4   0    0.43    0.11
  11  -4   0    0.81    0.22
 -11  -4   0    0.54    0.12
 -11   4   0    0.81    0.21
  11  -4   0    0.51    0.12
 -11   4   0    0.57    0.19
  11   4   0    0.70    0.19
 -11  -4   0    0.77    0.22
 -11  -4   0    1.02    0.23
   0  -5   0   -0.05    0.02
   0   5   0    0.01    0.03
   0   5   0   -0.01    0.03
   0   5   0    0.05    0.03
   0  -5   0    0.13    0.04
   0   5   0    0.02    0.02
   0  -5   0    0.00    0.02
   1  -5   0   97.62    7.57
  -1   5   0  103.55    7.58
   1   5   0  107.06    7.58
  -1  -5   0  108.73    7.58
   1  -5   0  109.45    7.58
   1   5   0  109.04    7.57
  -1  -5   0  111.68    7.58
  -1   5   0  108.16    7.58
  -1   5   0  106.42    7.58
  -1  -5   0  108.09    7.56
   1   5   0  108.91    7.57
  -1  -5   0  106.37    7.58
  -1   5   0  104.33    7.58
   1   5   0  105.32    7.58
  -1   5   0  112.04    7.58
   1  -5   0  108.17    7.58
   2  -5   0   18.03    1.26
  -2  -5   0   17.21    1.27
  -2  -5   0   18.35    1.27
   2  -5   0   17.91    1.27
  -2   5   0   18.59    1.27
  -2  -5   0   17.48    1.26
  -2   5   0   16.92    1.27
   2   5   0   16.75    1.26
  -2   5   0   18.46    1.27
   2   5   0   17.28    1.26
  -2   5   0   16.82    1.25
  -2   5   0   15.82    1.27
   2  -5   0   18.81    1.27
  -2  -5   0   17.39    1.26
   2   5   0   18.06    1.26
  -2   5   0   17.98    1.27
   2   5   0   17.13    1.26
   2  -5   0   16.72    1.27
  -3   5   0    5.61    0.47
  -3  -5   0    6.75    0.48
  -3  -5   0    6.34    0.48
  -3   5   0    6.64    0.48
   3   5   0    6.48    0.47
   3   5   0    6.86    0.48
   3   5   0    6.45    0.49
   3   5   0    6.17    0.47
  -3   5   0    6.59    0.49
  -3   5   0    6.99    0.49
   3  -5   0    5.70    0.47
  -3   5   0    6.20    0.48
  -3  -5   0    7.28    0.50
   3  -5   0    6.34    0.48
  -3   5   0    5.59    0.49
  -3  -5   0    6.82    0.47
   3  -5   0    5.61    0.48
  -3   5   0    6.00    0.48
   3  -5   0    6.59    0.49
   4   5   0    0.44    0.06
   4  -5   0    0.66    0.07
   4   5   0    0.37    0.08
   4  -5   0    0.58    0.08
  -4  -5   0    0.26    0.07
   4  -5   0    0.65    0.08
  -4   5   0    0.36    0.07
  -4  -5   0    0.34    0.06
  -4  -5   0    0.31    0.07
  -4   5   0    0.28    0.06
   4   5   0    0.34    0.05
  -4  -5   0    0.32    0.06
   4   5   0    0.34    0.06
  -4   5   0    0.31    0.08
  -4  -5   0    0.33    0.05
  -4   5   0    0.38    0.07
   4  -5   0    0.42    0.07
  -4   5   0    0.34    0.07
  -4   5   0    0.40    0.08
   4  -5   0    0.52    0.09
  -5   5   0    0.40    0.07
   5   5   0    0.42    0.07
   5  -5   0    0.37    0.08
  -5  -5   0    0.39    0.09
  -5   5   0    0.36    0.07
  -5   5   0    0.25    0.08
  -5  -5   0    0.27    0.07
   5  -5   0    0.39    0.07
  -5  -5   0    0.37    0.09
   5   5   0    0.47    0.10
  -5   5   0    0.44    0.07
   5  -5   0    0.39    0.07
   5  -5   0    0.13    0.06
   5   5   0    0.41    0.06
  -5   5   0    0.36    0.07
  -5   5   0    0.31    0.09
  -5  -5   0    0.42    0.06
   5  -5   0    0.42    0.07
  -5   5   0    0.32    0.07
  -6  -5   0   10.93    0.85
   6  -5   0   12.56    0.85
  -6   5   0   12.28    0.89
  -6   5   0   11.36    0.88
  -6   5   0   13.67    0.85
   6  -5   0   10.35    0.84
   6  -5   0   11.48    0.84
  -6   5   0   11.82    0.84
  -6  -5   0   10.80    0.88
  -6   5   0   10.37    0.84
  -6  -5   0   10.86    0.87
   6  -5   0    9.61    0.83
  -6   5   0   10.24    0.84
   6  -5   0   11.23    0.84
   6  -5   0   11.45    0.87
   6   5   0    9.42    0.86
  -6   5   0   11.43    0.84
   6   5   0   12.52    0.84
  -6  -5   0   11.49    0.83
   6  -5   0   13.37    0.90
  -7   5   0    4.25    0.36
  -7  -5   0    3.67    0.36
   7  -5   0    4.12    0.36
  -7  -5   0    4.90    0.41
   7  -5   0    3.74    0.36
   7   5   0    4.50    0.36
  -7   5   0    4.30    0.42
  -7   5   0    3.95    0.36
   7  -5   0    4.96    0.37
  -7   5   0    4.75    0.37
   7   5   0    4.88    0.41
  -7   5   0    4.78    0.41
  -7  -5   0    4.92    0.43
   7  -5   0    4.88    0.43
  -7   5   0    4.28    0.36
  -7   5   0    4.34    0.36
   7  -5   0    4.60    0.37
   7  -5   0    5.24    0.42
  -8   5   0    7.10    0.55
   8  -5   0    7.73    0.55
  -8   5   0    5.91    0.54
  -8   5   0    6.07    0.61
   8  -5   0    6.55    0.61
  -8  -5   0    7.41    0.61
   8  -5   0    6.91    0.55
  -8   5   0    7.07    0.55
  -8   5   0    7.34    0.61
  -8  -5   0    7.19    0.62
   8  -5   0    7.27    0.55
   8   5   0    7.18    0.54
   8   5   0    7.79    0.61
  -8  -5   0    6.97    0.56
   8  -5   0    7.10    0.61
   9   5   0    0.53    0.09
   9  -5   0    0.34    0.14
  -9  -5   0    0.52    0.15
   9   5   0    0.33    0.13
  -9  -5   0    0.58    0.12
   9  -5   0    0.29    0.14
  -9   5   0    0.40    0.14
  -9   5   0    0.40    0.16
  -9  -5   0    0.41    0.16
   9  -5   0    0.44    0.10
  -9   5   0    0.27    0.08
 -10   5   0    0.42    0.10
  10  -5   0    0.54    0.17
  10   5   0    0.68    0.17
 -10   5   0    0.52    0.17
 -10  -5   0    0.66    0.19
  10   5   0    0.64    0.11
  10  -5   0    0.52    0.18
 -10  -5   0    0.38    0.15
 -10  -5   0    0.87    0.15
 -10   5   0    0.65    0.18
  10  -5   0    0.38    0.10
 -11  -5   0    0.06    0.13
  11  -5   0    0.06    0.08
  11   5   0    0.00    0.14
 -11  -5   0    0.15    0.16
  11   5   0    0.19    0.14
 -11   5   0    0.15    0.15
 -11   5   0   -0.04    0.12
 -11  -5   0   -0.03    0.09
  11  -5   0   -0.07    0.13
  11  -5   0    0.06    0.14
  11   5   0    0.02    0.07
 -11   5   0    0.12    0.09
   0   6   0    0.70    0.09
   0   6   0    0.80    0.09
   0  -6   0    0.59    0.09
   0   6   0    0.63    0.09
   0  -6   0    0.56    0.09
   0  -6   0    0.94    0.10
   0   6   0    0.84    0.08
  -1  -6   0   17.38    1.25
   1   6   0   16.96    1.25
   1   6   0   16.63    1.24
  -1  -6   0   17.37    1.25
  -1   6   0   18.55    1.25
  -1   6   0   16.60    1.25
   1   6   0   16.76    1.24
  -1   6   0   17.43    1.24
  -1   6   0   18.14    1.25
  -1   6   0   18.28    1.24
  -1  -6   0   17.60    1.25
   1  -6   0   16.22    1.25
   1  -6   0   15.32    1.24
   1  -6   0   17.27    1.25
   1   6   0   17.43    1.23
  -2  -6   0    1.31    0.13
   2   6   0    1.36    0.13
   2   6   0    1.45    0.13
  -2   6   0    1.20    0.13
  -2   6   0    1.20    0.13
  -2  -6   0    1.33    0.14
   2  -6   0    1.36    0.13
  -2   6   0    1.35    0.13
  -2   6   0    1.43    0.14
   2  -6   0    1.29    0.14
  -2  -6   0    1.41    0.13
  -2  -6   0    1.36    0.13
   2   6   0    1.39    0.13
   2   6   0    1.40    0.13
   2  -6   0    1.28    0.14
  -2   6   0    1.47    0.14
  -3   6   0    6.65    0.50
   3   6   0    6.26    0.49
   3  -6   0    5.41    0.50
   3  -6   0    6.29    0.50
   3   6   0    7.30    0.50
   3   6   0    6.11    0.49
  -3  -6   0    6.72    0.49
  -3  -6   0    6.30    0.50
  -3   6   0    7.35    0.52
   3   6   0    6.63    0.49
  -3  -6   0    6.70    0.51
  -3   6   0    6.69    0.51
  -3  -6   0    6.94    0.50
   3  -6   0    6.22    0.49
  -3   6   0    7.05    0.51
  -3   6   0    6.08    0.50
   4  -6   0    0.04    0.04
  -4  -6   0    0.05    0.05
  -4  -6   0   -0.02    0.04
   4  -6   0    0.04    0.04
  -4  -6   0    0.01    0.03
   4   6   0   -0.01    0.03
  -4   6   0    0.01    0.04
   4  -6   0    0.05    0.05
   4   6   0   -0.04    0.04
  -4   6   0    0.01    0.04
  -4   6   0   -0.04    0.06
   4  -6   0   -0.01    0.04
   4   6   0    0.03    0.03
  -4   6   0    0.02    0.04
  -4   6   0    0.04    0.04
  -4  -6   0    0.03    0.03
   4  -6   0    0.05    0.04
   4   6   0    0.03    0.04
  -4   6   0    0.01    0.05
  -4   6   0    0.03    0.04
  -5  -6   0   41.25    2.80
  -5   6   0   37.40    2.76
  -5   6   0   36.14    2.80
  -5   6   0   42.77    2.77
   5  -6   0   39.08    2.76
   5   6   0   34.98    2.75
   5  -6   0   37.23    2.77
   5  -6   0   33.98    2.76
  -5   6   0   36.59    2.76
   5   6   0   33.84    2.75
  -5   6   0   42.00    2.80
  -5   6   0   40.11    2.77
  -5  -6   0   43.11    2.79
  -5  -6   0   39.96    2.77
   5   6   0   37.36    2.78
   5  -6   0   42.14    2.77
   5  -6   0   38.48    2.78
  -5  -6   0   39.86    2.75
  -5   6   0   38.49    2.76
   6  -6   0    8.10    0.65
   6  -6   0    8.56    0.66
  -6  -6   0    8.44    0.66
  -6   6   0    8.76    0.66
  -6   6   0    7.75    0.65
  -6  -6   0    9.30    0.64
   6   6   0    8.13    0.64
   6  -6   0    8.34    0.68
   6   6   0    7.89    0.68
  -6   6   0    8.48    0.70
   6  -6   0    9.33    0.66
   6  -6   0    8.83    0.66
   6  -6   0    7.36    0.69
  -6   6   0    8.54    0.66
  -6  -6   0    8.86    0.70
  -6   6   0    9.39    0.70
  -6   6   0    8.83    0.66
  -6   6   0    8.70    0.66
  -6  -6   0   10.35    0.70
   6  -6   0    8.58    0.65
  -7  -6   0    1.19    0.19
   7  -6   0    1.70    0.16
   7  -6   0    1.30    0.16
  -7   6   0    1.31    0.16
  -7  -6   0    1.31    0.16
   7  -6   0    1.12    0.15
  -7   6   0    1.21    0.15
  -7   6   0    1.32    0.16
   7  -6   0    1.49    0.16
   7   6   0    1.18    0.19
  -7   6   0    0.93    0.21
  -7  -6   0    1.15    0.20
  -7   6   0    1.08    0.19
   7   6   0    1.60    0.15
   7  -6   0    1.29    0.19
  -7   6   0    1.24    0.15
   7  -6   0    1.43    0.21
   8   6   0   14.18    1.08
  -8  -6   0   13.72    1.04
   8  -6   0   13.79    1.02
  -8   6   0   13.95    1.10
   8   6   0   13.43    1.02
  -8  -6   0   12.33    1.07
  -8  -6   0   14.22    1.10
   8  -6   0   13.61    1.09
   8  -6   0   13.93    1.03
   8  -6   0   12.76    1.02
   8  -6   0   15.31    1.20
  -8   6   0   13.53    1.03
  -8   6   0   14.81    1.03
  -9   6   0    0.12    0.13
   9  -6   0    0.13    0.07
   9  -6   0    0.16    0.12
  -9   6   0    0.09    0.07
   9  -6   0    0.05    0.07
  -9  -6   0    0.03    0.10
   9   6   0    0.09    0.07
   9   6   0    0.07    0.11
  -9  -6   0   -0.03    0.10
  -9  -6   0    0.10    0.08
  -9   6   0    0.11    0.07
  10  -6   0   -0.05    0.07
 -10  -6   0   -0.01    0.08
 -10  -6   0   -0.06    0.13
  10   6   0    0.04    0.13
  10  -6   0    0.05    0.13
  10   6   0   -0.05    0.10
 -10   6   0    0.04    0.12
 -10  -6   0    0.12    0.12
 -10   6   0    0.05    0.07
  10   6   0    0.03    0.07
   0  -7   0    0.00    0.04
   0   7   0   -0.02    0.03
   0   7   0   -0.02    0.03
   0  -7   0    0.02    0.04
   0  -7   0    0.07    0.04
   0   7   0    0.05    0.04
   1   7   0    0.04    0.05
   1   7   0    0.15    0.05
   1  -7   0    0.11    0.05
   1   7   0    0.10    0.05
  -1  -7   0    0.12    0.05
  -1  -7   0    0.13    0.05
   1  -7   0    0.15    0.05
  -1   7   0    0.18    0.05
   1  -7   0    0.17    0.05
  -1  -7   0    0.15    0.05
  -1   7   0    0.07    0.05
  -1   7   0    0.18    0.06
  -2   7   0    0.17    0.06
  -2  -7   0    0.04    0.05
  -2  -7   0    0.08    0.05
   2  -7   0    0.17    0.05
   2   7   0    0.05    0.04
   2   7   0    0.07    0.04
  -2  -7   0    0.13    0.05
  -2   7   0    0.24    0.06
   2  -7   0    0.14    0.06
  -2   7   0    0.14    0.06
   2  -7   0    0.17    0.06
   2   7   0    0.11    0.05
  -2   7   0    0.16    0.05
   3   7   0    2.66    0.24
  -3   7   0    3.03    0.26
  -3  -7   0    3.29    0.25
   3   7   0    2.74    0.25
   3   7   0    3.19    0.25
  -3  -7   0    3.06    0.26
   3  -7   0    2.68    0.25
  -3   7   0    3.13    0.26
   3  -7   0    3.04    0.25
   3  -7   0    3.02    0.26
  -3  -7   0    2.92    0.25
  -3   7   0    2.53    0.25
  -3   7   0    3.02    0.25
  -4  -7   0   15.68    1.18
  -4   7   0   18.87    1.19
  -4   7   0   15.19    1.17
   4  -7   0   15.78    1.18
   4  -7   0   15.88    1.18
   4   7   0   16.28    1.17
  -4   7   0   15.39    1.17
   4  -7   0   15.18    1.17
  -4   7   0   15.66    1.18
  -4  -7   0   15.82    1.17
   4  -7   0   17.13    1.17
   4   7   0   15.50    1.17
  -5   7   0    3.63    0.30
   5   7   0    3.27    0.29
  -5   7   0    3.59    0.30
  -5   7   0    3.23    0.30
   5   7   0    3.45    0.29
  -5   7   0    3.27    0.30
  -5  -7   0    3.77    0.29
  -5  -7   0    3.92    0.31
   5  -7   0    3.13    0.30
   5  -7   0    3.52    0.30
   5  -7   0    3.60    0.30
   5  -7   0    3.68    0.30
  -6   7   0    4.98    0.37
  -6   7   0    4.25    0.37
   6  -7   0    4.05    0.37
   6   7   0    4.24    0.36
  -6   7   0    5.19    0.38
   6  -7   0    4.69    0.37
   6  -7   0    4.63    0.38
  -6  -7   0    3.81    0.37
  -6  -7   0    4.33    0.36
  -6   7   0    5.00    0.38
   6  -7   0    4.39    0.37
  -6   7   0    4.19    0.37
   7  -7   0    2.87    0.27
  -7  -7   0    2.76    0.27
   7  -7   0    3.58    0.28
  -7   7   0    2.60    0.26
  -7   7   0    2.78    0.26
  -7   7   0    3.04    0.27
   7  -7   0    2.53    0.26
   7   7   0    2.54    0.25
   7  -7   0    3.15    0.27
   8  -7   0    1.28    0.16
   8  -7   0    1.37    0.17
   8   7   0    1.12    0.14
  -8   7   0    1.12    0.16
  -8   7   0    1.16    0.16
  -8  -7   0    1.00    0.16
  -8   7   0    1.29    0.16
   8  -7   0    1.17    0.16
  -9   7   0    2.79    0.27
  -9   7   0    2.52    0.27
   9  -7   0    2.82    0.27
   9  -7   0    3.23    0.29
  -9  -7   0    2.79    0.29
   9   7   0    2.74    0.26
 -10   7   0    3.17    0.29
  10   7   0    2.61    0.27
  10  -7   0    3.13    0.29
 -10  -7   0    2.76    0.31
   0   8   0    2.01    0.20
   0   8   0    1.98    0.19
   0  -8   0    1.99    0.19
   0  -8   0    1.96    0.20
   0   8   0    2.13    0.19
   0  -8   0    1.94    0.19
  -1   8   0   10.36    0.78
   1   8   0   10.41    0.78
  -1   8   0   10.25    0.79
   1  -8   0    9.77    0.78
  -1  -8   0   10.94    0.79
   1  -8   0   11.11    0.79
   1   8   0   10.36    0.79
  -1  -8   0    9.97    0.78
  -1   8   0   11.53    0.80
   1   8   0   10.57    0.79
  -1  -8   0   10.49    0.79
   1  -8   0   10.22    0.79
   2   8   0    2.29    0.21
  -2  -8   0    2.34    0.21
  -2   8   0    2.27    0.21
  -2   8   0    2.36    0.22
   2   8   0    2.15    0.21
  -2  -8   0    2.23    0.21
  -2   8   0    2.37    0.22
  -2  -8   0    2.30    0.21
   2  -8   0    2.00    0.21
   2  -8   0    2.33    0.21
   2   8   0    1.97    0.20
   2  -8   0    2.36    0.22
   3  -8   0   11.02    0.82
   3   8   0   10.48    0.81
  -3  -8   0   11.60    0.82
  -3   8   0   10.51    0.82
   3  -8   0   10.17    0.80
   3   8   0   10.21    0.80
  -3   8   0   11.47    0.82
  -3  -8   0   11.11    0.80
  -3  -8   0   10.69    0.80
   3   8   0   11.16    0.80
  -3   8   0   10.01    0.81
  -3   8   0   11.07    0.81
   4   8   0    0.10    0.05
   4   8   0    0.06    0.06
  -4   8   0    0.13    0.06
  -4   8   0    0.02    0.06
   4  -8   0    0.10    0.06
   4  -8   0    0.18    0.08
  -4  -8   0    0.09    0.05
  -4  -8   0    0.12    0.07
   4  -8   0    0.03    0.06
   4  -8   0    0.14    0.07
  -4   8   0   -0.01    0.06
  -4   8   0    0.11    0.07
   5  -8   0   36.14    2.55
  -5  -8   0   36.32    2.54
   5  -8   0   36.65    2.56
  -5   8   0   34.82    2.55
  -5  -8   0   36.08    2.56
  -5   8   0   30.24    2.54
   5  -8   0   39.08    2.55
   5  -8   0   37.47    2.56
   5   8   0   34.71    2.54
  -5   8   0   34.18    2.55
  -5   8   0   33.67    2.55
  -6   8   0    8.51    0.63
   6  -8   0    8.20    0.62
  -6  -8   0    7.29    0.62
  -6   8   0    7.72    0.62
   6   8   0    7.58    0.61
  -6   8   0    8.05    0.61
   6  -8   0    7.80    0.62
   6  -8   0    7.53    0.62
  -6   8   0    7.35    0.62
  -6  -8   0    8.37    0.60
   7  -8   0   14.48    1.08
  -7   8   0   13.33    1.08
  -7   8   0   12.64    1.07
  -7  -8   0   14.42    1.09
  -7   8   0   14.83    1.08
   7  -8   0   13.76    1.08
  -7   8   0   14.85    1.09
   7   8   0   16.53    1.08
   7  -8   0   14.85    1.09
  -8   8   0    5.95    0.48
  -8   8   0    6.03    0.48
   8   8   0    5.69    0.47
   8  -8   0    5.55    0.48
  -8  -8   0    6.12    0.49
  -8   8   0    5.12    0.47
   8  -8   0    5.30    0.47
   8  -8   0    5.85    0.48
  -9  -8   0    0.19    0.10
  -9   8   0    0.38    0.11
  -9   8   0    0.27    0.10
   9  -8   0    0.43    0.12
   9  -8   0    0.11    0.09
   9  -8   0    0.43    0.11
  -9   8   0    0.26    0.10
   9   8   0    0.35    0.10
   0  -9   0   -0.02    0.05
   0   9   0    0.00    0.06
   0   9   0   -0.04    0.04
   0  -9   0    0.11    0.06
   0   9   0    0.12    0.07
   0  -9   0    0.05    0.06
   1   9   0    7.26    0.58
   1  -9   0    8.07    0.58
   1  -9   0    7.14    0.59
  -1   9   0    6.67    0.58
  -1   9   0    7.22    0.59
   1   9   0    7.23    0.58
  -1  -9   0    7.92    0.59
   1  -9   0    8.03    0.59
  -1  -9   0    8.13    0.59
   1   9   0    8.17    0.59
  -1  -9   0    7.06    0.58
  -1   9   0    7.50    0.58
   2  -9   0   15.49    1.18
  -2   9   0   16.39    1.18
  -2  -9   0   15.86    1.17
  -2   9   0   16.05    1.18
  -2  -9   0   15.51    1.17
   2  -9   0   15.72    1.18
   2   9   0   15.76    1.17
  -2   9   0   15.83    1.18
  -2  -9   0   16.03    1.18
   2  -9   0   16.04    1.17
   2   9   0   16.41    1.17
   2   9   0   15.93    1.18
   3   9   0    1.05    0.14
  -3  -9   0    0.76    0.14
  -3  -9   0    1.03    0.13
  -3   9   0    0.97    0.13
  -3   9   0    0.95    0.14
   3   9   0    0.86    0.12
   3  -9   0    0.94    0.13
   3  -9   0    1.33    0.15
  -3   9   0    0.74    0.13
   3   9   0    0.96    0.13
  -3  -9   0    0.93    0.13
   3  -9   0    0.89    0.14
   4  -9   0    0.05    0.06
  -4   9   0    0.15    0.08
  -4  -9   0    0.17    0.07
  -4   9   0    0.02    0.06
   4  -9   0    0.04    0.08
   4  -9   0    0.03    0.06
   4   9   0    0.12    0.06
  -4   9   0    0.09    0.06
   4  -9   0    0.02    0.06
  -4  -9   0    0.09    0.07
   4   9   0    0.12    0.07
  -4   9   0    0.04    0.07
   5  -9   0    3.09    0.29
  -5   9   0    2.50    0.28
   5  -9   0    3.16    0.29
  -5  -9   0    3.01    0.26
  -5   9   0    2.96    0.28
  -5   9   0    3.06    0.29
  -5   9   0    2.91    0.28
   5   9   0    2.84    0.26
  -5  -9   0    3.26    0.29
   5  -9   0    2.73    0.27
   6  -9   0    2.24    0.22
  -6   9   0    2.07    0.22
  -6  -9   0    2.02    0.20
   6  -9   0    2.09    0.22
  -6   9   0    1.89    0.21
  -6   9   0    2.01    0.21
  -6   9   0    1.89    0.22
   6  -9   0    1.74    0.21
  -6  -9   0    1.91    0.23
   6   9   0    2.04    0.20
  -7   9   0    0.07    0.08
   7   9   0    0.04    0.07
   7  -9   0    0.15    0.10
  -7   9   0   -0.01    0.08
  -7   9   0    0.02    0.07
  -7   9   0   -0.14    0.07
   7  -9   0    0.04    0.08
  -7  -9   0    0.10    0.08
   7  -9   0    0.06    0.08
   8  -9   0    9.17    0.73
   8  -9   0    9.07    0.73
  -8   9   0    9.11    0.73
  -8   9   0   10.49    0.74
   8  -9   0    9.08    0.73
   8   9   0    9.10    0.72
  -8  -9   0    8.39    0.74
   0 -10   0   12.10    0.97
   0 -10   0   12.73    0.97
   0  10   0   13.38    0.97
   0  10   0   13.09    0.98
   0  10   0   12.14    0.96
   0 -10   0   14.12    0.98
  -1  10   0    0.29    0.09
   1 -10   0    0.27    0.10
   1  10   0    0.35    0.09
  -1 -10   0    0.35    0.09
   1  10   0    0.53    0.10
   1 -10   0    0.34    0.10
  -1 -10   0    0.37    0.09
  -1  10   0    0.22    0.09
  -1 -10   0    0.48    0.10
   1  10   0    0.40    0.09
  -1  10   0    0.45    0.10
   1 -10   0    0.42    0.09
   2 -10   0    4.80    0.41
  -2  10   0    4.67    0.40
  -2 -10   0    4.60    0.41
  -2  10   0    5.06    0.41
  -2  10   0    4.49    0.41
   2  10   0    5.10    0.41
   2  10   0    4.78    0.40
   2  10   0    4.86    0.40
  -2 -10   0    4.87    0.40
   2 -10   0    5.14    0.41
  -2 -10   0    5.18    0.41
   2 -10   0    4.61    0.41
  -3 -10   0    2.48    0.25
  -3  10   0    2.39    0.24
  -3  10   0    2.64    0.26
  -3 -10   0    2.55    0.25
   3 -10   0    2.74    0.25
   3  10   0    2.40    0.24
  -3  10   0    2.28    0.25
   3  10   0    2.73    0.25
   3 -10   0    2.89    0.26
   3 -10   0    2.62    0.26
  -4  10   0    0.71    0.12
   4 -10   0    0.55    0.11
  -4  10   0    0.56    0.12
   4  10   0    0.51    0.11
   4 -10   0    0.41    0.11
   4 -10   0    0.53    0.12
  -4 -10   0    0.73    0.12
   4 -10   0    0.48    0.12
   4  10   0    0.70    0.11
  -4 -10   0    0.63    0.12
  -4  10   0    0.59    0.13
   5  10   0    0.37    0.09
  -5  10   0    0.25    0.10
  -5  10   0    0.30    0.10
  -5  10   0    0.41    0.10
   5 -10   0    0.27    0.10
  -5 -10   0    0.46    0.12
   5 -10   0    0.46    0.12
   5 -10   0    0.24    0.09
  -5 -10   0    0.44    0.10
  -6  10   0    0.26    0.11
   6 -10   0    0.08    0.09
   6 -10   0    0.19    0.10
   6 -10   0    0.21    0.09
  -6 -10   0    0.21    0.10
  -6  10   0    0.23    0.09
  -6  10   0    0.19    0.09
  -6 -10   0   -0.01    0.07
   6  10   0    0.17    0.08
  -7  10   0    0.04    0.07
   7  10   0    0.06    0.07
  -7  10   0    0.19    0.10
   7 -10   0    0.04    0.10
  -7  10   0    0.07    0.10
   7 -10   0    0.11    0.10
   7 -10   0    0.37    0.11
  -7 -10   0    0.09    0.09
   0 -11   0   -0.02    0.08
   0 -11   0    0.06    0.07
   0  11   0    0.00    0.08
   0  11   0   -0.01    0.06
   0 -11   0    0.03    0.07
   0  11   0    0.03    0.08
   1 -11   0    2.81    0.29
   1  11   0    3.41    0.31
  -1  11   0    2.93    0.28
  -1  11   0    3.31    0.30
  -1 -11   0    3.57    0.30
  -1 -11   0    3.27    0.30
   1  11   0    3.11    0.30
   1 -11   0    3.26    0.29
  -1  11   0    2.89    0.30
   1  11   0    2.86    0.28
   1 -11   0    2.63    0.28
  -1 -11   0    3.18    0.30
   2 -11   0   16.34    1.26
  -2  11   0   17.28    1.28
   2 -11   0   17.09    1.27
   2  11   0   17.19    1.27
  -2 -11   0   17.19    1.27
  -2  11   0   16.29    1.27
   2  11   0   17.60    1.26
   2  11   0   16.41    1.26
  -2  11   0   17.74    1.27
   2 -11   0   16.44    1.27
  -2 -11   0   15.70    1.26
  -2 -11   0   18.36    1.27
  -3 -11   0    3.52    0.32
  -3  11   0    3.64    0.35
   3  11   0    3.61    0.34
  -3  11   0    3.44    0.33
   3 -11   0    4.72    0.35
  -3 -11   0    3.11    0.33
  -3  11   0    3.48    0.34
   3 -11   0    3.13    0.32
   3 -11   0    4.06    0.34
   3  11   0    3.61    0.32
   4  11   0    0.13    0.07
  -4 -11   0    0.08    0.07
  -4  11   0    0.17    0.09
   4 -11   0    0.24    0.10
  -4 -11   0    0.07    0.09
  -4  11   0    0.10    0.08
   4 -11   0    0.08    0.08
  -4  11   0    0.13    0.07
   4 -11   0    0.25    0.10
   5 -11   0    1.92    0.24
  -5  11   0    1.76    0.22
  -5 -11   0    2.17    0.22
   5  11   0    1.78    0.21
   5 -11   0    1.89    0.23
  -5 -11   0    1.80    0.23
  -5  11   0    2.03    0.22
  -5  11   0    1.32    0.22
   5 -11   0    2.13    0.23
   6  11   0    2.15    0.24
  -6  11   0    2.07    0.25
  -6  11   0    2.07    0.26
  -6 -11   0    2.67    0.25
   6 -11   0    2.06    0.26
   6 -11   0    2.17    0.25
   6 -11   0    2.42    0.27
  -6  11   0    2.05    0.26
  -6 -11   0    2.37    0.27
   0  12   0    2.55    0.28
   0  12   0    2.60    0.28
   0 -12   0    2.67    0.27
   0 -12   0    2.48    0.26
   0  12   0    2.61    0.26
   0 -12   0    2.59    0.27
   1  12   0    7.93    0.64
   1  12   0    8.12    0.65
   1  12   0    8.66    0.66
  -1  12   0    7.76    0.64
  -1 -12   0    8.10    0.65
  -1 -12   0    8.51    0.65
   1 -12   0    7.50    0.64
   1 -12   0    8.35    0.65
  -1 -12   0    7.49    0.64
   1 -12   0    8.53    0.65
  -1  12   0    7.68    0.65
  -1  12   0    7.83    0.65
   2  12   0    0.02    0.09
  -2  12   0   -0.04    0.10
  -2  12   0   -0.01    0.06
   2 -12   0   -0.02    0.08
   2  12   0    0.07    0.07
   2  12   0    0.00    0.12
   2 -12   0    0.12    0.08
   2 -12   0    0.11    0.09
  -2  12   0    0.12    0.09
  -2 -12   0    0.02    0.08
  -2 -12   0   -0.05    0.07
  -3 -12   0    0.00    0.09
  -3 -12   0    0.01    0.10
   3 -12   0    0.18    0.10
   3 -12   0    0.19    0.10
  -3  12   0    0.01    0.10
  -3  12   0    0.02    0.08
   3 -12   0    0.09    0.10
  -3  12   0    0.01    0.10
   3  12   0   -0.02    0.09
   3  12   0   -0.03    0.07
  -4 -12   0    3.19    0.34
  -4  12   0    2.91    0.33
   4 -12   0    4.44    0.36
  -4 -12   0    3.52    0.32
   4  12   0    3.29    0.31
  -4  12   0    3.36    0.33
  -4  12   0    3.28    0.34
   4 -12   0    3.16    0.34
   4 -12   0    3.08    0.32
  -1   0   1   62.64    4.77
  -1   0   1   70.58    4.78
  -1   0  -1   74.15    4.77
  -1   0  -1   63.88    4.78
   1   0  -1   67.31    4.77
  -1   0  -1   69.25    4.77
  -1   0  -1   69.16    4.78
   1   0   1   69.19    4.78
   1   0   1   63.46    4.78
   1   0  -1   66.58    4.77
  -2   0  -1    1.10    0.11
  -2   0   1    0.95    0.10
  -2   0  -1    0.98    0.09
  -2   0   1    1.20    0.09
  -2   0  -1    1.39    0.09
  -2   0  -1    1.24    0.09
  -2   0   1    0.82    0.10
  -2   0   1    1.08    0.09
  -2   0  -1    1.21    0.11
   2   0   1    1.18    0.11
   2   0  -1    1.23    0.09
   2   0  -1    0.99    0.09
   3   0   1   50.90    3.42
  -3   0   1   55.41    3.46
  -3   0   1   49.15    3.43
  -3   0  -1   46.21    3.42
   3   0   1   53.66    3.42
  -3   0   1   43.15    3.45
  -3   0   1   47.04    3.43
   3   0  -1   50.57    3.43
   3   0   1   47.68    3.45
  -3   0  -1   49.25    3.46
   3   0  -1   48.06    3.43
  -3   0  -1   52.31    3.43
  -3   0  -1   48.21    3.43
  -3   0  -1   44.83    3.43
  -3   0  -1   51.84    3.46
  -3   0  -1   45.24    3.42
   3   0  -1   41.17    3.42
  -4   0  -1   12.64    1.03
  -4   0   1   13.29    1.03
  -4   0  -1   15.97    1.00
  -4   0   1   12.98    1.00
  -4   0  -1   11.70    1.00
  -4   0   1   14.53    1.01
  -4   0  -1   14.95    1.04
  -4   0  -1   15.89    1.00
   4   0  -1   14.39    1.00
   4   0  -1   12.32    0.99
  -4   0  -1   13.05    0.99
   4   0   1   14.84    1.00
   4   0   1   14.43    0.99
  -4   0   1   14.17    0.99
   4   0   1   13.87    1.04
   4   0   1   14.96    0.99
   4   0  -1   15.06    1.00
  -4   0   1   12.39    1.04
   5   0   1   56.99    3.65
   5   0  -1   48.32    3.71
   5   0  -1   52.05    3.66
   5   0   1   48.12    3.66
  -5   0  -1   44.39    3.66
   5   0  -1   50.05    3.66
  -5   0  -1   51.62    3.71
  -5   0   1   55.14    3.67
  -5   0  -1   48.99    3.65
   5   0   1   56.96    3.71
  -5   0  -1   57.68    3.67
  -5   0   1   48.50    3.66
   5   0   1   51.64    3.65
  -5   0   1   56.11    3.72
   5   0  -1   49.28    3.65
   6   0   1    5.08    0.43
  -6   0  -1    4.81    0.37
   6   0  -1    5.41    0.36
   6   0  -1    5.78    0.44
  -6   0  -1    5.07    0.43
  -6   0  -1    5.76    0.39
   6   0   1    4.68    0.38
  -6   0   1    4.09    0.38
  -6   0   1    4.39    0.38
  -6   0   1    5.05    0.43
   6   0  -1    4.73    0.37
  -6   0   1    5.81    0.37
  -6   0   1    3.90    0.42
   6   0   1    5.00    0.37
  -6   0  -1    5.28    0.43
  -7   0   1   18.81    1.39
  -7   0  -1   21.91    1.46
  -7   0   1   20.08    1.46
  -7   0  -1   20.21    1.46
  -7   0  -1   19.08    1.40
   7   0  -1   18.71    1.37
  -7   0   1   16.60    1.44
   7   0  -1   20.32    1.46
   7   0  -1   17.58    1.39
   7   0   1   19.27    1.39
  -7   0  -1   19.84    1.38
   7   0   1   18.52    1.44
   8   0  -1   27.96    1.98
   8   0  -1   26.89    2.05
  -8   0   1   31.27    2.07
   8   0   1   27.69    2.05
  -8   0  -1   24.01    2.04
  -8   0  -1   29.87    2.07
  -8   0   1   26.68    1.98
  -8   0  -1   26.51    1.99
  -9   0   1    0.04    0.09
  -9   0  -1   -0.04    0.09
   9   0   1    0.14    0.11
  -9   0   1    0.07    0.09
  -9   0  -1    0.05    0.10
   9   0  -1    0.06    0.09
   9   0   1   -0.04    0.05
   9   0  -1    0.07    0.06
  -9   0   1    0.03    0.06
  -9   0  -1   -0.02    0.05
 -10   0  -1    1.27    0.23
 -10   0  -1    1.09    0.15
 -10   0  -1    0.99    0.22
  10   0  -1    0.83    0.19
  10   0   1    0.91    0.21
  10   0   1    1.11    0.14
 -10   0   1    1.18    0.22
  10   0  -1    0.96    0.14
 -10   0   1    0.82    0.20
  10   0   1    1.16    0.23
 -11   0  -1   13.42    1.13
  11   0   1   14.28    1.02
  11   0  -1   13.26    1.02
  11   0   1   12.80    1.12
 -11   0   1   13.08    1.13
  11   0   1   13.73    1.12
 -11   0  -1   13.60    1.03
 -11   0  -1   14.43    1.14
 -11   0   1   13.49    1.14
  11   0  -1   13.57    1.13
  12   0  -1    1.92    0.33
  12   0  -1    2.32    0.24
  12   0   1    2.31    0.24
 -12   0  -1    2.59    0.37
  12   0   1    2.25    0.36
 -12   0  -1    2.49    0.35
  12   0  -1    2.58    0.36
 -12   0   1    1.81    0.35
  12   0   1    2.60    0.36
 -12   0   1    1.97    0.33
   0  -1   1    0.06    0.01
   0  -1  -1    0.06    0.01
   0   1  -1    0.09    0.01
   0  -1  -1    0.04    0.01
   0   1   1    0.09    0.01
   0   1   1    0.08    0.01
   0   1  -1    0.05    0.01
   0   1   1    0.08    0.01
   1  -1   1   43.81    3.07
   1  -1   1   48.07    3.07
  -1  -1  -1   45.39    3.07
  -1  -1  -1   43.10    3.06
  -1   1   1   48.78    3.07
  -1   1   1   47.60    3.06
   1   1  -1   41.60    3.06
  -1  -1  -1   40.43    3.07
  -1   1   1   43.72    3.07
   1   1  -1   43.27    3.06
  -1   1   1   45.26    3.08
   1   1  -1   39.84    3.06
  -1   1   1   42.47    3.07
   1  -1   1   48.66    3.07
  -1   1  -1   45.02    3.07
  -1   1  -1   42.72    3.06
   1   1   1   44.55    3.07
  -1  -1   1   42.31    3.07
   1  -1  -1   40.16    3.07
   1  -1  -1   40.58    3.06
  -1  -1   1   38.17    3.07
   1  -1  -1   43.86    3.06
   1   1   1   39.37    3.06
   1   1   1   43.39    3.07
  -1   1  -1   43.55    3.07
  -1   1  -1   42.50    3.07
  -1   1  -1   43.87    3.07
   2   1  -1   47.27    3.29
  -2   1   1   45.66    3.31
  -2   1   1   50.35    3.31
  -2   1   1   42.93    3.29
  -2  -1  -1   46.43    3.29
  -2   1   1   45.86    3.29
  -2  -1  -1   42.00    3.31
  -2  -1  -1   46.64    3.31
  -2   1   1   45.44    3.29
   2  -1   1   45.12    3.29
  -2  -1  -1   45.66    3.29
   2  -1   1   52.54    3.31
   2  -1   1   46.42    3.31
  -2   1   1   44.91    3.29
   2   1  -1   44.95    3.29
  -2   1   1   46.77    3.29
   2  -1  -1   48.95    3.29
   2  -1  -1   48.18    3.29
  -2   1  -1   47.39    3.31
  -2  -1   1   43.37    3.31
  -2   1  -1   48.89    3.29
   2   1   1   42.41    3.31
   2  -1  -1   47.57    3.29
  -2   1  -1   43.34    3.29
  -2  -1   1   47.10    3.31
  -2   1  -1   50.74    3.31
  -2  -1   1   46.69    3.29
  -2  -1   1   46.56    3.29
  -2   1  -1   51.06    3.29
  -3   1   1   34.93    2.48
  -3   1   1   33.65    2.48
   3  -1   1   34.84    2.48
  -3   1   1   33.88    2.48
  -3  -1  -1   34.90    2.48
  -3  -1  -1   34.45    2.49
   3  -1   1   37.22    2.51
  -3   1   1   36.20    2.48
   3   1  -1   34.57    2.47
  -3   1   1   35.65    2.49
   3  -1   1   40.79    2.48
   3   1  -1   36.83    2.48
  -3  -1  -1   31.05    2.51
  -3  -1  -1   33.83    2.51
   3   1  -1   35.21    2.49
  -3   1  -1   39.65    2.52
  -3  -1   1   38.44    2.52
  -3   1  -1   31.15    2.48
   3   1   1   35.14    2.48
  -3   1  -1   30.40    2.48
  -3  -1   1   31.01    2.49
  -3   1  -1   36.71    2.49
   3   1   1   35.31    2.48
  -3   1  -1   32.36    2.48
   3  -1  -1   32.37    2.48
   3   1   1   31.11    2.51
   3  -1  -1   35.38    2.49
  -3   1  -1   39.67    2.48
   3  -1  -1   39.06    2.48
  -3  -1   1   36.91    2.48
   4  -1   1    7.10    0.55
   4   1  -1    7.82    0.55
  -4  -1  -1    6.50    0.56
  -4  -1  -1    8.18    0.55
  -4   1   1    7.75    0.56
  -4   1   1    7.86    0.59
  -4   1   1    7.30    0.55
  -4   1   1    6.75    0.55
   4  -1   1    8.77    0.60
   4  -1   1    6.65    0.55
  -4   1   1    7.46    0.55
  -4   1   1    8.53    0.56
   4   1  -1    8.43    0.54
  -4   1   1    6.74    0.59
  -4  -1  -1    6.60    0.58
   4  -1   1    7.69    0.56
   4   1  -1    7.28    0.56
   4   1  -1    7.70    0.59
  -4  -1  -1    8.45    0.60
  -4   1  -1    7.20    0.56
  -4   1  -1    7.61    0.55
   4  -1  -1    7.38    0.55
  -4  -1   1    8.44    0.60
  -4  -1   1    7.28    0.59
   4   1   1    8.66    0.60
  -4  -1   1    8.48    0.56
  -4   1  -1    7.43    0.59
   4   1   1    7.10    0.54
   4   1   1    8.07    0.56
  -4   1  -1    7.22    0.56
  -4   1  -1    8.39    0.56
  -4  -1   1    8.13    0.55
   4  -1  -1    7.61    0.55
   4  -1  -1    7.33    0.56
  -5  -1  -1    8.02    0.61
  -5   1   1    8.08    0.56
   5   1  -1    7.64    0.56
   5   1  -1    8.19    0.55
  -5  -1  -1    7.53    0.56
  -5   1   1    6.89    0.56
  -5   1   1    7.61    0.61
  -5   1   1    8.04    0.56
   5   1  -1    8.04    0.61
  -5  -1  -1    7.50    0.57
   5  -1   1    7.93    0.56
  -5  -1  -1    8.10    0.61
   5  -1   1    7.55    0.56
  -5   1   1    6.54    0.56
   5  -1   1    7.04    0.60
   5   1  -1    7.91    0.57
  -5   1   1    8.10    0.57
   5  -1   1    7.85    0.57
  -5  -1   1    7.82    0.55
   5   1   1    9.04    0.55
   5   1   1    7.60    0.60
  -5   1  -1    7.33    0.56
   5   1   1    8.14    0.57
  -5  -1   1    7.48    0.61
  -5   1  -1    6.28    0.55
  -5  -1   1    8.27    0.62
   5  -1  -1    7.85    0.56
  -5   1  -1    7.48    0.56
   5  -1  -1    7.89    0.57
  -5   1  -1    7.78    0.61
   5  -1  -1    7.13    0.56
  -5   1  -1    7.50    0.57
  -5   1  -1    8.03    0.57
  -5  -1   1    6.63    0.57
  -5   1  -1    8.39    0.62
   6   1  -1    5.85    0.46
  -6   1   1    6.77    0.45
  -6   1   1    6.21    0.46
   6  -1   1    5.65    0.44
  -6   1   1    6.16    0.51
  -6  -1  -1    6.77    0.51
   6  -1   1    5.99    0.50
  -6   1   1    4.94    0.49
   6  -1   1    6.47    0.45
   6  -1   1    5.45    0.45
   6   1  -1    6.29    0.44
   6   1  -1    5.89    0.50
  -6   1   1    6.33    0.46
  -6  -1  -1    6.09    0.45
  -6  -1  -1    5.03    0.49
  -6  -1  -1    5.79    0.46
   6  -1  -1    4.72    0.49
  -6  -1   1    6.29    0.52
  -6   1  -1    6.32    0.51
   6   1   1    6.74    0.44
  -6   1  -1    6.43    0.51
  -6   1  -1    5.06    0.44
  -6  -1   1    6.89    0.46
  -6   1  -1    6.41    0.46
  -6   1  -1    5.85    0.44
   6  -1  -1    6.13    0.44
   6   1   1    6.41    0.51
   6   1   1    5.28    0.45
  -6   1  -1    6.47    0.45
  -6   1  -1    5.31    0.45
   6  -1  -1    6.23    0.46
   6  -1  -1    6.34    0.45
  -6  -1   1    5.93    0.44
  -6  -1   1    6.97    0.52
  -7   1   1   10.07    0.74
  -7   1   1   10.24    0.74
  -7   1   1    9.21    0.79
  -7   1   1    8.31    0.78
   7  -1   1   10.13    0.72
   7   1  -1   10.21    0.72
   7  -1   1    9.74    0.73
   7   1  -1   11.46    0.81
  -7  -1  -1    9.38    0.79
  -7  -1  -1   11.09    0.73
  -7  -1  -1   10.78    0.74
   7   1  -1   10.17    0.73
   7  -1   1    9.58    0.79
  -7  -1  -1   10.50    0.80
   7   1   1    9.59    0.73
  -7   1  -1    8.20    0.78
  -7  -1   1   10.01    0.80
   7  -1  -1    8.56    0.73
  -7   1  -1    9.58    0.74
  -7   1  -1   11.67    0.73
  -7   1  -1    9.13    0.79
  -7  -1   1   10.96    0.74
   7   1   1   10.02    0.79
   7  -1  -1    9.85    0.72
   7  -1  -1    8.84    0.79
  -7   1  -1    9.38    0.73
   8  -1   1    9.07    0.86
   8   1  -1   10.60    0.80
  -8   1   1    9.89    0.87
  -8   1   1   11.38    0.88
  -8  -1  -1   12.61    0.89
  -8   1   1    9.41    0.80
  -8  -1  -1   11.63    0.89
   8  -1   1   11.23    0.80
  -8   1   1   10.33    0.80
  -8  -1  -1   10.86    0.81
   8   1  -1   10.76    0.87
  -8  -1   1   10.31    0.88
   8  -1  -1   10.25    0.80
  -8   1  -1   11.38    0.89
  -8  -1   1   12.57    0.82
   8  -1  -1   10.50    0.80
  -8  -1   1   11.42    0.89
  -8   1  -1   10.87    0.88
   8  -1  -1    9.81    0.87
   8   1   1   11.00    0.87
  -8   1  -1   10.86    0.81
   8   1   1   11.46    0.80
   9  -1   1    2.75    0.32
   9  -1   1    2.95    0.24
   9  -1   1    2.63    0.32
  -9   1   1    2.22    0.31
   9   1  -1    2.08    0.30
  -9  -1  -1    2.90    0.33
   9   1  -1    2.36    0.23
  -9   1   1    2.78    0.25
  -9  -1  -1    2.48    0.25
  -9  -1  -1    2.94    0.32
  -9   1   1    2.80    0.24
  -9   1   1    2.70    0.32
   9   1   1    2.52    0.23
  -9   1  -1    3.13    0.34
  -9  -1   1    2.82    0.33
  -9  -1   1    2.62    0.24
   9   1   1    2.81    0.31
  -9   1  -1    2.69    0.25
  -9   1  -1    2.90    0.33
   9  -1  -1    2.44    0.23
   9  -1  -1    2.30    0.30
  -9  -1   1    2.54    0.31
 -10  -1  -1    3.11    0.30
  10   1  -1    3.55    0.29
  10  -1   1    3.23    0.29
 -10  -1  -1    2.81    0.38
  10   1  -1    3.18    0.37
  10  -1   1    2.69    0.36
  10  -1   1    3.15    0.37
 -10  -1  -1    4.56    0.42
 -10   1   1    3.52    0.38
 -10   1   1    2.44    0.36
 -10   1  -1    3.32    0.30
  10   1   1    3.11    0.28
  10  -1  -1    3.15    0.38
 -10  -1   1    3.33    0.39
  10   1   1    3.33    0.38
  10   1   1    3.03    0.36
  10  -1  -1    3.57    0.29
 -10  -1   1    3.88    0.40
 -10  -1   1    3.01    0.30
 -10   1  -1    3.46    0.38
 -10   1  -1    3.09    0.37
 -11  -1  -1    1.73    0.30
  11  -1   1    1.43    0.25
 -11  -1  -1    1.46    0.19
  11  -1   1    1.71    0.18
 -11   1   1    1.31    0.27
 -11  -1  -1    1.15    0.25
  11   1  -1    1.43    0.27
  11   1  -1    1.54    0.18
 -11   1   1    1.66    0.27
  11  -1   1    1.46    0.28
 -11   1  -1    1.48    0.28
  11   1   1    1.52    0.26
  11   1   1    1.11    0.16
  11  -1  -1    1.69    0.18
 -11   1  -1    1.22    0.26
 -11  -1   1    1.43    0.28
 -11  -1   1    1.35    0.29
  11  -1  -1    1.23    0.25
  11   1   1    1.40    0.26
 -12   1   1    1.44    0.30
  12   1  -1    1.64    0.31
 -12   1   1    1.75    0.32
  12  -1   1    1.71    0.32
  12  -1   1    1.44    0.30
  12   1  -1    1.53    0.20
 -12  -1  -1    1.21    0.28
  12   1  -1    1.63    0.29
 -12  -1  -1    1.36    0.30
  12  -1   1    1.54    0.19
  12   1   1    1.48    0.30
  12   1   1    1.82    0.31
  12  -1  -1    1.88    0.20
 -12   1  -1    1.54    0.30
 -12  -1   1    1.79    0.33
 -12   1  -1    1.46    0.31
  12  -1  -1    1.96    0.32
  12  -1  -1    1.25    0.30
  12   1   1    2.04    0.20
 -12  -1   1    1.17    0.28
   0   2   1   11.44    0.79
   0  -2   1   10.60    0.79
   0  -2  -1   10.66    0.79
   0  -2   1   11.63    0.79
   0   2   1   10.54    0.79
   0   2  -1   10.80    0.78
   0   2  -1   10.98    0.79
   0   2   1   12.60    0.79
   0   2   1   11.10    0.79
   0  -2  -1   10.54    0.79
   0   2  -1   10.46    0.79
   0   2  -1   10.08    0.79
   0  -2  -1   11.88    0.79
  -1  -2  -1  191.57   13.06
  -1   2   1  198.75   13.06
   1   2  -1  187.82   13.06
   1   2  -1  174.01   13.06
   1   2  -1  185.75   13.06
   1  -2   1  187.93   13.06
  -1  -2  -1  182.24   13.06
  -1   2   1  176.79   13.07
  -1   2   1  213.11   13.06
  -1   2   1  184.78   13.06
   1  -2   1  186.51   13.06
   1   2  -1  187.03   13.06
  -1  -2  -1  183.55   13.06
   1  -2   1  187.48   13.06
  -1   2   1  177.12   13.06
  -1  -2  -1  179.16   13.06
   1  -2  -1  161.41   13.06
  -1   2  -1  167.19   13.06
   1   2   1  173.56   13.06
  -1   2  -1  173.99   13.06
  -1  -2   1  176.01   13.06
   1  -2  -1  192.95   13.06
  -1  -2   1  173.00   13.06
  -1  -2   1  199.73   13.06
  -1  -2   1  202.18   13.07
   1   2   1  177.46   13.06
  -1   2  -1  178.80   13.06
   1   2   1  183.28   13.06
  -1   2  -1  204.21   13.06
   1   2   1  183.07   13.06
  -1   2  -1  184.17   13.06
  -1   2  -1  196.88   13.06
   1   2   1  196.40   13.06
  -1   2  -1  191.30   13.06
   2   2  -1  105.11    7.16
  -2  -2  -1   95.27    7.16
  -2   2   1   99.33    7.18
  -2   2   1  108.05    7.16
   2  -2   1  114.30    7.16
   2  -2   1  100.24    7.16
  -2  -2  -1  110.30    7.17
   2   2  -1   98.78    7.15
  -2  -2  -1   99.50    7.15
  -2   2   1  102.14    7.16
  -2  -2  -1  108.68    7.17
  -2  -2  -1  104.68    7.15
   2   2  -1   97.04    7.15
  -2   2   1   98.07    7.16
   2  -2   1  103.22    7.17
   2   2   1  103.01    7.17
  -2  -2   1  102.33    7.17
   2  -2  -1  106.94    7.16
  -2  -2   1   91.05    7.17
  -2   2  -1  101.24    7.16
  -2   2  -1  109.79    7.16
  -2   2  -1  100.98    7.16
   2   2   1   98.30    7.15
   2  -2  -1   93.79    7.16
   2   2   1  103.11    7.16
  -2   2  -1   94.47    7.16
  -2   2  -1  102.89    7.16
  -2   2  -1   93.46    7.17
   2   2   1   95.62    7.15
   3  -2   1   12.41    0.93
  -3   2   1   12.83    0.94
  -3   2   1   13.20    0.91
   3   2  -1   14.45    0.90
   3   2  -1   13.38    0.94
   3   2  -1   13.33    0.91
   3   2  -1   11.92    0.91
  -3  -2  -1   12.26    0.92
  -3   2   1   13.82    0.92
   3  -2   1   11.43    0.93
  -3  -2  -1   12.86    0.91
  -3  -2  -1   12.06    0.94
   3  -2   1   11.81    0.91
   3   2   1   12.45    0.91
   3  -2  -1   13.77    0.92
  -3  -2   1   13.31    0.94
   3   2   1   13.86    0.94
  -3   2  -1   15.21    0.94
   3  -2  -1   11.02    0.91
  -3   2  -1   12.69    0.94
  -3   2  -1   11.05    0.91
   3   2   1   11.99    0.90
  -3   2  -1   11.49    0.91
  -3  -2   1   13.02    0.94
  -3   2  -1   12.20    0.91
  -3   2  -1   13.12    0.92
   3  -2  -1   13.31    0.92
  -3   2  -1   13.10    0.92
   3  -2  -1   12.49    0.92
  -4   2   1   21.84    1.57
  -4   2   1   20.33    1.60
  -4   2   1   22.44    1.57
   4   2  -1   22.47    1.56
   4   2  -1   19.98    1.56
   4  -2   1   22.13    1.60
  -4   2   1   21.84    1.57
  -4  -2  -1   18.85    1.60
  -4   2   1   21.85    1.57
   4   2  -1   23.83    1.57
  -4  -2  -1   21.60    1.60
  -4   2   1   24.55    1.62
   4  -2   1   23.95    1.57
  -4  -2  -1   21.56    1.57
   4  -2   1   22.20    1.57
  -4   2  -1   22.18    1.61
  -4   2  -1   18.19    1.59
  -4  -2   1   20.70    1.60
   4  -2  -1   22.50    1.57
  -4   2  -1   22.89    1.58
   4   2   1   21.69    1.60
  -4   2  -1   22.19    1.57
  -4  -2   1   19.56    1.60
   4  -2  -1   25.07    1.57
  -4  -2   1   23.02    1.58
   4  -2  -1   22.43    1.57
  -4  -2   1   22.39    1.56
  -4   2  -1   23.36    1.57
   4  -2  -1   22.65    1.58
  -5   2   1   16.71    1.28
   5  -2   1   17.46    1.28
  -5  -2  -1   17.59    1.29
  -5   2   1   18.12    1.33
  -5   2   1   18.72    1.28
  -5   2   1   16.96    1.28
  -5  -2  -1   17.84    1.28
  -5  -2  -1   17.21    1.32
  -5   2   1   19.06    1.28
   5   2  -1   20.07    1.29
   5  -2   1   17.96    1.28
   5  -2   1   18.81    1.33
  -5   2   1   15.14    1.31
  -5  -2  -1   18.30    1.33
   5   2  -1   19.40    1.27
   5   2  -1   18.40    1.33
  -5   2   1   15.48    1.28
   5  -2  -1   18.22    1.28
   5   2   1   17.73    1.28
   5  -2  -1   19.01    1.29
   5  -2  -1   17.37    1.28
  -5   2  -1   18.78    1.29
   5  -2  -1   18.11    1.28
  -5   2  -1   16.10    1.28
  -5   2  -1   16.29    1.28
  -5  -2   1   18.18    1.29
   5   2   1   17.43    1.27
  -5  -2   1   18.13    1.27
  -5   2  -1   17.68    1.33
  -5   2  -1   15.85    1.32
  -5   2  -1   20.67    1.28
  -5  -2   1   18.14    1.33
   5   2   1   19.46    1.33
  -5  -2   1   16.44    1.32
   6   2  -1   20.08    1.29
   6  -2   1   17.00    1.30
   6   2  -1   18.31    1.31
   6   2  -1   15.08    1.34
   6  -2   1   18.86    1.31
  -6  -2  -1   17.23    1.35
   6  -2   1   19.25    1.30
  -6   2   1   15.96    1.36
  -6  -2  -1   19.01    1.36
  -6   2   1   18.29    1.31
  -6   2   1   19.19    1.31
  -6   2   1   18.60    1.36
  -6   2   1   20.43    1.31
  -6   2   1   18.08    1.30
  -6  -2  -1   18.12    1.30
   6   2   1   19.59    1.36
   6  -2  -1   17.74    1.30
  -6   2  -1   17.01    1.35
  -6   2  -1   18.66    1.31
  -6   2  -1   20.93    1.30
  -6  -2   1   18.72    1.29
  -6   2  -1   17.52    1.30
   6   2   1   16.88    1.29
   6  -2  -1   17.14    1.30
   6  -2  -1   17.19    1.30
  -6  -2   1   21.39    1.32
  -6  -2   1   19.77    1.37
  -6  -2   1   16.68    1.35
  -6   2  -1   18.06    1.36
  -6   2  -1   15.22    1.30
  -6   2  -1   19.94    1.31
   6   2   1   15.16    1.30
   6  -2  -1   17.15    1.31
  -7  -2  -1    3.24    0.24
   7   2  -1    3.18    0.25
  -7   2   1    2.84    0.24
   7   2  -1    2.56    0.30
  -7   2   1    2.95    0.25
  -7   2   1    2.36    0.29
  -7  -2  -1    2.98    0.26
  -7  -2  -1    2.73    0.30
   7  -2   1    2.75    0.30
  -7   2   1    3.11    0.25
  -7   2   1    3.29    0.31
   7  -2   1    3.15    0.26
   7  -2   1    3.28    0.24
   7  -2   1    3.25    0.25
  -7  -2  -1    2.58    0.30
  -7   2   1    3.07    0.24
  -7   2  -1    3.04    0.26
   7   2   1    2.68    0.29
   7  -2  -1    2.79    0.25
  -7   2  -1    3.13    0.25
  -7   2  -1    3.04    0.31
  -7   2  -1    3.04    0.25
   7   2   1    3.41    0.25
  -7   2  -1    2.70    0.24
   7  -2  -1    3.34    0.32
   7  -2  -1    2.79    0.24
  -7   2  -1    3.07    0.30
  -7  -2   1    2.77    0.25
  -7  -2   1    2.98    0.31
  -7  -2   1    2.90    0.31
   7  -2  -1    3.37    0.24
   8  -2   1   16.25    1.20
  -8  -2  -1   17.29    1.21
  -8   2   1   15.93    1.13
   8   2  -1   14.72    1.13
   8  -2   1   14.30    1.19
   8  -2   1   15.72    1.13
  -8   2   1   16.03    1.22
   8   2  -1   16.81    1.21
  -8   2   1   17.96    1.22
  -8  -2  -1   16.48    1.14
   8  -2  -1   16.26    1.12
  -8   2  -1   15.98    1.14
   8  -2  -1   13.53    1.19
   8   2   1   18.33    1.22
  -8   2  -1   13.95    1.19
  -8   2  -1   12.83    1.12
  -8  -2   1   13.62    1.20
   8   2   1   13.63    1.12
  -8   2  -1   16.37    1.21
  -8  -2   1   18.40    1.23
   8  -2  -1   14.37    1.13
  -8  -2   1   12.90    1.13
   9  -2   1    9.70    0.79
   9  -2   1    9.99    0.71
   9   2  -1    8.71    0.78
  -9   2   1    9.03    0.79
  -9  -2  -1    8.86    0.79
   9   2  -1    8.23    0.70
  -9   2   1    9.84    0.71
   9  -2   1    8.65    0.78
  -9  -2  -1    9.36    0.80
  -9   2   1    8.84    0.80
  -9  -2  -1    9.00    0.72
  -9  -2   1    8.41    0.79
  -9   2  -1   10.39    0.81
   9  -2  -1    7.72    0.78
  -9   2  -1    9.91    0.71
  -9   2  -1    9.59    0.79
  -9  -2   1    8.32    0.71
   9   2   1   11.46    0.71
   9   2   1   10.35    0.80
   9  -2  -1   10.24    0.71
  -9   2  -1    9.43    0.72
  -9  -2   1    9.32    0.80
  10   2  -1    0.01    0.11
 -10   2   1    0.16    0.07
  10  -2   1    0.00    0.10
 -10  -2  -1    0.10    0.11
 -10   2   1    0.10    0.11
 -10  -2  -1    0.12    0.13
 -10  -2  -1    0.18    0.09
  10  -2   1    0.05    0.10
 -10   2   1    0.06    0.11
  10   2  -1    0.14    0.07
  10  -2   1    0.14    0.07
 -10  -2   1   -0.06    0.12
 -10   2  -1    0.11    0.08
 -10  -2   1    0.16    0.13
  10  -2  -1    0.14    0.07
  10  -2  -1    0.04    0.12
 -10  -2   1    0.12    0.07
  10   2   1    0.05    0.06
 -10   2  -1    0.17    0.11
 -10   2  -1    0.09    0.12
  10   2   1    0.12    0.12
  10   2   1    0.12    0.11
 -11   2   1    4.99    0.56
  11   2  -1    5.15    0.45
  11  -2   1    5.13    0.55
 -11  -2  -1    5.42    0.57
  11  -2   1    5.75    0.56
  11   2  -1    5.08    0.54
  11  -2   1    5.76    0.45
 -11  -2  -1    5.25    0.47
 -11  -2  -1    5.36    0.56
  11  -2  -1    5.38    0.55
  11  -2  -1    5.83    0.46
  11   2   1    6.73    0.46
  11   2   1    5.71    0.55
  11  -2  -1    5.21    0.56
 -11   2  -1    6.19    0.56
 -11  -2   1    6.11    0.59
  11   2   1    5.51    0.55
 -11  -2   1    4.72    0.54
 -11   2  -1    4.99    0.55
  12  -2   1    1.56    0.19
 -12   2   1    1.11    0.28
 -12  -2  -1    1.67    0.32
  12  -2   1    1.32    0.29
 -12  -2  -1    1.30    0.29
  12   2  -1    1.92    0.31
 -12  -2  -1    1.31    0.21
  12  -2   1    1.70    0.31
  12   2  -1    1.96    0.20
 -12   2   1    1.74    0.31
  12   2   1    1.26    0.29
 -12  -2   1    1.16    0.28
  12   2   1    1.29    0.18
 -12   2  -1    1.51    0.31
 -12  -2   1    1.32    0.29
 -12   2  -1    1.56    0.30
  12  -2  -1    1.47    0.31
  12  -2  -1    1.89    0.20
  12  -2  -1    1.27    0.28
  12   2   1    1.51    0.29
   0  -3  -1  171.75   12.60
   0  -3   1  175.47   12.60
   0  -3  -1  177.96   12.60
   0   3   1  185.26   12.60
   0   3   1  172.98   12.60
   0  -3   1  172.65   12.60
   0   3   1  180.71   12.60
   0   3  -1  171.30   12.60
   0   3  -1  177.12   12.60
   0   3  -1  185.42   12.60
   0  -3  -1  192.03   12.60
   0   3  -1  186.10   12.60
   0   3   1  173.96   12.60
   1   3  -1  105.96    7.94
  -1  -3  -1  117.06    7.94
  -1  -3  -1  112.61    7.94
  -1  -3  -1  109.01    7.94
   1  -3   1  108.79    7.93
  -1   3   1  106.09    7.94
  -1   3   1  120.42    7.95
  -1   3   1  111.19    7.94
  -1  -3  -1  113.17    7.94
   1   3  -1  115.56    7.94
  -1   3   1  110.76    7.94
   1   3  -1  112.83    7.93
   1  -3   1  112.08    7.94
   1   3  -1  112.58    7.94
  -1   3   1  113.50    7.94
   1   3   1  113.76    7.94
   1   3   1  118.16    7.94
   1  -3  -1  116.89    7.94
  -1   3  -1  110.99    7.94
  -1  -3   1  112.74    7.93
  -1   3  -1  101.10    7.94
  -1  -3   1  113.06    7.94
  -1  -3   1  106.32    7.94
  -1   3  -1  116.60    7.94
   1   3   1  112.91    7.94
   1   3   1  125.57    7.94
  -1   3  -1  106.54    7.94
  -1   3  -1  121.17    7.94
  -1   3  -1  108.08    7.94
  -1  -3   1  103.46    7.94
   1   3   1  105.66    7.94
   1  -3  -1  112.86    7.94
  -1   3  -1  124.19    7.94
   2   3  -1    8.06    0.56
   2   3  -1    7.28    0.54
   2   3  -1    7.61    0.54
  -2  -3  -1    7.27    0.55
  -2  -3  -1    7.13    0.54
   2   3  -1    7.16    0.54
  -2   3   1    8.94    0.55
  -2   3   1    7.43    0.55
  -2   3   1    7.16    0.55
  -2  -3  -1    7.46    0.56
   2  -3   1    7.32    0.55
  -2   3   1    7.67    0.55
   2  -3   1    8.42    0.55
  -2   3   1    7.72    0.55
   2  -3   1    7.34    0.55
  -2   3   1    7.26    0.56
  -2  -3  -1    7.45    0.54
  -2   3   1    7.30    0.55
  -2  -3   1    7.71    0.55
   2  -3  -1    7.59    0.55
  -2  -3   1    7.58    0.56
  -2   3  -1    7.18    0.56
   2  -3  -1    6.75    0.55
  -2  -3   1    8.60    0.56
  -2  -3   1    7.56    0.55
   2   3   1    6.76    0.55
  -2   3  -1    7.15    0.55
  -2   3  -1    7.67    0.55
  -2   3  -1    7.50    0.55
  -2   3  -1    7.44    0.55
   2   3   1    8.21    0.55
   2  -3  -1    6.96    0.55
  -2   3  -1    7.13    0.55
   2   3   1    8.22    0.54
  -2   3  -1    7.28    0.55
   2   3   1    7.30    0.54
  -3   3   1   30.80    2.16
  -3  -3  -1   30.51    2.18
   3  -3   1   32.65    2.17
  -3  -3  -1   32.12    2.18
  -3   3   1   31.17    2.16
  -3   3   1   29.70    2.16
   3   3  -1   28.32    2.15
  -3  -3  -1   29.86    2.16
  -3  -3  -1   30.49    2.16
   3  -3   1   28.49    2.17
   3   3  -1   32.94    2.16
  -3  -3  -1   30.10    2.15
  -3   3   1   34.76    2.19
   3   3  -1   28.43    2.18
   3   3  -1   29.68    2.16
  -3   3   1   31.60    2.18
   3   3   1   31.06    2.18
  -3   3  -1   27.25    2.16
  -3   3  -1   29.35    2.18
  -3   3  -1   30.98    2.16
   3  -3  -1   27.42    2.16
   3  -3  -1   33.07    2.17
  -3   3  -1   31.82    2.17
  -3  -3   1   29.71    2.15
  -3   3  -1   30.84    2.16
  -3   3  -1   29.14    2.18
   3   3   1   30.38    2.16
   3   3   1   30.19    2.15
  -3  -3   1   31.10    2.16
  -3  -3   1   27.40    2.18
   3  -3  -1   32.32    2.16
   3  -3  -1   31.25    2.16
  -3  -3   1   31.24    2.18
   3   3   1   26.85    2.15
  -3   3  -1   31.22    2.16
  -4  -3  -1   12.45    0.85
   4  -3   1   10.87    0.84
   4   3  -1   11.50    0.84
   4  -3   1   10.17    0.84
  -4  -3  -1   11.12    0.82
   4  -3   1   10.96    0.81
   4  -3   1   11.74    0.82
   4  -3   1   11.62    0.82
  -4  -3  -1   11.53    0.85
   4   3  -1   11.26    0.80
  -4   3   1   10.56    0.81
  -4   3   1   11.38    0.85
   4   3  -1   11.09    0.81
   4  -3   1   11.90    0.81
   4  -3   1   11.61    0.82
  -4  -3  -1   10.72    0.81
  -4   3   1   10.93    0.81
  -4   3   1   11.77    0.82
  -4   3   1   10.96    0.82
   4   3  -1   12.03    0.81
   4  -3  -1   10.21    0.81
   4  -3  -1   11.54    0.82
  -4   3  -1   11.42    0.84
   4   3   1   10.57    0.84
   4  -3  -1   11.05    0.81
   4   3   1   11.13    0.80
  -4   3  -1   10.40    0.81
  -4   3  -1   11.21    0.82
  -4   3  -1   11.67    0.82
  -4   3  -1   11.21    0.84
   4  -3  -1   10.57    0.81
  -4   3  -1   12.02    0.82
  -4   3  -1   10.94    0.81
   4   3   1    9.77    0.81
  -4  -3   1   13.34    0.86
  -4  -3   1    9.70    0.84
   4  -3  -1   11.13    0.82
  -4  -3   1   12.08    0.81
  -4  -3   1   11.18    0.82
  -5   3   1    6.98    0.51
  -5   3   1    6.26    0.50
   5   3  -1    7.14    0.49
   5   3  -1    6.71    0.50
   5  -3   1    6.74    0.54
   5  -3   1    6.55    0.51
  -5  -3  -1    6.51    0.54
  -5   3   1    5.83    0.54
  -5   3   1    6.86    0.51
   5  -3   1    7.16    0.51
   5  -3   1    6.36    0.50
  -5   3   1    7.94    0.55
   5   3  -1    7.47    0.55
  -5   3   1    7.53    0.51
  -5  -3  -1    5.84    0.53
   5  -3   1    6.64    0.50
   5  -3   1    6.58    0.51
  -5  -3  -1    6.98    0.51
  -5  -3  -1    6.83    0.50
   5  -3   1    7.91    0.55
  -5   3   1    7.18    0.50
   5   3   1    5.72    0.49
  -5   3  -1    6.95    0.55
  -5   3  -1    7.23    0.51
   5  -3  -1    6.40    0.50
  -5   3  -1    5.83    0.53
   5  -3  -1    6.49    0.50
   5   3   1    7.39    0.50
  -5   3  -1    5.77    0.50
   5  -3  -1    6.52    0.51
  -5  -3   1    6.05    0.54
  -5  -3   1    7.11    0.51
  -5   3  -1    6.56    0.51
  -5   3  -1    7.02    0.51
   5  -3  -1    6.78    0.50
   5   3   1    7.56    0.55
  -5  -3   1    6.93    0.49
   5  -3  -1    7.12    0.51
  -5   3  -1    6.71    0.51
  -6   3   1   16.59    1.16
   6  -3   1   17.40    1.16
  -6   3   1   17.71    1.16
   6   3  -1   15.23    1.20
  -6  -3  -1   15.55    1.21
   6  -3   1   16.04    1.16
  -6  -3  -1   16.22    1.15
  -6   3   1   13.81    1.21
  -6  -3  -1   14.99    1.21
   6  -3   1   17.38    1.16
  -6   3   1   16.10    1.16
   6  -3   1   17.03    1.21
  -6   3   1   16.63    1.21
   6   3  -1   15.69    1.14
  -6   3   1   15.91    1.16
   6  -3   1   13.92    1.20
   6  -3   1   14.62    1.16
  -6   3   1   15.58    1.16
  -6  -3  -1   16.09    1.17
  -6   3  -1   13.83    1.20
   6  -3  -1   15.59    1.16
   6   3   1   14.46    1.20
  -6  -3   1   14.93    1.21
  -6  -3   1   16.93    1.15
  -6  -3   1   16.25    1.16
   6  -3  -1   16.36    1.16
   6  -3  -1   14.19    1.15
  -6   3  -1   17.33    1.16
  -6   3  -1   15.79    1.16
  -6   3  -1   16.67    1.16
   6   3   1   17.20    1.16
  -6   3  -1   16.09    1.16
  -6   3  -1   17.42    1.16
  -6  -3   1   16.85    1.21
   6  -3  -1   16.55    1.16
  -7  -3  -1    3.83    0.37
  -7   3   1    4.25    0.37
   7  -3   1    3.97    0.36
  -7   3   1    3.75    0.30
   7  -3   1    3.30    0.35
   7  -3   1    3.97    0.30
  -7   3   1    4.01    0.36
   7  -3   1    3.78    0.29
  -7   3   1    3.81    0.29
  -7  -3  -1    3.68    0.31
   7  -3   1    3.57    0.29
   7  -3   1    3.23    0.30
   7   3  -1    3.68    0.30
  -7  -3  -1    3.56    0.29
   7   3  -1    3.13    0.34
  -7   3   1    4.08    0.31
  -7   3   1    4.06    0.30
  -7  -3  -1    3.14    0.34
  -7   3  -1    3.35    0.29
   7   3   1    4.44    0.30
  -7   3  -1    3.77    0.30
  -7   3  -1    4.11    0.30
  -7  -3   1    4.50    0.38
   7  -3  -1    3.21    0.35
   7  -3  -1    3.40    0.29
  -7   3  -1    3.90    0.30
  -7  -3   1    3.67    0.36
   7   3   1    3.12    0.34
   7  -3  -1    4.35    0.30
  -7   3  -1    3.62    0.30
  -7   3  -1    3.00    0.35
  -7   3  -1    3.74    0.35
   7  -3  -1    2.99    0.30
  -7  -3   1    3.83    0.31
   8  -3   1    4.97    0.45
   8  -3   1    4.72    0.38
  -8   3   1    4.92    0.46
   8   3  -1    4.09    0.37
  -8  -3  -1    4.52    0.45
  -8  -3  -1    4.75    0.45
  -8   3   1    4.79    0.38
  -8  -3  -1    5.24    0.39
  -8   3   1    4.67    0.37
   8  -3   1    4.81    0.45
   8   3  -1    4.20    0.43
  -8  -3   1    5.61    0.39
   8  -3  -1    4.81    0.38
  -8   3  -1    4.98    0.44
  -8  -3   1    4.81    0.45
  -8   3  -1    4.62    0.38
   8   3   1    5.03    0.38
  -8  -3   1    4.64    0.45
  -8   3  -1    4.62    0.45
   8  -3  -1    4.49    0.44
   8  -3  -1    4.40    0.37
  -8   3  -1    4.05    0.37
   8   3   1    4.70    0.44
  -9  -3  -1    2.25    0.30
   9   3  -1    1.93    0.27
   9  -3   1    2.38    0.30
   9  -3   1    2.82    0.30
  -9   3   1    2.37    0.31
  -9  -3  -1    2.20    0.23
   9  -3   1    2.00    0.21
   9   3  -1    2.10    0.21
  -9  -3  -1    2.34    0.31
  -9   3   1    2.48    0.30
  -9   3   1    2.31    0.22
  -9   3  -1    2.46    0.29
   9  -3  -1    2.27    0.30
  -9  -3   1    2.51    0.31
  -9   3  -1    2.00    0.29
  -9  -3   1    2.42    0.29
  -9   3  -1    2.35    0.23
  -9  -3   1    2.12    0.22
   9   3   1    2.00    0.28
   9  -3  -1    2.44    0.22
  -9   3  -1    2.33    0.22
   9   3   1    2.55    0.21
 -10  -3  -1    2.96    0.35
  10  -3   1    3.18    0.28
 -10   3   1    3.02    0.36
 -10  -3  -1    3.15    0.39
  10  -3   1    3.30    0.38
 -10   3   1    3.33    0.38
  10   3  -1    2.60    0.27
 -10   3   1    2.35    0.27
  10   3  -1    3.11    0.37
  10  -3   1    3.31    0.37
 -10  -3  -1    2.99    0.29
 -10   3  -1    3.58    0.39
 -10  -3   1    3.37    0.29
  10  -3  -1    3.11    0.28
  10   3   1    3.11    0.35
  10   3   1    3.01    0.27
 -10   3  -1    3.15    0.28
 -10   3  -1    3.43    0.37
  10   3   1    3.08    0.37
 -10  -3   1    3.10    0.38
  10  -3  -1    3.19    0.38
 -10  -3   1    2.86    0.37
 -11   3   1    2.68    0.37
  11  -3   1    3.15    0.39
 -11   3   1    2.80    0.28
  11   3  -1    2.85    0.27
 -11  -3  -1    2.58    0.36
  11  -3   1    3.50    0.29
  11   3  -1    2.88    0.37
 -11   3   1    3.06    0.39
 -11  -3  -1    2.89    0.30
 -11  -3  -1    2.97    0.39
  11  -3   1    2.61    0.35
  11  -3  -1    2.98    0.39
  11   3   1    2.53    0.36
  11  -3  -1    2.88    0.28
 -11   3  -1    2.60    0.38
  11  -3  -1    3.30    0.39
 -11  -3   1    2.95    0.39
 -11   3  -1    2.36    0.36
 -11  -3   1    3.07    0.39
  11   3   1    3.25    0.28
  11   3   1    3.07    0.36
 -11  -3   1    3.37    0.30
   0  -4   1   23.87    1.84
   0   4  -1   24.65    1.85
   0   4   1   26.88    1.85
   0   4   1   25.85    1.85
   0   4   1   25.62    1.85
   0  -4  -1   26.10    1.85
   0  -4  -1   26.46    1.85
   0   4   1   26.43    1.85
   0   4  -1   25.40    1.85
   0  -4   1   25.54    1.85
   0   4  -1   30.33    1.85
   0  -4   1   24.83    1.85
   0   4  -1   26.04    1.86
  -1   4   1   11.75    0.91
   1   4  -1   11.96    0.90
   1   4  -1   11.65    0.90
  -1   4   1   12.21    0.90
   1  -4   1   14.77    0.91
  -1   4   1   12.81    0.91
   1  -4   1   12.66    0.89
  -1  -4  -1   12.76    0.90
  -1   4   1   12.24    0.91
   1   4  -1   12.36    0.90
  -1  -4  -1   13.51    0.91
  -1  -4  -1   12.81    0.90
  -1   4   1   13.90    0.91
  -1  -4  -1   13.34    0.90
   1  -4   1   11.41    0.90
   1   4  -1   12.79    0.89
  -1   4  -1   12.95    0.91
   1   4   1   12.87    0.90
   1   4   1   12.32    0.90
  -1  -4   1   12.56    0.91
   1   4   1   12.43    0.89
  -1   4  -1   12.83    0.90
  -1   4  -1   12.57    0.91
   1   4   1   12.44    0.90
  -1   4  -1   12.34    0.91
  -1   4  -1   11.57    0.90
  -1  -4   1   12.54    0.90
   1  -4  -1   11.28    0.90
   1   4   1   12.82    0.90
  -1  -4   1   13.09    0.91
   1  -4  -1   10.69    0.90
  -2   4   1   14.41    1.02
  -2   4   1   15.70    1.03
  -2   4   1   13.42    1.03
  -2   4   1   13.87    1.02
  -2  -4  -1   14.43    1.02
  -2  -4  -1   13.97    1.02
  -2   4   1   13.94    1.02
   2  -4   1   14.38    1.02
  -2  -4  -1   13.94    1.02
  -2  -4  -1   13.33    1.02
   2   4  -1   13.96    1.02
   2  -4   1   14.33    1.02
   2   4  -1   13.28    1.02
   2   4  -1   13.46    1.02
   2   4  -1   14.12    1.02
  -2   4   1   15.32    1.03
  -2  -4   1   15.56    1.03
  -2  -4   1   15.32    1.02
  -2  -4   1   12.65    1.02
   2  -4  -1   13.93    1.02
   2   4   1   13.76    1.01
  -2   4  -1   13.22    1.02
  -2   4  -1   15.16    1.03
   2   4   1   13.99    1.02
   2   4   1   14.12    1.02
   2   4   1   14.39    1.02
  -2   4  -1   13.93    1.03
  -2   4  -1   12.89    1.02
  -2   4  -1   13.38    1.02
   2  -4  -1   14.32    1.02
  -2   4  -1   16.46    1.03
  -2  -4   1   13.41    1.02
  -2   4  -1   14.87    1.03
   2  -4  -1   14.90    1.03
  -3  -4  -1   15.81    1.08
  -3   4   1   14.95    1.08
  -3  -4  -1   15.00    1.06
   3   4  -1   15.43    1.07
  -3   4   1   15.33    1.08
  -3   4   1   12.56    1.07
   3  -4   1   14.58    1.08
  -3   4   1   13.97    1.08
   3  -4   1   15.00    1.08
  -3  -4  -1   15.35    1.07
   3   4  -1   14.06    1.07
   3   4  -1   15.90    1.09
  -3   4   1   16.08    1.08
   3   4  -1   15.37    1.07
   3  -4   1   14.60    1.08
  -3   4   1   15.15    1.08
  -3   4   1   14.29    1.10
  -3  -4  -1   12.70    1.08
  -3   4  -1   15.30    1.08
   3   4   1   16.24    1.07
  -3   4  -1   15.25    1.08
  -3  -4   1   15.05    1.09
  -3  -4   1   15.29    1.07
   3   4   1   14.37    1.07
  -3   4  -1   13.86    1.08
   3   4   1   14.40    1.09
  -3   4  -1   14.96    1.07
   3   4   1   15.81    1.06
  -3  -4   1   14.44    1.08
   3  -4  -1   16.96    1.08
  -3  -4   1   15.19    1.09
   3  -4  -1   14.57    1.08
  -3   4  -1   15.20    1.08
  -3   4  -1   13.43    1.09
  -4   4   1    3.66    0.27
   4   4  -1    3.42    0.26
   4  -4   1    3.61    0.30
  -4   4   1    3.26    0.27
   4  -4   1    3.28    0.29
   4  -4   1    3.23    0.27
  -4  -4  -1    3.34    0.26
  -4   4   1    2.80    0.29
   4  -4   1    4.17    0.28
   4  -4   1    3.40    0.27
  -4  -4  -1    3.00    0.29
   4   4  -1    3.21    0.26
  -4   4   1    3.29    0.27
   4  -4   1    3.78    0.27
   4   4  -1    3.43    0.25
   4   4  -1    3.53    0.29
  -4  -4  -1    3.30    0.27
  -4  -4  -1    3.68    0.30
  -4   4   1    3.20    0.27
  -4   4   1    3.57    0.29
  -4  -4  -1    3.40    0.25
   4   4   1    3.06    0.25
   4  -4  -1    3.68    0.27
   4   4   1    3.50    0.25
  -4  -4   1    2.92    0.26
  -4   4  -1    3.48    0.29
  -4   4  -1    3.46    0.29
   4  -4  -1    3.23    0.27
  -4   4  -1    3.52    0.27
  -4  -4   1    3.77    0.30
  -4   4  -1    3.32    0.27
  -4  -4   1    3.64    0.27
  -4   4  -1    3.16    0.26
  -4   4  -1    3.30    0.27
   4  -4  -1    2.89    0.26
   4   4   1    3.55    0.26
   4   4   1    3.10    0.28
   4  -4  -1    3.72    0.27
  -4  -4   1    2.97    0.29
  -4   4  -1    2.96    0.27
  -5   4   1    5.30    0.48
   5  -4   1    6.95    0.49
   5  -4   1    5.99    0.45
  -5   4   1    5.83    0.45
  -5  -4  -1    5.55    0.44
   5  -4   1    5.59    0.45
   5   4  -1    6.25    0.44
  -5  -4  -1    5.14    0.45
   5   4  -1    6.06    0.49
   5   4  -1    5.86    0.45
   5  -4   1    5.95    0.45
  -5   4   1    5.94    0.45
   5  -4   1    5.56    0.45
  -5   4   1    6.18    0.46
  -5  -4  -1    5.95    0.48
  -5  -4  -1    5.41    0.48
  -5   4   1    5.60    0.45
  -5   4   1    5.57    0.49
  -5   4   1    5.83    0.46
   5  -4   1    6.30    0.49
   5  -4  -1    6.21    0.46
   5   4   1    6.70    0.44
   5  -4  -1    6.10    0.45
  -5   4  -1    7.23    0.50
  -5  -4   1    6.21    0.49
  -5  -4   1    5.04    0.49
   5   4   1    6.13    0.45
  -5   4  -1    6.73    0.49
  -5   4  -1    6.13    0.45
  -5  -4   1    6.11    0.44
   5  -4  -1    5.78    0.45
  -5   4  -1    4.78    0.45
  -5   4  -1    5.25    0.45
   5  -4  -1    5.92    0.46
  -5   4  -1    5.70    0.45
   5   4   1    6.11    0.48
  -5  -4   1    6.61    0.46
  -5   4  -1    6.10    0.46
   5  -4  -1    6.23    0.45
   6  -4   1    0.68    0.12
   6  -4   1    0.62    0.09
  -6  -4  -1    0.63    0.13
  -6   4   1    0.68    0.09
  -6   4   1    0.73    0.14
   6   4  -1    0.70    0.13
   6  -4   1    0.70    0.09
  -6   4   1    0.60    0.08
  -6   4   1    0.70    0.09
   6  -4   1    0.55    0.09
   6  -4   1    0.66    0.13
  -6   4   1    0.71    0.09
   6   4  -1    0.69    0.07
   6  -4   1    0.55    0.09
   6   4  -1    0.56    0.08
  -6  -4  -1    0.64    0.10
   6  -4   1    0.61    0.08
  -6  -4  -1    0.50    0.11
  -6   4   1    0.70    0.09
  -6  -4  -1    0.61    0.08
  -6   4   1    0.28    0.09
   6  -4  -1    0.86    0.09
  -6  -4   1    0.46    0.09
  -6   4  -1    0.70    0.09
  -6  -4   1    0.56    0.12
   6  -4  -1    0.64    0.09
  -6   4  -1    0.48    0.09
  -6  -4   1    0.65    0.07
   6   4   1    0.72    0.12
   6  -4  -1    0.89    0.09
  -6   4  -1    0.63    0.13
   6  -4  -1    0.75    0.09
  -6   4  -1    0.63    0.12
  -6  -4   1    0.66    0.13
  -6   4  -1    0.47    0.08
   6  -4  -1    0.62    0.09
  -6   4  -1    0.65    0.09
  -6   4  -1    0.59    0.09
   6   4   1    0.75    0.09
  -7   4   1    0.31    0.10
   7  -4   1    0.14    0.08
   7  -4   1    0.26    0.07
  -7  -4  -1    0.40    0.06
   7  -4   1    0.25    0.09
  -7   4   1    0.32    0.11
   7  -4   1    0.36    0.07
  -7   4   1    0.36    0.07
   7  -4   1    0.26    0.06
  -7  -4  -1    0.29    0.07
  -7  -4  -1    0.27    0.10
   7   4  -1    0.27    0.10
  -7   4   1    0.30    0.07
  -7   4   1    0.47    0.08
   7   4  -1    0.27    0.06
   7  -4   1    0.19    0.06
  -7   4   1    0.35    0.10
  -7   4   1    0.23    0.06
   7  -4   1    0.30    0.07
  -7  -4  -1    0.32    0.11
  -7   4  -1    0.29    0.07
   7   4   1    0.25    0.09
  -7  -4   1    0.28    0.11
  -7   4  -1    0.14    0.10
  -7   4  -1    0.37    0.07
   7  -4  -1    0.36    0.07
   7  -4  -1    0.36    0.07
   7   4   1    0.23    0.06
  -7   4  -1    0.27    0.07
   7  -4  -1    0.36    0.12
  -7  -4   1    0.22    0.10
  -7  -4   1    0.19    0.06
   7  -4  -1    0.23    0.07
  -7   4  -1    0.21    0.06
   7  -4  -1    0.23    0.06
  -7   4  -1    0.43    0.11
   7  -4  -1    0.17    0.06
  -7   4  -1    0.30    0.07
  -8  -4  -1    9.34    0.75
  -8   4   1    8.57    0.67
  -8   4   1   10.46    0.77
   8  -4   1    9.42    0.67
  -8   4   1    9.36    0.68
   8  -4   1    9.17    0.68
  -8   4   1    8.62    0.73
   8   4  -1    8.73    0.67
   8  -4   1    9.22    0.67
   8  -4   1    9.77    0.75
  -8  -4  -1    9.05    0.69
  -8  -4  -1    8.84    0.73
   8  -4   1    9.68    0.74
   8   4  -1    8.18    0.73
   8  -4  -1    7.62    0.67
   8  -4  -1    8.16    0.67
  -8   4  -1    8.88    0.68
   8  -4  -1    8.91    0.75
  -8   4  -1    9.15    0.67
  -8   4  -1    8.56    0.67
  -8  -4   1    8.21    0.68
   8  -4  -1    7.92    0.68
   8   4   1    8.57    0.67
  -8   4  -1    8.34    0.74
  -8   4  -1    9.25    0.74
  -8  -4   1    8.38    0.73
  -8  -4   1    8.97    0.75
   8   4   1    9.18    0.73
   9  -4   1    5.00    0.47
  -9  -4  -1    4.34    0.47
  -9  -4  -1    4.43    0.40
  -9  -4  -1    4.73    0.46
   9   4  -1    4.24    0.45
  -9   4   1    5.02    0.39
  -9   4   1    4.21    0.47
   9   4  -1    3.90    0.37
   9  -4   1    4.88    0.39
   9  -4   1    4.76    0.46
  -9   4   1    5.26    0.47
  -9  -4   1    4.59    0.46
  -9   4  -1    5.12    0.48
  -9  -4   1    4.32    0.39
  -9   4  -1    4.67    0.39
   9   4   1    4.37    0.45
   9  -4  -1    5.68    0.49
   9   4   1    4.72    0.47
   9  -4  -1    5.35    0.44
   9  -4  -1    4.80    0.39
  -9   4  -1    4.69    0.45
  -9  -4   1    4.57    0.47
 -10  -4  -1    0.55    0.12
  10   4  -1    0.62    0.18
 -10   4   1    0.69    0.20
  10   4  -1    0.53    0.10
  10  -4   1    0.94    0.21
 -10  -4  -1    0.72    0.18
 -10   4   1    0.40    0.16
 -10  -4  -1    0.60    0.18
  10  -4   1    0.62    0.12
  10  -4   1    0.62    0.16
 -10   4   1    0.57    0.11
  10  -4  -1    0.73    0.19
  10  -4  -1    0.59    0.18
  10   4   1    0.44    0.16
 -10  -4   1    0.66    0.19
 -10   4  -1    0.47    0.11
 -10   4  -1    0.68    0.18
 -10   4  -1    1.05    0.22
 -10  -4   1    0.86    0.14
 -10  -4   1    0.63    0.18
  10   4   1    0.61    0.11
  10  -4  -1    0.75    0.13
  10   4   1    0.65    0.17
  11  -4   1    2.71    0.29
  11  -4   1    3.21    0.40
 -11  -4  -1    3.78    0.33
 -11  -4  -1    3.27    0.42
 -11   4   1    3.76    0.41
 -11   4   1    3.09    0.30
 -11   4   1    2.74    0.40
  11   4  -1    3.50    0.40
  11   4  -1    3.11    0.29
  11  -4   1    3.22    0.39
 -11  -4  -1    3.70    0.41
  11  -4  -1    2.76    0.39
 -11   4  -1    3.52    0.40
  11   4   1    2.55    0.28
 -11   4  -1    3.44    0.30
 -11   4  -1    3.04    0.41
  11  -4  -1    3.27    0.39
  11   4   1    3.45    0.39
 -11  -4   1    2.70    0.40
  11  -4  -1    3.12    0.30
  11   4   1    3.67    0.40
 -11  -4   1    3.34    0.32
 -11  -4   1    3.24    0.40
   0   5  -1    6.78    0.45
   0   5   1    6.01    0.45
   0   5  -1    5.86    0.46
   0  -5   1    6.43    0.46
   0   5  -1    6.37    0.46
   0   5  -1    6.19    0.46
   0  -5   1    5.79    0.46
   0   5   1    6.41    0.45
   0  -5  -1    6.11    0.46
   0  -5  -1    5.82    0.46
   0   5   1    5.91    0.46
   0   5   1    6.11    0.46
   0  -5  -1    5.34    0.45
  -1   5   1   23.46    1.52
  -1  -5  -1   20.47    1.51
  -1   5   1   22.37    1.52
   1   5  -1   20.77    1.50
   1   5  -1   20.91    1.51
  -1   5   1   21.17    1.52
   1  -5   1   22.45    1.51
  -1  -5  -1   21.25    1.51
   1  -5   1   20.47    1.51
  -1  -5  -1   21.18    1.51
   1  -5   1   21.55    1.49
  -1   5   1   21.72    1.51
   1   5  -1   20.49    1.51
   1   5  -1   21.30    1.51
  -1  -5   1   20.48    1.51
  -1   5  -1   20.48    1.51
   1   5   1   20.80    1.51
   1   5   1   20.38    1.51
   1  -5  -1   20.58    1.51
  -1   5  -1   19.99    1.51
  -1   5  -1   20.33    1.51
  -1   5  -1   19.72    1.50
  -1   5  -1   21.05    1.51
  -1  -5   1   20.40    1.51
   1   5   1   20.77    1.51
   1  -5  -1   20.98    1.51
   1   5   1   20.97    1.51
  -1  -5   1   21.91    1.50
   1  -5  -1   22.04    1.51
  -2   5   1    8.33    0.68
  -2   5   1    8.40    0.69
  -2   5   1    9.78    0.68
  -2  -5  -1    9.33    0.68
  -2   5   1    9.76    0.68
   2  -5   1    9.02    0.67
  -2   5   1    9.27    0.68
   2   5  -1    8.33    0.67
   2   5  -1    9.43    0.68
  -2  -5  -1    9.06    0.68
   2  -5   1    8.99    0.68
   2   5  -1    9.47    0.67
  -2  -5  -1    9.67    0.68
   2  -5   1    9.57    0.68
   2   5  -1    9.11    0.67
  -2   5   1    9.55    0.67
  -2  -5  -1    9.43    0.68
  -2   5  -1    9.72    0.67
  -2   5  -1    9.81    0.69
  -2  -5   1    7.97    0.68
   2   5   1    9.29    0.68
  -2   5  -1    9.09    0.68
   2  -5  -1    9.47    0.67
  -2  -5   1    9.15    0.68
   2   5   1    9.33    0.67
   2  -5  -1    9.74    0.68
  -2   5  -1    9.84    0.68
  -2   5  -1    8.59    0.68
   2  -5  -1    8.59    0.68
  -2   5  -1    9.15    0.68
  -2  -5   1    9.72    0.68
   2   5   1    9.71    0.68
   2   5   1    8.80    0.68
   2   5   1    9.05    0.68
  -2   5  -1    9.24    0.68
   2  -5  -1    9.84    0.68
  -3  -5  -1    3.27    0.29
   3  -5   1    3.94    0.29
   3  -5   1    3.53    0.28
   3   5  -1    3.84    0.28
  -3   5   1    3.72    0.29
  -3  -5  -1    3.49    0.28
  -3   5   1    3.54    0.29
   3   5  -1    3.73    0.28
  -3  -5  -1    3.70    0.29
   3  -5   1    3.18    0.29
  -3   5   1    3.66    0.29
  -3  -5  -1    3.65    0.27
   3   5  -1    3.76    0.28
  -3   5   1    3.46    0.29
   3  -5   1    4.65    0.30
   3   5  -1    3.75    0.29
  -3   5   1    3.85    0.31
   3   5   1    3.60    0.28
  -3  -5   1    3.68    0.29
  -3   5  -1    3.35    0.29
  -3  -5   1    3.55    0.29
   3   5   1    3.53    0.29
  -3   5  -1    3.19    0.28
  -3   5  -1    3.43    0.29
   3  -5  -1    3.20    0.29
  -3   5  -1    3.44    0.28
   3  -5  -1    3.16    0.28
  -3   5  -1    4.10    0.29
   3   5   1    3.55    0.28
  -3  -5   1    3.35    0.28
   3  -5  -1    3.52    0.28
   3  -5  -1    3.53    0.29
  -3   5  -1    3.78    0.29
  -3   5  -1    3.29    0.28
  -3  -5   1    3.44    0.30
   3   5   1    3.50    0.27
   3  -5  -1    3.47    0.29
  -4  -5  -1    9.05    0.75
   4   5  -1   10.23    0.74
   4   5  -1    9.73    0.76
  -4   5   1   11.78    0.76
   4  -5   1    9.95    0.75
  -4   5   1   10.45    0.77
  -4  -5  -1    9.73    0.77
  -4  -5  -1   10.20    0.74
  -4   5   1    8.63    0.74
  -4   5   1   10.48    0.75
   4  -5   1   10.08    0.75
  -4  -5  -1   10.23    0.73
   4   5  -1   10.34    0.74
   4   5  -1   10.17    0.74
  -4   5   1   10.77    0.79
  -4   5   1   10.16    0.75
   4  -5   1    9.30    0.76
   4  -5   1   10.94    0.76
  -4   5   1   10.99    0.76
  -4  -5   1    9.11    0.76
   4   5   1   10.36    0.74
  -4   5  -1   10.36    0.75
  -4   5  -1   10.58    0.76
  -4  -5   1    8.17    0.77
  -4   5  -1   11.58    0.76
  -4  -5   1   10.34    0.74
  -4   5  -1    9.10    0.77
  -4   5  -1   10.02    0.75
   4   5   1   10.27    0.73
   4  -5  -1    9.85    0.75
  -4   5  -1    9.03    0.76
   4   5   1   10.24    0.77
  -4   5  -1   12.15    0.76
   4  -5  -1   11.34    0.76
   4   5   1   12.00    0.74
  -4  -5   1    9.73    0.75
   4  -5  -1   10.01    0.74
   5  -5   1    1.31    0.14
  -5   5   1    1.06    0.16
   5   5  -1    1.22    0.12
  -5   5   1    1.31    0.14
  -5   5   1    1.24    0.13
  -5   5   1    0.97    0.12
   5  -5   1    1.38    0.16
  -5   5   1    0.99    0.15
  -5  -5  -1    1.08    0.15
   5   5  -1    1.33    0.15
  -5  -5  -1    1.22    0.12
   5  -5   1    1.23    0.15
   5  -5   1    1.19    0.13
   5   5  -1    1.24    0.12
   5  -5   1    1.33    0.13
  -5  -5  -1    1.15    0.13
  -5  -5  -1    1.27    0.16
  -5   5   1    1.17    0.12
   5  -5   1    1.33    0.13
  -5   5   1    1.18    0.13
   5  -5  -1    1.08    0.12
   5   5   1    1.28    0.12
  -5   5  -1    1.18    0.15
   5  -5  -1    1.44    0.14
  -5  -5   1    1.37    0.12
   5   5   1    1.22    0.12
  -5   5  -1    1.18    0.13
   5  -5  -1    1.24    0.12
   5  -5  -1    0.95    0.12
  -5   5  -1    1.07    0.13
  -5  -5   1    1.06    0.13
  -5   5  -1    1.26    0.13
  -5  -5   1    1.54    0.16
  -5   5  -1    1.25    0.15
  -5   5  -1    1.21    0.13
   5   5   1    1.19    0.15
  -5  -5   1    1.21    0.16
  -5   5  -1    1.33    0.13
  -6   5   1    0.05    0.05
   6  -5   1   -0.01    0.05
   6   5  -1    0.00    0.06
  -6   5   1    0.05    0.07
   6  -5   1    0.04    0.04
   6  -5   1    0.07    0.05
  -6  -5  -1    0.11    0.07
  -6   5   1    0.00    0.06
  -6   5   1    0.01    0.04
  -6  -5  -1    0.06    0.07
  -6  -5  -1   -0.01    0.04
   6  -5   1    0.03    0.06
  -6   5   1   -0.03    0.04
   6   5  -1    0.04    0.04
   6  -5   1   -0.02    0.04
  -6  -5  -1    0.13    0.04
   6   5  -1    0.04    0.04
  -6   5   1   -0.02    0.04
  -6   5   1   -0.01    0.04
   6  -5   1    0.00    0.06
   6  -5   1   -0.02    0.04
  -6   5  -1    0.03    0.04
   6  -5  -1    0.02    0.05
  -6   5  -1   -0.02    0.06
  -6  -5   1    0.04    0.06
  -6  -5   1    0.09    0.04
  -6   5  -1    0.08    0.05
   6   5   1    0.22    0.06
  -6   5  -1    0.03    0.04
   6  -5  -1    0.07    0.04
  -6  -5   1    0.07    0.05
  -6  -5   1    0.02    0.06
  -6   5  -1    0.03    0.06
   6  -5  -1    0.03    0.04
  -6   5  -1    0.00    0.04
   6   5   1    0.01    0.06
   6  -5  -1   -0.04    0.04
  -6   5  -1   -0.02    0.04
   6  -5  -1    0.02    0.05
  -7  -5  -1    3.33    0.33
   7  -5   1    3.62    0.29
   7  -5   1    3.49    0.34
   7  -5   1    4.38    0.30
   7  -5   1    3.48    0.33
  -7  -5  -1    3.49    0.30
  -7  -5  -1    3.71    0.36
  -7  -5  -1    3.61    0.28
   7  -5   1    3.43    0.29
  -7   5   1    2.92    0.28
  -7   5   1    3.32    0.29
  -7   5   1    3.51    0.29
   7  -5   1    4.09    0.30
  -7   5   1    3.73    0.34
  -7   5   1    3.34    0.29
  -7   5   1    3.79    0.36
   7  -5   1    3.62    0.29
   7   5  -1    3.15    0.28
   7   5  -1    3.47    0.34
  -7   5  -1    3.27    0.29
  -7   5  -1    3.12    0.29
  -7   5  -1    2.93    0.29
  -7  -5   1    3.55    0.30
  -7   5  -1    2.65    0.32
   7  -5  -1    3.35    0.29
  -7  -5   1    2.85    0.34
  -7  -5   1    3.44    0.34
  -7   5  -1    3.44    0.29
   7  -5  -1    3.32    0.29
   7  -5  -1    3.30    0.29
   7   5   1    3.51    0.28
   7  -5  -1    3.44    0.29
  -7   5  -1    3.54    0.29
  -7   5  -1    3.34    0.35
   7   5   1    3.20    0.33
   8   5  -1    2.82    0.25
  -8   5   1    2.58    0.25
  -8  -5  -1    2.86    0.27
   8  -5   1    3.22    0.32
  -8   5   1    3.47    0.33
   8  -5   1    2.49    0.25
  -8   5   1    2.47    0.25
  -8   5   1    2.87    0.33
  -8  -5  -1    2.91    0.33
  -8  -5  -1    2.58    0.31
   8  -5   1    2.93    0.26
   8  -5   1    3.36    0.27
   8   5  -1    3.07    0.32
   8  -5   1    3.29    0.27
  -8   5   1    3.09    0.27
   8  -5   1    3.14    0.33
  -8  -5   1    2.86    0.31
  -8   5  -1    2.91    0.26
   8  -5  -1    2.96    0.33
  -8  -5   1    2.12    0.25
   8  -5  -1    2.81    0.31
  -8   5  -1    3.25    0.26
  -8   5  -1    3.11    0.33
  -8   5  -1    2.47    0.30
  -8   5  -1    2.83    0.26
  -8  -5   1    2.44    0.32
   8   5   1    2.63    0.25
   8  -5  -1    2.97    0.26
  -8   5  -1    2.86    0.26
   8  -5  -1    3.04    0.26
   8   5   1    3.00    0.31
   8  -5  -1    3.32    0.27
  -9   5   1    5.09    0.50
   9  -5   1    4.71    0.48
   9  -5   1    4.44    0.41
   9  -5   1    5.37    0.50
  -9   5   1    5.62    0.42
  -9  -5  -1    4.50    0.48
  -9  -5  -1    5.31    0.43
  -9  -5  -1    5.04    0.51
  -9   5   1    4.88    0.48
  -9   5   1    4.84    0.42
   9   5  -1    4.88    0.48
   9   5   1    4.75    0.41
   9  -5  -1    5.85    0.52
  -9  -5   1    4.77    0.48
  -9   5  -1    4.61    0.41
  -9  -5   1    5.04    0.51
  -9   5  -1    5.28    0.50
   9   5   1    5.00    0.48
   9  -5  -1    4.97    0.42
   9   5   1    5.77    0.51
   9  -5  -1    5.16    0.49
  -9  -5   1    5.30    0.43
   9  -5  -1    5.46    0.42
  -9   5  -1    5.77    0.50
 -10   5   1    0.17    0.14
  10  -5   1    0.05    0.13
  10   5  -1    0.15    0.12
 -10   5   1    0.23    0.08
  10  -5   1    0.31    0.09
  10  -5   1    0.25    0.14
  10   5  -1    0.18    0.08
 -10  -5  -1    0.23    0.10
 -10   5   1    0.15    0.12
 -10  -5  -1    0.22    0.15
 -10  -5  -1    0.13    0.12
  10  -5  -1    0.31    0.13
  10   5   1    0.25    0.09
  10  -5  -1    0.22    0.08
 -10   5  -1    0.40    0.10
 -10   5  -1    0.26    0.14
 -10  -5   1    0.20    0.15
  10   5   1    0.06    0.12
 -10   5  -1    0.07    0.12
  10  -5  -1    0.47    0.16
 -10  -5   1    0.19    0.09
 -10  -5   1    0.14    0.13
  10   5   1    0.45    0.16
  11   5  -1    1.13    0.16
 -11   5   1    1.10    0.27
 -11   5   1    1.08    0.17
  11  -5   1    1.37    0.27
  11   5  -1    1.37    0.25
 -11   5   1    0.91    0.22
  11  -5   1    0.98    0.23
 -11  -5  -1    0.98    0.18
 -11  -5  -1    1.29    0.28
 -11  -5  -1    0.82    0.21
  11   5   1    1.08    0.24
 -11  -5   1    1.10    0.27
 -11  -5   1    1.03    0.18
 -11   5  -1    1.02    0.25
  11  -5  -1    1.08    0.26
 -11   5  -1    1.20    0.25
  11  -5  -1    1.14    0.25
  11  -5  -1    1.07    0.17
 -11  -5   1    1.15    0.25
  11   5   1    0.99    0.24
  11   5   1    0.99    0.16
   0   6  -1    0.69    0.09
   0   6  -1    0.88    0.10
   0   6   1    0.77    0.09
   0   6  -1    0.72    0.10
   0  -6   1    0.79    0.09
   0   6   1    0.88    0.10
   0   6   1    0.84    0.09
   0  -6  -1    0.73    0.09
   0   6  -1    0.89    0.09
   0  -6   1    0.83    0.10
   0  -6  -1    0.72    0.09
   0  -6  -1    0.76    0.10
   0   6   1    0.69    0.09
   1  -6   1   13.15    1.00
   1   6  -1   13.47    1.00
  -1   6   1   13.76    1.00
   1   6  -1   13.84    0.99
   1  -6   1   13.12    1.00
  -1  -6  -1   14.07    1.00
  -1   6   1   14.51    1.00
  -1   6   1   14.35    1.00
  -1  -6  -1   13.47    1.00
  -1   6   1   14.44    1.01
   1   6  -1   14.24    1.00
   1   6  -1   13.57    0.98
  -1  -6  -1   14.11    1.00
  -1   6  -1   13.77    1.00
  -1  -6   1   13.63    0.99
   1  -6  -1   12.14    1.00
  -1   6  -1   13.91    1.00
   1  -6  -1   13.51    1.00
  -1   6  -1   13.71    1.00
   1   6   1   13.83    0.99
   1   6   1   13.26    1.00
  -1  -6   1   13.89    1.00
  -1  -6   1   13.38    1.00
   1  -6  -1   14.15    1.00
   1   6   1   13.35    1.00
   1   6   1   13.52    1.00
  -1   6  -1   13.26    1.00
  -1   6  -1   14.33    1.00
  -2  -6  -1    3.64    0.28
   2   6  -1    3.37    0.27
  -2   6   1    3.34    0.28
   2  -6   1    4.21    0.29
   2   6  -1    3.30    0.27
  -2  -6  -1    3.35    0.28
  -2   6   1    3.15    0.28
   2   6  -1    3.54    0.28
  -2  -6  -1    3.34    0.28
  -2   6   1    3.35    0.28
  -2  -6  -1    3.27    0.28
   2  -6   1    2.93    0.28
  -2   6   1    3.38    0.28
   2  -6   1    3.86    0.29
   2   6  -1    3.49    0.28
  -2  -6   1    3.36    0.28
   2  -6  -1    3.30    0.28
  -2  -6   1    3.47    0.28
  -2   6  -1    3.48    0.28
  -2   6  -1    3.57    0.28
   2   6   1    3.20    0.27
  -2  -6   1    3.34    0.28
   2  -6  -1    3.31    0.28
   2  -6  -1    4.31    0.28
  -2   6  -1    3.53    0.29
   2   6   1    3.49    0.27
  -2   6  -1    3.61    0.28
  -2   6  -1    3.85    0.29
   2   6   1    3.54    0.27
   2   6   1    3.65    0.28
   3   6  -1    4.09    0.32
   3  -6   1    4.12    0.33
   3   6  -1    4.33    0.32
  -3   6   1    4.06    0.33
  -3  -6  -1    4.28    0.32
  -3  -6  -1    3.92    0.33
  -3  -6  -1    4.17    0.33
  -3  -6  -1    4.25    0.32
   3   6  -1    4.17    0.32
  -3   6   1    4.14    0.33
  -3   6   1    3.60    0.32
  -3   6   1    3.86    0.33
   3   6  -1    3.95    0.32
   3  -6   1    3.67    0.33
   3  -6   1    4.34    0.32
   3  -6   1    3.70    0.32
  -3   6   1    3.44    0.34
  -3   6  -1    4.43    0.34
   3   6   1    4.20    0.32
   3  -6  -1    3.44    0.32
  -3   6  -1    3.56    0.32
   3  -6  -1    3.72    0.33
   3   6   1    4.30    0.33
   3  -6  -1    4.30    0.33
   3   6   1    4.32    0.32
  -3   6  -1    4.06    0.32
  -3  -6   1    4.66    0.34
  -3   6  -1    4.29    0.33
  -3   6  -1    4.23    0.33
   3   6   1    4.19    0.33
  -3   6  -1    3.42    0.33
  -3  -6   1    3.61    0.32
  -3   6  -1    4.62    0.33
   3   6   1    3.96    0.32
   3  -6  -1    5.24    0.34
  -3  -6   1    4.01    0.32
  -4   6   1    4.12    0.32
   4  -6   1    3.24    0.32
   4  -6   1    4.21    0.33
   4  -6   1    4.33    0.35
   4  -6   1    4.30    0.32
  -4   6   1    3.48    0.32
  -4  -6  -1    4.33    0.31
  -4   6   1    4.21    0.33
   4   6  -1    3.68    0.31
   4   6  -1    4.02    0.31
  -4  -6  -1    4.05    0.32
  -4   6   1    3.93    0.33
  -4  -6  -1    3.99    0.33
   4   6  -1    4.05    0.33
   4   6  -1    3.88    0.31
   4  -6   1    4.41    0.33
  -4   6   1    3.87    0.35
  -4  -6  -1    3.95    0.34
   4   6   1    4.44    0.31
  -4  -6   1    4.24    0.31
  -4  -6   1    3.65    0.31
   4  -6  -1    3.65    0.32
   4  -6  -1    4.10    0.33
   4  -6  -1    3.45    0.31
   4  -6  -1    5.16    0.33
  -4  -6   1    4.19    0.34
  -4   6  -1    3.99    0.32
  -4   6  -1    3.62    0.32
   4   6   1    3.60    0.31
  -4   6  -1    4.06    0.33
  -4  -6   1    4.12    0.33
  -4   6  -1    3.74    0.34
  -4   6  -1    4.19    0.33
  -4   6  -1    3.78    0.33
  -4   6  -1    4.08    0.33
   4   6   1    3.57    0.33
  -4  -6   1    4.33    0.35
   4   6   1    3.92    0.32
  -5   6   1    2.10    0.24
  -5   6   1    2.20    0.20
   5  -6   1    1.81    0.20
  -5   6   1    1.83    0.19
   5  -6   1    2.41    0.24
   5   6  -1    2.13    0.22
  -5   6   1    2.04    0.20
   5   6  -1    2.29    0.19
   5  -6   1    2.09    0.20
   5   6  -1    2.52    0.19
  -5   6   1    1.96    0.20
  -5  -6  -1    2.24    0.19
   5  -6   1    2.04    0.20
  -5   6   1    2.13    0.20
   5  -6   1    1.96    0.20
  -5  -6  -1    2.14    0.21
   5  -6   1    2.19    0.22
  -5  -6  -1    2.12    0.23
   5  -6  -1    2.01    0.19
   5  -6  -1    2.18    0.21
   5   6   1    2.21    0.21
  -5  -6   1    2.50    0.23
   5   6   1    2.14    0.22
  -5   6  -1    2.50    0.20
  -5   6  -1    2.05    0.20
   5   6   1    2.11    0.19
  -5  -6   1    2.43    0.24
  -5   6  -1    2.39    0.23
   5  -6  -1    1.87    0.24
  -5  -6   1    2.56    0.19
  -5   6  -1    1.62    0.19
  -5  -6   1    2.37    0.21
   5  -6  -1    2.16    0.21
  -5   6  -1    2.38    0.22
   5  -6  -1    2.11    0.20
  -5   6  -1    2.64    0.21
  -5   6  -1    1.95    0.20
  -6   6   1   13.16    0.95
   6  -6   1   12.89    0.93
  -6  -6  -1   12.56    0.92
   6  -6   1   11.90    0.93
  -6   6   1   12.72    0.93
   6  -6   1   13.32    0.93
   6  -6   1   12.38    0.93
  -6   6   1   12.48    0.93
  -6  -6  -1   14.45    0.98
  -6   6   1   10.87    0.97
   6  -6   1   12.85    0.97
   6   6  -1   13.93    0.96
   6  -6   1   12.28    0.93
  -6   6   1   13.59    0.93
  -6  -6  -1   11.77    0.93
  -6   6   1   12.08    0.93
   6   6  -1   12.35    0.92
   6  -6   1   10.79    0.95
  -6   6  -1   12.43    0.93
  -6  -6   1   11.54    0.97
   6  -6  -1   13.89    1.00
   6  -6  -1   12.30    0.93
  -6   6  -1   11.34    0.93
  -6   6  -1   12.59    0.93
  -6   6  -1   12.38    0.93
   6  -6  -1   12.98    0.93
   6   6   1   14.42    0.97
  -6   6  -1   11.26    0.95
  -6   6  -1   12.82    0.97
  -6  -6   1   12.20    0.93
   6  -6  -1   11.20    0.92
   6  -6  -1   12.33    0.93
  -6   6  -1   12.03    0.93
  -6  -6   1   12.07    0.96
   6   6   1   14.24    0.93
  -6  -6   1   13.35    0.92
   6  -6  -1   11.61    0.93
  -7  -6  -1   25.65    1.88
  -7   6   1   23.50    1.95
   7  -6   1   26.06    1.90
   7  -6   1   25.72    1.90
  -7  -6  -1   27.65    1.95
  -7  -6  -1   26.07    1.95
  -7   6   1   29.60    1.90
   7  -6   1   26.67    1.90
   7   6  -1   26.33    1.89
   7   6  -1   28.38    1.94
  -7  -6  -1   25.08    1.91
   7  -6   1   25.11    1.89
  -7   6   1   25.52    1.90
   7  -6   1   26.17    1.93
   7  -6   1   29.86    1.91
  -7   6   1   24.69    1.89
  -7   6   1   26.10    1.90
  -7   6  -1   24.20    1.90
  -7  -6   1   30.35    1.97
  -7  -6   1   25.28    1.94
  -7   6  -1   24.79    1.89
  -7   6  -1   23.62    1.90
   7  -6  -1   26.38    1.90
   7  -6  -1   26.08    1.90
   7   6   1   23.64    1.94
  -7  -6   1   25.84    1.91
   7   6   1   26.47    1.94
  -7   6  -1   26.92    1.90
  -7   6  -1   27.12    1.90
   7  -6  -1   25.87    1.90
   7  -6  -1   27.30    2.04
  -7   6  -1   26.02    1.95
   7   6   1   28.69    1.89
  -7   6  -1   24.81    1.93
   8   6  -1    8.56    0.70
   8  -6   1    9.12    0.70
  -8  -6  -1    7.76    0.76
  -8   6   1   10.33    0.79
   8   6  -1    9.60    0.76
  -8  -6  -1    9.02    0.72
  -8   6   1    8.85    0.71
  -8  -6  -1    9.00    0.76
   8  -6   1    7.83    0.75
  -8   6   1    9.80    0.71
   8  -6   1   10.57    0.78
   8  -6   1    8.99    0.71
  -8   6   1    9.89    0.71
   8  -6   1    9.22    0.71
   8  -6  -1    9.84    0.71
   8  -6  -1    9.10    0.71
  -8  -6   1   10.66    0.80
  -8   6  -1    7.83    0.76
  -8   6  -1    8.41    0.70
   8   6   1    9.54    0.76
  -8  -6   1    8.08    0.71
  -8   6  -1    9.56    0.71
   8   6   1    9.06    0.70
  -8   6  -1    9.79    0.71
  -8   6  -1    9.36    0.80
   8  -6  -1   10.39    0.79
  -8  -6   1    8.89    0.76
   8   6   1    9.33    0.77
   8  -6  -1    9.30    0.71
  -9  -6  -1    1.25    0.24
  -9   6   1    1.64    0.18
  -9  -6  -1    1.76    0.27
   9  -6   1    1.45    0.18
  -9   6   1    1.26    0.17
   9   6  -1    1.58    0.17
  -9   6   1    1.25    0.25
   9  -6   1    1.59    0.25
   9   6  -1    1.50    0.23
  -9  -6  -1    1.39    0.19
  -9  -6   1    1.29    0.23
  -9  -6   1    1.83    0.27
   9  -6  -1    1.54    0.18
   9  -6  -1    1.57    0.25
   9   6   1    1.76    0.25
  -9  -6   1    1.63    0.19
   9   6   1    1.06    0.16
  -9   6  -1    1.71    0.25
   9  -6  -1    1.51    0.18
   9   6   1    1.70    0.24
 -10  -6  -1    1.10    0.16
 -10   6   1    0.85    0.15
  10   6  -1    0.74    0.19
 -10  -6  -1    0.79    0.22
 -10   6   1    0.55    0.20
  10   6  -1    0.88    0.13
  10  -6   1    0.95    0.23
 -10  -6  -1    0.68    0.19
  10  -6   1    0.89    0.20
 -10  -6   1    1.07    0.24
  10  -6  -1    0.87    0.21
 -10  -6   1    0.89    0.16
 -10   6  -1    0.83    0.21
 -10  -6   1    0.92    0.22
  10   6   1    0.88    0.21
  10   6   1    0.88    0.21
  10  -6  -1    0.56    0.13
  10   6   1    0.73    0.13
   0  -7   1    1.69    0.16
   0  -7  -1    1.63    0.16
   0  -7  -1    1.68    0.16
   0  -7   1    1.72    0.17
   0   7   1    1.91    0.17
   0   7  -1    1.83    0.17
   0  -7  -1    1.34    0.16
   0   7  -1    1.66    0.16
   0   7   1    1.71    0.16
   0   7   1    1.86    0.17
   0   7  -1    1.61    0.16
   0  -7   1    1.89    0.17
   1   7  -1    3.89    0.33
   1   7  -1    4.11    0.32
   1   7  -1    3.91    0.33
   1  -7   1    3.94    0.33
   1  -7   1    4.03    0.33
  -1   7   1    3.94    0.32
   1  -7   1    4.33    0.34
  -1  -7  -1    3.62    0.32
  -1   7   1    4.21    0.33
  -1  -7  -1    4.34    0.33
  -1   7   1    4.22    0.33
  -1  -7  -1    4.53    0.33
   1   7   1    4.25    0.33
  -1   7  -1    4.16    0.32
   1  -7  -1    3.93    0.33
  -1  -7   1    3.93    0.33
  -1  -7   1    4.01    0.33
   1  -7  -1    3.79    0.33
  -1   7  -1    3.98    0.33
   1   7   1    4.03    0.33
  -1   7  -1    4.17    0.33
  -1  -7   1    4.15    0.33
   1  -7  -1    4.54    0.33
  -1   7  -1    3.74    0.33
   1   7   1    4.02    0.32
  -2   7   1    2.53    0.22
   2  -7   1    2.53    0.23
   2  -7   1    2.53    0.22
   2  -7   1    2.75    0.23
  -2   7   1    2.51    0.22
   2   7  -1    2.48    0.21
   2   7  -1    2.41    0.22
  -2  -7  -1    2.61    0.23
  -2  -7  -1    2.32    0.21
   2   7  -1    2.81    0.22
  -2  -7  -1    2.57    0.22
  -2   7   1    2.22    0.22
  -2   7  -1    2.31    0.23
  -2   7  -1    2.57    0.23
   2   7   1    2.46    0.22
  -2  -7   1    2.81    0.22
   2   7   1    2.45    0.21
   2  -7  -1    2.65    0.23
  -2   7  -1    2.48    0.22
  -2  -7   1    2.41    0.22
   2   7   1    2.62    0.22
   2  -7  -1    2.62    0.22
  -2  -7   1    2.40    0.22
  -2   7  -1    2.53    0.23
   2  -7  -1    2.66    0.23
   3   7  -1    5.30    0.41
   3   7  -1    4.95    0.41
   3  -7   1    5.50    0.43
  -3   7   1    5.18    0.42
  -3   7   1    5.18    0.42
  -3   7   1    5.81    0.43
   3   7  -1    5.68    0.41
  -3  -7  -1    5.43    0.41
   3  -7   1    4.35    0.42
  -3  -7  -1    5.34    0.41
  -3  -7  -1    5.39    0.42
   3  -7   1    5.17    0.42
  -3   7   1    5.04    0.42
  -3   7  -1    5.11    0.42
  -3   7  -1    5.44    0.42
  -3  -7   1    5.92    0.42
   3  -7  -1    5.23    0.42
   3   7   1    5.34    0.41
  -3  -7   1    5.35    0.42
   3  -7  -1    5.10    0.41
  -3  -7   1    5.45    0.41
   3   7   1    5.44    0.41
  -3   7  -1    5.25    0.43
   3   7   1    5.46    0.41
  -3   7  -1    5.42    0.42
   3  -7  -1    5.32    0.42
  -4   7   1   12.04    0.90
  -4  -7  -1   12.86    0.89
   4   7  -1   12.71    0.89
   4  -7   1   13.19    0.90
   4   7  -1   12.90    0.90
   4  -7   1   12.99    0.90
  -4  -7  -1   12.53    0.90
   4  -7   1   13.13    0.91
  -4   7   1   12.76    0.90
  -4   7   1    9.94    0.89
  -4   7   1   11.89    0.90
   4   7  -1   12.33    0.89
  -4   7  -1   11.95    0.90
  -4   7  -1   12.25    0.90
   4  -7  -1   10.41    0.88
   4  -7  -1   11.21    0.90
  -4   7  -1   10.60    0.90
   4   7   1   10.35    0.88
  -4  -7   1   11.86    0.89
  -4   7  -1   13.15    0.91
   4  -7  -1   11.85    0.90
   4  -7  -1   10.56    0.89
   4   7   1   11.95    0.89
  -4  -7   1   13.84    0.91
  -4   7  -1   12.92    0.90
   5  -7   1    2.09    0.22
   5  -7   1    2.08    0.23
  -5   7   1    2.53    0.23
  -5   7   1    2.40    0.22
   5   7  -1    2.97    0.22
  -5  -7  -1    2.49    0.23
  -5   7   1    2.25    0.22
   5   7  -1    2.58    0.22
   5  -7   1    2.73    0.23
  -5  -7  -1    2.47    0.21
   5  -7   1    2.02    0.21
  -5   7   1    2.37    0.22
  -5   7  -1    2.68    0.22
   5  -7  -1    2.40    0.21
  -5  -7   1    2.46    0.21
   5   7   1    2.22    0.21
  -5   7  -1    2.20    0.22
   5   7   1    2.64    0.30
  -5   7  -1    2.09    0.22
   5  -7  -1    2.08    0.23
  -5   7  -1    2.46    0.22
   5  -7  -1    2.34    0.22
   5  -7  -1    2.34    0.22
  -5  -7   1    2.35    0.23
  -5   7  -1    2.51    0.23
   6  -7   1    4.65    0.38
  -6   7   1    4.43    0.38
   6  -7   1    4.36    0.38
  -6   7   1    4.75    0.38
  -6   7   1    5.39    0.39
   6  -7   1    5.04    0.38
   6   7  -1    4.53    0.37
  -6  -7  -1    4.38    0.36
  -6   7   1    4.46    0.38
  -6  -7  -1    4.61    0.38
  -6   7  -1    4.85    0.38
   6  -7  -1    3.92    0.37
  -6  -7   1    4.53    0.36
  -6   7  -1    3.90    0.37
  -6   7  -1    5.07    0.38
  -6   7  -1    4.33    0.38
   6   7   1    4.40    0.37
   6  -7  -1    4.35    0.37
   6   7   1    4.51    0.42
   6  -7  -1    4.37    0.38
  -6  -7   1    4.32    0.38
  -6   7  -1    4.72    0.37
  -7  -7  -1    4.19    0.33
   7  -7   1    4.22    0.42
   7  -7   1    4.53    0.36
  -7   7   1    3.73    0.35
  -7  -7  -1    3.69    0.35
  -7   7   1    3.28    0.34
  -7   7   1    3.91    0.35
   7  -7   1    4.10    0.35
   7  -7   1    4.00    0.35
  -7   7   1    3.49    0.34
   7   7  -1    3.89    0.33
  -7   7  -1    3.84    0.35
  -7   7  -1    4.80    0.36
   7   7   1    4.31    0.34
   7   7   1    3.73    0.45
  -7   7  -1    4.06    0.35
   7  -7  -1    3.89    0.35
   7  -7  -1    4.45    0.36
  -7   7  -1    4.21    0.35
   7  -7  -1    4.69    0.36
  -7  -7   1    4.19    0.36
  -8   7   1    4.04    0.35
   8   7  -1    3.69    0.33
   8  -7   1    4.01    0.35
  -8   7   1    4.19    0.35
  -8   7   1    3.76    0.34
   8  -7   1    3.83    0.35
  -8  -7  -1    3.54    0.35
   8  -7   1    3.92    0.34
   8  -7  -1    3.98    0.35
   8  -7  -1    3.97    0.35
  -8   7  -1    4.19    0.35
  -8  -7   1    4.02    0.36
  -8   7  -1    3.90    0.35
   8  -7  -1    4.03    0.35
  -8   7  -1    4.55    0.35
   8   7   1    3.73    0.34
  -9   7   1    0.89    0.15
  -9  -7  -1    1.01    0.17
   9  -7   1    1.06    0.15
   9   7  -1    1.02    0.14
  -9   7   1    1.00    0.15
   9  -7   1    1.27    0.17
  -9   7  -1    0.96    0.15
  -9  -7   1    0.73    0.14
   9   7   1    0.86    0.15
   9  -7  -1    1.02    0.16
  -9   7  -1    1.36    0.17
   9  -7  -1    0.95    0.16
 -10  -7  -1    4.57    0.45
  10   7  -1    5.35    0.43
  10   7   1    4.63    0.42
 -10  -7   1    5.34    0.46
  10  -7  -1    5.17    0.44
   0  -8  -1   13.28    0.97
   0  -8  -1   12.81    0.97
   0  -8   1   13.65    0.97
   0   8  -1   13.41    0.97
   0   8   1   13.22    0.96
   0   8  -1   13.84    0.96
   0   8  -1   13.01    0.97
   0  -8   1   12.67    0.97
   0   8   1   13.05    0.97
   0   8   1   12.46    0.97
   0  -8  -1   12.95    0.96
   0  -8   1   12.45    0.96
  -1  -8  -1   15.39    1.16
  -1   8   1   15.71    1.16
   1   8  -1   15.63    1.16
  -1  -8  -1   15.85    1.16
  -1  -8  -1   15.90    1.16
  -1   8   1   15.26    1.16
   1  -8   1   15.98    1.16
   1  -8   1   14.84    1.16
   1   8  -1   15.80    1.16
   1  -8   1   15.78    1.16
   1   8  -1   15.93    1.15
  -1   8   1   16.11    1.17
  -1   8  -1   16.26    1.17
   1   8   1   16.03    1.16
   1  -8  -1   16.46    1.16
  -1   8  -1   15.36    1.15
  -1  -8   1   16.19    1.16
   1  -8  -1   15.41    1.16
   1  -8  -1   16.49    1.16
  -1  -8   1   16.39    1.16
   1   8   1   15.42    1.16
  -1  -8   1   15.61    1.16
  -1   8  -1   15.03    1.16
   1   8   1   15.96    1.16
   2   8  -1   34.50    2.46
  -2  -8  -1   34.90    2.47
  -2   8   1   35.24    2.48
  -2  -8  -1   35.08    2.47
  -2   8   1   34.83    2.48
   2  -8   1   34.92    2.48
   2   8  -1   32.72    2.47
   2  -8   1   33.93    2.48
  -2  -8  -1   34.59    2.47
  -2   8   1   35.00    2.47
   2  -8   1   34.58    2.47
   2   8  -1   33.99    2.47
  -2   8  -1   34.25    2.48
   2  -8  -1   32.38    2.47
  -2  -8   1   35.26    2.47
  -2   8  -1   33.96    2.48
  -2  -8   1   34.34    2.47
   2  -8  -1   35.25    2.47
   2   8   1   34.04    2.47
  -2   8  -1   33.76    2.47
  -2  -8   1   35.23    2.48
   2  -8  -1   35.27    2.48
   2   8   1   33.55    2.47
  -2   8  -1   36.23    2.48
   2   8   1   32.46    2.46
  -3  -8  -1   33.47    2.47
   3  -8   1   33.57    2.48
   3   8  -1   37.23    2.47
  -3   8   1   34.45    2.47
   3   8  -1   33.42    2.47
  -3   8   1   35.29    2.48
   3  -8   1   31.02    2.46
   3   8  -1   34.65    2.46
  -3  -8  -1   35.37    2.46
  -3   8   1   34.54    2.48
  -3  -8  -1   34.04    2.46
   3  -8   1   32.66    2.47
   3  -8  -1   32.85    2.47
   3   8   1   35.68    2.46
   3  -8  -1   38.84    2.47
  -3   8  -1   38.52    2.48
   3   8   1   35.27    2.46
  -3  -8   1   33.73    2.46
  -3   8  -1   34.02    2.48
   3   8   1   31.78    2.46
  -3   8  -1   34.42    2.47
   3  -8  -1   32.21    2.47
  -3  -8   1   32.65    2.47
  -3  -8   1   35.78    2.47
  -3   8  -1   35.71    2.48
   3  -8  -1   32.23    2.47
   4   8  -1    5.82    0.45
  -4   8   1    5.67    0.46
  -4  -8  -1    5.64    0.46
   4   8  -1    5.87    0.45
   4  -8   1    5.14    0.46
  -4   8   1    5.47    0.46
  -4   8   1    5.67    0.46
   4  -8   1    7.19    0.47
  -4  -8  -1    5.72    0.45
  -4   8   1    5.34    0.46
   4  -8   1    5.79    0.45
   4  -8  -1    5.39    0.46
   4   8   1    6.29    0.45
  -4   8  -1    6.22    0.47
  -4   8  -1    5.35    0.46
   4   8   1    6.00    0.45
  -4  -8   1    5.71    0.46
   4  -8  -1    4.61    0.45
   4  -8  -1    5.01    0.44
  -4   8  -1    6.21    0.47
  -4   8  -1    5.49    0.45
   4  -8  -1    5.96    0.46
  -4  -8   1    5.85    0.45
   5  -8   1    1.11    0.13
   5  -8   1    0.74    0.13
   5   8  -1    1.00    0.13
   5   8  -1    1.15    0.13
   5  -8   1    0.77    0.13
  -5  -8  -1    0.81    0.14
  -5  -8  -1    1.19    0.13
   5  -8   1    1.02    0.15
  -5   8   1    0.91    0.14
  -5   8   1    0.93    0.13
  -5   8   1    1.24    0.14
  -5   8   1    1.05    0.13
  -5   8  -1    0.97    0.12
  -5  -8   1    0.96    0.12
  -5  -8   1    0.92    0.13
  -5   8  -1    0.92    0.14
  -5   8  -1    0.73    0.13
  -5   8  -1    1.12    0.14
   5  -8  -1    0.88    0.13
   5  -8  -1    0.67    0.13
   5   8   1    0.73    0.12
   5  -8  -1    0.90    0.14
   6   8  -1    7.20    0.55
  -6   8   1    6.50    0.55
   6  -8   1    5.95    0.54
  -6  -8  -1    7.28    0.54
   6  -8   1    7.46    0.56
  -6   8   1    6.98    0.56
  -6   8   1    7.21    0.55
  -6   8   1    6.80    0.55
  -6  -8  -1    7.16    0.56
   6  -8   1    8.07    0.56
   6  -8   1    7.09    0.56
  -6  -8   1    6.85    0.54
  -6   8  -1    6.87    0.55
  -6   8  -1    6.48    0.54
  -6   8  -1    8.15    0.57
  -6   8  -1    6.17    0.55
   6   8   1    7.03    0.54
   6  -8  -1    6.09    0.55
  -6   8  -1    7.14    0.56
   6  -8  -1    6.52    0.55
  -6  -8   1    7.28    0.56
  -7   8   1    0.83    0.15
   7  -8   1    1.04    0.16
   7  -8   1    0.89    0.16
  -7  -8  -1    1.09    0.17
   7  -8   1    1.33    0.16
  -7   8   1    0.86    0.15
  -7   8   1    1.25    0.16
   7   8  -1    1.21    0.14
   7  -8   1    0.91    0.15
  -7   8   1    1.21    0.16
  -7  -8  -1    1.03    0.14
  -7   8  -1    1.39    0.17
  -7   8  -1    1.15    0.16
   7   8   1    1.09    0.14
   7  -8  -1    1.13    0.16
   7  -8  -1    1.15    0.16
  -7   8  -1    1.05    0.15
  -7  -8   1    1.02    0.16
  -7   8  -1    1.23    0.17
   7  -8  -1    0.95    0.16
   7  -8  -1    1.26    0.17
   8  -8   1    0.96    0.16
  -8  -8  -1    1.21    0.18
  -8   8   1    1.24    0.16
   8  -8   1    1.28    0.18
  -8   8   1    1.28    0.18
   8   8  -1    1.13    0.16
   8  -8   1    1.36    0.17
  -8   8   1    1.01    0.16
   8  -8  -1    1.04    0.16
   8  -8  -1    1.14    0.17
   8  -8  -1    1.48    0.17
  -8  -8   1    1.00    0.18
  -8   8  -1    0.89    0.16
  -8   8  -1    1.09    0.16
  -8   8  -1    1.42    0.18
   8   8   1    1.08    0.16
   9  -8   1    0.56    0.13
   9   8  -1    0.61    0.12
  -9   8   1    0.51    0.12
  -9   8   1    0.51    0.12
   9  -8   1    0.54    0.12
  -9  -8  -1    0.64    0.14
  -9   8   1    0.52    0.12
  -9  -8   1    0.54    0.14
   9  -8  -1    0.67    0.14
  -9   8  -1    0.52    0.12
   9  -8  -1    0.33    0.11
   9   8   1    0.46    0.11
   9  -8  -1    0.57    0.13
   0   9  -1    2.81    0.23
   0  -9   1    2.22    0.23
   0  -9   1    2.44    0.23
   0   9  -1    2.07    0.21
   0  -9  -1    2.33    0.22
   0   9   1    2.26    0.23
   0  -9  -1    2.28    0.22
   0   9   1    2.45    0.22
   0   9   1    2.25    0.23
   0  -9  -1    2.26    0.22
   0  -9   1    2.32    0.22
   0   9  -1    2.52    0.23
   1  -9   1    4.93    0.40
  -1   9   1    5.05    0.41
   1   9  -1    5.12    0.41
  -1  -9  -1    4.77    0.40
  -1  -9  -1    5.05    0.41
  -1  -9  -1    4.89    0.41
  -1   9   1    4.76    0.41
   1  -9   1    4.46    0.41
   1   9  -1    5.04    0.41
   1   9  -1    4.72    0.40
  -1   9   1    5.01    0.40
   1  -9   1    4.89    0.41
  -1   9  -1    5.20    0.42
   1   9   1    4.66    0.40
   1   9   1    5.02    0.41
   1  -9  -1    4.89    0.41
  -1  -9   1    4.95    0.40
  -1   9  -1    4.34    0.41
   1  -9  -1    5.92    0.41
  -1  -9   1    5.23    0.41
   1  -9  -1    5.18    0.41
  -1   9  -1    5.10    0.40
   1   9   1    5.15    0.40
  -1  -9   1    4.96    0.41
   2   9  -1    1.94    0.19
   2  -9   1    1.92    0.19
   2  -9   1    1.39    0.19
   2   9  -1    1.81    0.19
  -2  -9  -1    2.02    0.19
  -2  -9  -1    1.89    0.20
   2  -9   1    1.85    0.20
   2   9  -1    1.76    0.19
  -2   9   1    1.90    0.19
  -2   9   1    1.95    0.20
  -2  -9  -1    1.82    0.19
  -2   9   1    1.76    0.20
  -2   9  -1    1.87    0.19
   2   9   1    2.09    0.20
   2   9   1    1.81    0.19
   2  -9  -1    2.40    0.21
  -2  -9   1    2.20    0.20
   2  -9  -1    1.76    0.19
  -2   9  -1    2.17    0.21
   2  -9  -1    1.95    0.20
  -2  -9   1    1.80    0.20
  -2   9  -1    2.14    0.21
   2   9   1    1.95    0.19
  -2  -9   1    1.83    0.20
  -3   9   1    0.36    0.09
   3  -9   1    0.40    0.10
   3  -9   1    0.40    0.09
  -3   9   1    0.48    0.09
   3   9  -1    0.38    0.09
   3   9  -1    0.42    0.08
  -3   9   1    0.40    0.10
   3  -9   1    0.54    0.10
  -3  -9  -1    0.41    0.10
  -3  -9  -1    0.48    0.10
   3   9  -1    0.45    0.10
  -3  -9  -1    0.43    0.08
  -3   9  -1    0.36    0.09
   3  -9  -1    0.34    0.10
   3   9   1    0.43    0.09
  -3   9  -1    0.37    0.10
  -3  -9   1    0.39    0.10
  -3   9  -1    0.33    0.09
  -3   9  -1    0.46    0.09
  -3  -9   1    0.54    0.10
  -3  -9   1    0.51    0.09
   3   9   1    0.31    0.08
   3   9   1    0.43    0.09
   3  -9  -1    0.43    0.09
   3  -9  -1    0.37    0.10
   3  -9  -1    0.46    0.09
  -4   9   1   10.22    0.77
  -4   9   1    9.55    0.77
   4   9  -1    9.83    0.75
   4  -9   1   10.41    0.77
  -4  -9  -1   10.17    0.77
   4   9  -1   10.08    0.76
  -4  -9  -1   10.30    0.76
   4  -9   1   10.49    0.76
   4  -9   1    8.94    0.76
  -4   9   1    9.37    0.76
   4   9   1   10.49    0.76
  -4   9  -1    9.70    0.76
   4   9   1    9.39    0.75
  -4   9  -1   10.41    0.77
   4  -9  -1   11.30    0.76
  -4  -9   1    9.86    0.75
  -4  -9   1    9.86    0.77
   4  -9  -1    8.78    0.77
  -4   9  -1   10.20    0.77
   4  -9  -1   10.52    0.77
  -4   9  -1    9.46    0.77
   4  -9  -1    9.45    0.76
  -5  -9  -1    0.00    0.08
   5  -9   1    0.02    0.07
  -5   9   1    0.02    0.07
   5   9  -1    0.07    0.06
  -5   9   1    0.09    0.06
   5  -9   1    0.05    0.07
  -5  -9  -1    0.14    0.07
   5  -9   1    0.12    0.08
  -5   9   1    0.02    0.06
   5  -9   1    0.14    0.08
  -5   9  -1    0.02    0.06
   5   9   1   -0.02    0.05
  -5   9  -1    0.06    0.07
  -5  -9   1    0.07    0.08
   5  -9  -1    0.03    0.07
   5  -9  -1    0.04    0.07
  -5  -9   1    0.17    0.07
   5  -9  -1    0.05    0.07
  -5   9  -1    0.06    0.06
  -5   9  -1   -0.04    0.05
  -6   9   1    0.96    0.15
  -6  -9  -1    0.70    0.12
   6   9  -1    0.83    0.12
   6  -9   1    0.78    0.14
   6  -9   1    0.78    0.14
  -6   9   1    0.78    0.13
  -6   9   1    0.75    0.13
  -6  -9  -1    0.85    0.14
   6  -9   1    0.82    0.14
  -6  -9   1    0.97    0.15
  -6   9  -1    0.82    0.14
   6  -9  -1    0.91    0.15
   6  -9  -1    0.66    0.13
  -6   9  -1    0.86    0.14
   6   9   1    0.62    0.12
  -6  -9   1    0.75    0.12
   6  -9  -1    0.89    0.15
  -6   9  -1    0.91    0.13
  -6   9  -1    0.58    0.12
  -7   9   1    1.55    0.19
  -7   9   1    1.70    0.20
  -7   9   1    1.82    0.21
  -7  -9  -1    1.86    0.21
   7   9  -1    1.36    0.18
   7  -9   1    1.47    0.19
   7  -9   1    1.56    0.19
   7  -9   1    1.50    0.20
   7  -9   1    1.29    0.19
  -7   9   1    1.35    0.19
   7  -9  -1    1.37    0.19
  -7   9  -1    1.86    0.21
  -7   9  -1    1.55    0.20
  -7   9  -1    1.12    0.19
   7   9   1    1.51    0.18
  -7   9  -1    1.43    0.19
   7  -9  -1    1.67    0.21
   7  -9  -1    1.68    0.20
  -7  -9   1    1.40    0.19
  -8   9   1    0.16    0.09
   8   9  -1    0.04    0.07
  -8   9   1    0.05    0.09
  -8  -9  -1    0.24    0.10
   8  -9   1    0.15    0.10
   8  -9   1    0.05    0.09
  -8   9   1   -0.03    0.08
   8  -9  -1    0.07    0.09
   8  -9  -1    0.07    0.09
   8  -9  -1    0.04    0.09
  -8   9  -1    0.02    0.08
  -8   9  -1    0.23    0.10
  -8  -9   1    0.25    0.11
   8   9   1    0.12    0.09
   0 -10   1    3.06    0.28
   0 -10   1    3.04    0.27
   0 -10   1    2.80    0.27
   0  10  -1    2.80    0.28
   0  10   1    2.79    0.28
   0  10  -1    2.82    0.26
   0  10   1    3.09    0.27
   0  10   1    3.13    0.28
   0  10  -1    2.65    0.28
   0 -10  -1    2.95    0.27
   0 -10  -1    2.60    0.27
   0 -10  -1    3.26    0.28
  -1 -10  -1   13.36    1.01
  -1 -10  -1   13.66    1.02
  -1 -10  -1   13.74    1.02
   1 -10   1   14.10    1.03
   1  10  -1   13.35    1.01
   1  10  -1   13.88    1.02
   1 -10   1   11.82    1.01
   1 -10   1   13.22    1.01
  -1  10   1   14.52    1.03
  -1  10   1   13.72    1.02
  -1  10   1   14.12    1.02
   1  10  -1   12.62    1.01
  -1 -10   1   13.26    1.02
   1  10   1   13.95    1.02
  -1  10  -1   13.17    1.01
  -1 -10   1   13.43    1.02
   1  10   1   14.34    1.02
   1 -10  -1   13.49    1.02
  -1  10  -1   13.65    1.02
  -1  10  -1   15.28    1.04
   1  10   1   12.64    1.01
  -1 -10   1   12.80    1.02
   1 -10  -1   12.81    1.02
   1 -10  -1   14.83    1.02
   2  10  -1    8.84    0.68
  -2  10   1    8.61    0.69
  -2  10   1    8.93    0.69
   2 -10   1    8.27    0.69
   2  10  -1    8.69    0.68
  -2 -10  -1    8.94    0.69
  -2 -10  -1    8.50    0.68
   2 -10   1    8.72    0.68
   2 -10   1    8.08    0.69
  -2  10   1    8.35    0.68
  -2 -10  -1    8.78    0.68
   2  10  -1    9.25    0.69
  -2  10  -1    8.93    0.69
  -2 -10   1    9.04    0.69
   2 -10  -1    8.55    0.69
   2  10   1    8.64    0.68
  -2  10  -1    8.65    0.69
   2  10   1    8.81    0.68
   2 -10  -1    8.29    0.68
  -2 -10   1    9.55    0.69
   2 -10  -1   10.17    0.68
  -2  10  -1    8.97    0.68
  -2 -10   1    8.96    0.68
   2  10   1    8.94    0.69
   3 -10   1    8.30    0.60
   3  10  -1    6.97    0.57
   3 -10   1    7.48    0.59
  -3  10   1    6.86    0.58
   3  10  -1    7.85    0.59
  -3 -10  -1    6.91    0.57
  -3  10   1    6.97    0.59
   3 -10   1    6.99    0.58
  -3 -10  -1    6.95    0.58
  -3  10   1    7.79    0.59
   3  10   1    6.96    0.57
   3 -10  -1    8.24    0.58
   3 -10  -1    6.99    0.59
  -3 -10   1    7.60    0.58
  -3  10  -1    6.41    0.58
  -3  10  -1    7.96    0.59
  -3 -10   1    6.95    0.59
   3  10   1    7.27    0.58
   3 -10  -1    7.00    0.58
  -3  10  -1    6.54    0.59
   3 -10  -1    9.24    0.60
   4  10  -1    3.70    0.32
  -4 -10  -1    3.88    0.33
   4 -10   1    4.62    0.35
  -4  10   1    3.34    0.33
   4 -10   1    3.78    0.33
  -4 -10  -1    3.51    0.34
  -4  10   1    3.64    0.34
   4  10  -1    3.92    0.34
   4 -10   1    3.69    0.34
  -4  10   1    3.96    0.34
   4 -10  -1    3.62    0.34
  -4 -10   1    3.62    0.34
   4 -10  -1    3.58    0.33
  -4 -10   1    3.46    0.32
  -4  10  -1    4.51    0.36
   4  10   1    3.86    0.32
  -4  10  -1    3.52    0.34
  -4  10  -1    3.57    0.33
   4 -10  -1    3.77    0.35
  -4  10  -1    3.31    0.33
  -5  10   1    1.69    0.23
   5 -10   1    2.68    0.24
  -5 -10  -1    2.12    0.24
  -5 -10  -1    2.08    0.22
   5  10  -1    2.11    0.22
   5 -10   1    1.99    0.23
  -5  10   1    1.98    0.24
  -5  10   1    1.87    0.21
   5 -10   1    1.89    0.23
   5 -10  -1    2.06    0.23
   5  10   1    2.09    0.21
   5 -10  -1    2.63    0.24
  -5 -10   1    1.69    0.22
  -5  10  -1    1.95    0.23
   5 -10  -1    2.17    0.24
  -5  10  -1    1.88    0.23
  -5  10  -1    2.08    0.24
  -5 -10   1    2.16    0.22
  -5  10  -1    2.41    0.23
   6 -10   1    0.62    0.13
  -6 -10  -1    0.53    0.10
  -6  10   1    0.54    0.12
  -6  10   1    0.56    0.13
   6  10  -1    0.54    0.11
  -6 -10  -1    0.54    0.13
   6 -10   1    0.54    0.13
  -6  10   1    0.63    0.13
   6 -10   1    0.44    0.12
  -6  10  -1    0.45    0.11
  -6 -10   1    0.58    0.13
   6  10   1    0.51    0.12
   6 -10  -1    0.63    0.13
   6 -10  -1    0.35    0.11
  -6  10  -1    0.36    0.12
   6 -10  -1    0.56    0.12
  -6  10  -1    0.39    0.11
  -6 -10   1    0.73    0.12
  -6  10  -1    0.61    0.13
  -7 -10  -1    1.83    0.24
  -7  10   1    2.02    0.24
   7 -10   1    2.16    0.24
  -7  10   1    1.76    0.22
   7 -10   1    2.06    0.23
   7  10  -1    2.27    0.22
  -7  10   1    2.35    0.24
   7 -10   1    1.72    0.22
  -7 -10   1    1.94    0.24
   7  10   1    2.01    0.22
   7 -10  -1    1.82    0.24
  -7  10  -1    1.79    0.23
   7 -10  -1    2.02    0.23
  -7  10  -1    1.70    0.22
   7 -10  -1    1.82    0.22
  -7  10  -1    1.79    0.23
   0  11  -1    1.26    0.16
   0  11   1    1.73    0.19
   0 -11  -1    1.36    0.17
   0 -11   1    1.14    0.16
   0  11   1    1.07    0.17
   0  11  -1    1.49    0.17
   0 -11   1    1.08    0.17
   0  11   1    1.16    0.16
   0  11  -1    1.08    0.17
   0 -11  -1    1.29    0.17
   0 -11  -1    1.39    0.18
   0 -11   1    1.26    0.17
  -1 -11  -1    3.30    0.32
  -1  11   1    3.57    0.33
  -1 -11  -1    3.13    0.31
   1 -11   1    3.21    0.31
   1 -11   1    3.33    0.32
  -1  11   1    3.41    0.32
  -1 -11  -1    3.68    0.32
   1  11  -1    3.51    0.31
   1  11  -1    3.74    0.32
   1 -11   1    3.28    0.32
  -1  11   1    3.28    0.33
   1  11  -1    3.57    0.33
   1 -11  -1    3.56    0.33
   1 -11  -1    3.57    0.32
   1 -11  -1    3.63    0.32
  -1 -11   1    3.54    0.32
  -1  11  -1    3.68    0.33
  -1 -11   1    3.44    0.32
  -1  11  -1    3.25    0.33
  -1  11  -1    3.54    0.32
   1  11   1    3.42    0.33
   1  11   1    3.30    0.31
  -1 -11   1    4.06    0.33
   1  11   1    3.54    0.32
   2  11  -1    5.66    0.46
   2  11  -1    5.34    0.47
  -2 -11  -1    5.91    0.47
  -2  11   1    5.84    0.48
  -2 -11  -1    6.26    0.47
   2 -11   1    5.42    0.47
  -2  11   1    5.32    0.48
  -2  11   1    5.72    0.47
  -2 -11  -1    5.90    0.48
   2 -11   1    4.76    0.47
   2  11  -1    5.61    0.47
   2 -11   1    5.72    0.47
  -2  11  -1    5.59    0.47
   2 -11  -1    6.04    0.46
   2 -11  -1    5.74    0.47
  -2  11  -1    5.80    0.47
   2  11   1    5.86    0.48
  -2 -11   1    5.37    0.47
   2  11   1    5.27    0.46
  -2 -11   1    5.65    0.47
   2  11   1    5.63    0.47
  -2  11  -1    4.75    0.47
  -2 -11   1    5.96    0.47
   2 -11  -1    5.14    0.47
  -3  11   1    0.05    0.09
  -3 -11  -1    0.32    0.10
   3 -11   1    0.24    0.09
  -3  11   1    0.22    0.09
   3  11  -1    0.43    0.11
   3 -11   1    0.26    0.10
  -3 -11  -1    0.19    0.10
   3 -11   1    0.13    0.09
  -3  11   1    0.11    0.08
   3  11  -1    0.27    0.09
   3 -11  -1    0.35    0.11
  -3 -11   1    0.17    0.10
  -3  11  -1    0.27    0.11
   3 -11  -1    0.27    0.10
  -3  11  -1    0.23    0.08
   3  11   1    0.22    0.10
   3  11   1    0.21    0.08
   3 -11  -1    0.16    0.09
  -3 -11   1    0.25    0.10
  -3  11  -1    0.38    0.12
   4  11  -1    0.51    0.13
   4 -11   1    0.50    0.13
  -4  11   1    0.39    0.11
  -4  11   1    0.43    0.12
  -4 -11  -1    0.57    0.12
  -4 -11  -1    0.51    0.12
   4 -11   1    0.51    0.12
   4 -11   1    0.41    0.12
   4  11  -1    0.40    0.11
  -4  11   1    0.65    0.13
   4 -11   1    0.54    0.12
  -4 -11   1    0.55    0.11
  -4 -11   1    0.58    0.13
   4 -11  -1    0.29    0.11
  -4  11  -1    0.50    0.12
   4 -11  -1    0.31    0.11
   4  11   1    0.43    0.11
   4 -11  -1    0.54    0.12
  -4  11  -1    0.79    0.14
  -4  11  -1    0.39    0.12
  -5  11   1    0.03    0.08
   5  11  -1    0.00    0.06
   5 -11   1    0.05    0.08
   5 -11   1    0.12    0.09
  -5  11   1    0.13    0.08
   5 -11   1    0.08    0.10
  -5  11   1   -0.02    0.08
  -5 -11  -1    0.04    0.08
  -5 -11  -1    0.01    0.08
   5 -11  -1    0.10    0.09
   5 -11  -1    0.10    0.09
  -5 -11   1    0.08    0.08
  -5 -11   1   -0.04    0.08
   5 -11  -1    0.04    0.09
  -5  11  -1    0.06    0.09
   5  11   1    0.08    0.07
  -5  11  -1    0.14    0.09
  -5  11  -1    0.16    0.08
   6 -11   1    3.64    0.37
  -6 -11  -1    4.18    0.40
  -6  11   1    3.99    0.39
  -6 -11  -1    4.67    0.37
   6 -11   1    3.86    0.38
  -6  11   1    4.36    0.38
   6 -11   1    3.42    0.37
  -6  11   1    3.86    0.38
   6  11  -1    4.04    0.37
  -6 -11   1    4.18    0.39
   6 -11  -1    3.70    0.38
  -6  11  -1    4.04    0.38
   6 -11  -1    4.08    0.37
   6 -11  -1    4.17    0.39
  -6  11  -1    4.14    0.39
   6  11   1    4.51    0.37
  -6  11  -1    4.34    0.39
   0  12  -1    0.68    0.14
   0 -12   1    0.31    0.12
   0  12  -1    0.50    0.13
   0 -12  -1    0.67    0.14
   0 -12   1    0.71    0.14
   0  12   1    0.63    0.13
   0 -12  -1    0.61    0.14
   0  12   1    0.64    0.12
   0  12  -1    0.74    0.12
   0 -12   1    0.54    0.13
   0  12   1    0.59    0.14
   0 -12  -1    0.69    0.14
   1  12  -1    6.65    0.57
  -1 -12  -1    7.04    0.57
  -1 -12  -1    7.04    0.57
   1 -12   1    7.17    0.57
   1 -12   1    6.44    0.56
  -1 -12  -1    6.91    0.56
   1 -12   1    6.53    0.56
  -1  12   1    6.96    0.58
  -1  12   1    7.15    0.57
  -1  12   1    6.43    0.57
   1  12  -1    7.10    0.56
   1  12  -1    7.57    0.58
   1 -12  -1    6.42    0.57
   1  12   1    7.09    0.57
   1  12   1    6.25    0.56
  -1 -12   1    7.04    0.57
   1  12   1    7.04    0.57
  -1  12  -1    6.95    0.58
  -1 -12   1    6.21    0.56
   1 -12  -1    7.24    0.57
   1 -12  -1    7.29    0.58
  -1  12  -1    7.31    0.57
  -1  12  -1    6.98    0.58
  -1 -12   1    6.47    0.56
   2  12  -1    0.19    0.08
  -2 -12  -1    0.15    0.11
  -2  12   1    0.17    0.08
  -2 -12  -1    0.06    0.09
   2 -12   1    0.28    0.10
   2 -12   1    0.18    0.10
   2  12  -1    0.03    0.09
  -2  12   1    0.15    0.10
   2 -12   1    0.12    0.09
  -2  12   1    0.21    0.11
   2  12  -1    0.07    0.09
  -2 -12   1    0.03    0.09
  -2 -12   1    0.05    0.11
  -2  12  -1    0.05    0.09
   2  12   1    0.13    0.09
  -2  12  -1    0.11    0.07
   2 -12  -1    0.19    0.10
   2 -12  -1    0.14    0.09
  -2  12  -1    0.06    0.09
  -2 -12   1    0.11    0.08
   2 -12  -1    0.21    0.11
   2 -12  -1    0.03    0.13
   2  12   1    0.11    0.09
  -3  12   1    0.14    0.11
  -3  12   1    0.08    0.09
   3 -12   1    0.09    0.10
  -3  12   1    0.20    0.10
  -3 -12  -1    0.27    0.09
  -3 -12  -1    0.18    0.09
   3 -12   1    0.41    0.11
   3  12  -1    0.26    0.09
   3 -12   1    0.16    0.10
   3  12  -1    0.32    0.11
  -3  12  -1    0.12    0.09
  -3  12  -1    0.19    0.10
   3 -12  -1    0.15    0.09
   3 -12  -1    0.24    0.11
  -3 -12   1    0.23    0.11
  -3  12  -1    0.05    0.09
   3 -12  -1    0.07    0.09
   3  12   1    0.20    0.08
  -3 -12   1    0.03    0.10
   4 -12   1    0.08    0.11
   4 -12   1    0.23    0.10
   4 -12   1    0.04    0.09
  -4  12   1   -0.05    0.08
  -4  12   1    0.11    0.10
  -4 -12  -1    0.09    0.09
  -4  12   1    0.07    0.10
   4  12  -1    0.13    0.08
  -4 -12  -1    0.23    0.12
  -4 -12   1    0.27    0.11
  -4  12  -1    0.08    0.11
  -4  12  -1    0.19    0.09
   4 -12  -1    0.17    0.10
  -4  12  -1    0.05    0.09
   4 -12  -1   -0.01    0.10
   4  12   1    0.19    0.10
  -4 -12   1    0.13    0.09
   4 -12  -1    0.22    0.10
   0   0  -2  108.47    8.48
   0   0  -2  125.03    8.48
   0   0  -2  127.36    8.48
   1   0   2    0.10    0.02
   1   0  -2    0.10    0.02
  -1   0   2    0.08    0.02
   1   0   2    0.09    0.02
  -1   0  -2    0.11    0.01
  -1   0   2    0.06    0.02
  -1   0  -2    0.04    0.01
  -1   0   2    0.06    0.01
   2   0  -2  168.79   11.62
  -2   0   2  164.14   11.62
  -2   0  -2  152.75   11.64
   2   0   2  184.47   11.65
  -2   0   2  169.09   11.65
  -2   0  -2  164.25   11.62
  -2   0  -2  147.57   11.63
   2   0  -2  167.74   11.63
   2   0   2  159.87   11.64
  -2   0  -2  180.48   11.63
   2   0  -2  164.08   11.63
  -2   0   2  155.26   11.64
  -2   0   2  167.07   11.63
  -2   0  -2  163.44   11.64
  -3   0  -2   56.30    3.86
   3   0  -2   52.86    3.85
   3   0   2   53.13    3.88
  -3   0  -2   58.38    3.85
  -3   0   2   55.84    3.85
  -3   0   2   48.81    3.88
  -3   0  -2   57.03    3.88
   3   0  -2   54.71    3.86
  -3   0   2   54.56    3.88
   3   0  -2   55.14    3.85
   3   0   2   56.04    3.88
  -3   0  -2   49.29    3.85
  -3   0  -2   48.51    3.84
   3   0   2   61.27    3.84
  -3   0   2   55.72    3.86
  -4   0  -2    2.89    0.21
  -4   0  -2    2.72    0.22
  -4   0  -2    2.83    0.23
   4   0   2    2.73    0.25
  -4   0   2    3.27    0.26
  -4   0   2    2.84    0.22
   4   0  -2    2.91    0.21
   4   0   2    2.98    0.26
  -4   0  -2    2.89    0.26
   4   0   2    3.09    0.22
   4   0  -2    2.75    0.22
  -4   0   2    2.70    0.22
  -4   0  -2    3.30    0.26
  -4   0   2    2.88    0.26
   4   0  -2    2.61    0.22
   4   0   2    2.83    0.21
  -5   0   2    0.97    0.07
   5   0  -2    0.80    0.08
   5   0   2    0.93    0.07
  -5   0  -2    0.98    0.07
   5   0  -2    0.67    0.08
  -5   0   2    0.76    0.11
   5   0   2    0.79    0.11
  -5   0   2    0.64    0.12
   5   0  -2    0.70    0.07
  -5   0  -2    0.55    0.11
  -5   0   2    0.65    0.08
  -5   0  -2    0.74    0.08
   5   0   2    0.80    0.07
  -5   0   2    0.79    0.08
   5   0   2    0.70    0.11
   5   0   2    0.55    0.07
  -5   0  -2    0.58    0.08
  -5   0  -2    0.73    0.12
  -6   0  -2   14.77    1.12
   6   0   2   15.02    1.05
   6   0   2   13.50    1.06
  -6   0   2   14.74    1.07
  -6   0  -2   15.12    1.12
   6   0  -2   15.29    1.06
  -6   0   2   16.71    1.06
  -6   0   2   15.33    1.13
   6   0  -2   15.38    1.05
  -6   0  -2   15.07    1.08
  -6   0   2   14.13    1.07
  -6   0  -2   14.36    1.07
  -6   0   2   15.23    1.13
   6   0   2   12.25    1.11
   6   0  -2   13.60    1.07
   6   0   2   15.39    1.12
   7   0   2    3.01    0.31
   7   0  -2    2.78    0.32
  -7   0  -2    3.32    0.32
  -7   0   2    3.33    0.33
   7   0   2    2.87    0.25
  -7   0  -2    3.20    0.25
   7   0   2    3.81    0.33
  -7   0   2    3.54    0.26
  -7   0   2    3.03    0.26
  -7   0  -2    3.21    0.27
   7   0  -2    3.11    0.25
  -7   0   2    2.69    0.31
   7   0  -2    3.29    0.26
  -7   0  -2    3.12    0.32
  -8   0   2    0.98    0.17
  -8   0  -2    0.71    0.16
  -8   0   2    0.83    0.18
   8   0   2    0.95    0.18
   8   0   2    1.04    0.11
  -8   0  -2    0.96    0.13
   8   0  -2    0.86    0.17
   8   0  -2    1.06    0.11
   8   0   2    0.75    0.16
  -8   0  -2    0.76    0.17
   8   0  -2    1.18    0.13
  -8   0   2    1.09    0.12
  -9   0   2    4.20    0.34
   9   0  -2    4.22    0.34
  -9   0  -2    4.18    0.35
  -9   0  -2    4.65    0.44
  -9   0   2    3.63    0.42
  -9   0  -2    3.73    0.41
   9   0   2    4.98    0.34
   9   0  -2    3.66    0.41
  -9   0   2    4.10    0.44
   9   0   2    3.86    0.42
   9   0   2    4.03    0.42
 -10   0   2    3.30    0.38
  10   0  -2    2.90    0.27
 -10   0  -2    2.80    0.28
  10   0   2    3.30    0.27
  10   0  -2    2.96    0.36
 -10   0  -2    2.98    0.35
 -10   0  -2    2.51    0.35
 -10   0   2    3.42    0.39
  10   0   2    2.98    0.35
  10   0   2    3.22    0.37
 -11   0  -2    2.54    0.33
  11   0  -2    2.74    0.24
 -11   0   2    2.19    0.33
 -11   0  -2    2.65    0.26
  11   0   2    2.05    0.22
 -11   0   2    2.20    0.33
  11   0  -2    1.59    0.29
  11   0   2    2.55    0.35
  11   0   2    2.36    0.32
 -11   0  -2    2.76    0.35
 -12   0   2    3.54    0.48
  12   0  -2    4.43    0.37
 -12   0   2    3.44    0.46
  12   0   2    4.21    0.47
 -12   0  -2    4.68    0.49
  12   0   2    4.00    0.46
  12   0   2    4.39    0.36
  12   0  -2    3.26    0.45
 -12   0  -2    4.51    0.48
   0   1  -2    0.16    0.02
   0  -1   2    0.13    0.02
   0  -1  -2    0.18    0.02
   0   1  -2    0.13    0.02
   0  -1  -2    0.17    0.02
   0  -1  -2    0.15    0.02
   0   1  -2    0.16    0.02
   0   1   2    0.20    0.02
   0   1   2    0.18    0.02
   0   1  -2    0.27    0.02
   0   1   2    0.13    0.02
   0   1   2    0.16    0.03
  -1  -1  -2   43.77    3.54
  -1   1   2   49.44    3.55
  -1  -1  -2   55.57    3.54
  -1   1   2   57.12    3.54
   1   1  -2   54.90    3.54
   1   1  -2   52.02    3.54
   1  -1   2   53.53    3.54
   1   1  -2   53.61    3.54
  -1  -1  -2   51.65    3.54
  -1   1   2   51.73    3.54
   1   1  -2   51.66    3.54
   1  -1   2   50.94    3.54
   1  -1   2   46.55    3.55
  -1  -1  -2   49.91    3.54
  -1   1  -2   45.84    3.54
   1   1   2   49.17    3.55
  -1  -1   2   55.44    3.54
   1  -1  -2   49.84    3.54
   1  -1  -2   47.17    3.54
  -1   1  -2   48.54    3.54
  -1   1  -2   51.73    3.54
  -1   1  -2   45.48    3.54
  -1  -1   2   44.24    3.55
  -1  -1   2   52.68    3.55
   1  -1  -2   50.39    3.54
   1   1   2   43.35    3.54
   1   1   2   53.27    3.55
  -1   1  -2   49.91    3.55
  -1   1  -2   44.42    3.54
   2   1  -2  208.14   14.87
  -2   1   2  235.12   14.90
  -2  -1  -2  215.46   14.88
  -2   1   2  195.63   14.87
   2   1  -2  211.63   14.88
  -2   1   2  202.46   14.89
  -2   1   2  223.81   14.88
  -2   1   2  233.12   14.88
   2  -1   2  177.06   14.89
  -2  -1  -2  203.04   14.89
  -2   1   2  210.99   14.88
  -2   1   2  193.74   14.88
   2   1  -2  212.47   14.88
   2  -1   2  211.56   14.88
  -2  -1  -2  210.16   14.90
  -2  -1  -2  213.65   14.88
  -2   1  -2  212.25   14.88
   2  -1  -2  185.40   14.88
   2   1   2  215.35   14.89
   2  -1  -2  213.70   14.88
  -2  -1   2  227.89   14.90
  -2   1  -2  214.69   14.88
   2  -1  -2  224.15   14.88
  -2   1  -2  212.79   14.88
  -2   1  -2  203.90   14.89
  -2   1  -2  231.05   14.90
  -2   1  -2  211.64   14.88
   2   1   2  221.81   14.90
   2  -1  -2  189.45   14.87
  -3   1   2   25.92    2.16
  -3  -1  -2   32.64    2.17
   3  -1   2   30.40    2.17
   3   1  -2   30.08    2.15
  -3  -1  -2   30.01    2.15
   3   1  -2   30.82    2.14
  -3   1   2   30.49    2.14
   3  -1   2   29.90    2.14
   3  -1   2   29.55    2.17
  -3   1   2   28.38    2.14
   3   1  -2   29.59    2.14
  -3   1   2   30.49    2.15
  -3   1   2   30.09    2.14
  -3  -1  -2   31.47    2.17
  -3   1   2   32.31    2.15
  -3  -1  -2   31.29    2.14
  -3  -1   2   31.74    2.13
   3  -1  -2   30.95    2.15
  -3   1  -2   29.72    2.14
  -3   1  -2   28.83    2.14
   3   1   2   29.38    2.17
  -3   1  -2   32.32    2.17
  -3   1  -2   29.78    2.17
  -3   1  -2   29.97    2.15
  -3   1  -2   28.49    2.15
  -3  -1   2   28.79    2.17
  -3  -1   2   31.41    2.14
   3   1   2   30.27    2.14
   3   1   2   32.51    2.17
   3  -1  -2   32.06    2.14
   3  -1  -2   27.65    2.14
   4  -1   2   17.00    1.24
  -4  -1  -2   15.33    1.21
   4  -1   2   17.60    1.20
  -4  -1  -2   18.27    1.24
  -4   1   2   17.89    1.21
   4  -1   2   16.57    1.20
   4  -1   2   18.40    1.24
  -4   1   2   15.87    1.20
   4   1  -2   16.80    1.21
  -4   1   2   17.32    1.24
   4   1  -2   16.58    1.19
   4   1  -2   16.64    1.20
  -4   1   2   17.84    1.20
  -4   1   2   18.88    1.25
  -4  -1  -2   16.09    1.20
  -4  -1   2   17.26    1.20
   4  -1  -2   17.02    1.20
  -4  -1   2   17.40    1.24
   4  -1  -2   15.19    1.20
  -4   1  -2   18.75    1.20
  -4  -1   2   17.38    1.19
  -4   1  -2   14.50    1.20
  -4  -1   2   14.25    1.23
   4   1   2   16.56    1.24
  -4   1  -2   14.61    1.23
  -4   1  -2   17.25    1.21
  -4   1  -2   15.87    1.23
  -4   1  -2   17.29    1.20
  -4   1  -2   16.31    1.20
   4   1   2   18.03    1.20
   5   1  -2   17.85    1.33
  -5   1   2   17.86    1.32
   5  -1   2   19.49    1.33
  -5  -1  -2   19.07    1.33
  -5  -1  -2   16.96    1.34
   5  -1   2   16.04    1.37
   5   1  -2   19.08    1.32
  -5   1   2   22.17    1.40
   5  -1   2   18.83    1.37
   5   1  -2   19.10    1.33
  -5   1   2   17.11    1.33
   5  -1   2   17.00    1.32
  -5  -1  -2   20.57    1.38
   5  -1   2   15.57    1.32
  -5  -1  -2   18.06    1.38
  -5   1   2   18.03    1.34
  -5   1  -2   16.00    1.37
  -5  -1   2   21.91    1.39
  -5   1  -2   17.99    1.32
  -5   1  -2   18.79    1.33
   5   1   2   20.80    1.38
   5  -1  -2   19.16    1.34
  -5   1  -2   20.71    1.34
  -5   1  -2   18.98    1.34
   5   1   2   18.57    1.32
   5  -1  -2   18.75    1.33
  -5  -1   2   19.05    1.38
  -5   1  -2   18.13    1.38
  -5  -1   2   18.72    1.32
   5   1   2   18.68    1.33
  -5  -1   2   21.70    1.34
   5  -1  -2   15.69    1.32
   6  -1   2    9.97    0.83
   6  -1   2    8.62    0.82
   6   1  -2    9.97    0.83
  -6  -1  -2   11.21    0.84
  -6   1   2   11.74    0.84
   6   1  -2   11.21    0.78
  -6  -1  -2   11.85    0.79
  -6   1   2   10.04    0.77
  -6   1   2   11.44    0.79
   6  -1   2   12.45    0.77
  -6  -1  -2   10.84    0.83
   6  -1   2   10.78    0.77
  -6  -1  -2   10.86    0.78
  -6   1   2   11.59    0.78
   6   1  -2   10.77    0.77
   6  -1   2   11.13    0.78
  -6   1  -2   11.58    0.77
  -6  -1   2    9.29    0.83
   6   1   2   10.58    0.78
  -6   1  -2   10.65    0.77
  -6  -1   2   10.26    0.77
  -6   1  -2   12.01    0.78
   6   1   2   10.23    0.83
   6  -1  -2   10.48    0.78
  -6   1  -2    9.99    0.83
   6  -1  -2   10.43    0.77
   6  -1  -2   10.35    0.78
  -6  -1   2    9.05    0.83
  -6   1  -2    9.91    0.78
  -6   1  -2   10.92    0.79
   6  -1  -2   11.35    0.77
  -6   1  -2    9.46    0.83
   7   1  -2    1.31    0.13
  -7  -1  -2    1.46    0.12
  -7   1   2    1.23    0.18
  -7  -1  -2    1.46    0.19
   7   1  -2    0.81    0.16
   7  -1   2    1.17    0.12
  -7  -1  -2    1.20    0.19
   7  -1   2    1.25    0.18
  -7  -1  -2    1.32    0.14
   7  -1   2    1.06    0.18
  -7   1   2    1.13    0.13
  -7   1   2    1.25    0.18
  -7   1   2    1.07    0.12
   7   1  -2    1.48    0.12
   7   1   2    1.31    0.18
   7  -1  -2    1.19    0.12
  -7   1  -2    1.08    0.18
  -7   1  -2    1.31    0.13
  -7  -1   2    1.31    0.13
   7  -1  -2    1.32    0.20
   7  -1  -2    1.24    0.13
  -7   1  -2    1.18    0.12
  -7   1  -2    1.28    0.14
  -7  -1   2    1.50    0.20
  -7  -1   2    1.40    0.19
  -7   1  -2    1.32    0.19
   7   1   2    1.26    0.12
   7   1   2    1.26    0.18
   8  -1   2    0.48    0.09
  -8   1   2    0.41    0.13
  -8  -1  -2    0.51    0.10
   8  -1   2    0.74    0.16
  -8   1   2    0.68    0.16
   8  -1   2    0.75    0.16
  -8  -1  -2    0.63    0.16
   8   1  -2    0.53    0.14
  -8  -1  -2    0.36    0.13
  -8   1   2    0.66    0.10
  -8   1   2    0.68    0.09
   8   1  -2    0.57    0.09
  -8  -1   2    0.40    0.13
  -8   1  -2    0.64    0.11
   8   1   2    0.54    0.14
  -8   1  -2    0.60    0.15
   8   1   2    0.48    0.13
   8  -1  -2    0.58    0.08
  -8   1  -2    0.40    0.13
  -8  -1   2    0.66    0.09
   8  -1  -2    0.40    0.08
  -8  -1   2    0.33    0.12
   8  -1  -2    0.68    0.16
  -8   1  -2    0.65    0.10
   8   1   2    0.58    0.09
   9   1  -2    0.46    0.15
   9  -1   2    0.32    0.08
   9  -1   2    0.30    0.14
  -9   1   2    0.45    0.15
  -9  -1  -2    0.47    0.15
   9   1  -2    0.32    0.08
  -9   1   2    0.28    0.14
   9  -1   2    0.64    0.16
  -9  -1  -2    0.36    0.14
  -9   1   2    0.43    0.09
  -9  -1  -2    0.53    0.10
  -9   1  -2    0.48    0.10
  -9  -1   2    0.47    0.16
  -9   1  -2    0.49    0.14
  -9  -1   2    0.53    0.16
   9   1   2    0.42    0.13
  -9  -1   2    0.38    0.09
  -9   1  -2    0.43    0.15
   9   1   2    0.56    0.09
   9   1   2    0.34    0.13
   9  -1  -2    0.67    0.10
   9  -1  -2    0.58    0.16
 -10  -1  -2    1.82    0.21
  10   1  -2    1.89    0.19
 -10   1   2    1.74    0.27
  10  -1   2    1.61    0.27
  10  -1   2    1.61    0.27
  10   1  -2    2.08    0.29
 -10   1   2    1.70    0.29
 -10  -1  -2    1.70    0.27
 -10  -1  -2    1.87    0.28
  10  -1   2    1.96    0.19
  10  -1  -2    1.82    0.28
 -10  -1   2    1.99    0.29
 -10   1  -2    1.94    0.29
  10   1   2    1.44    0.18
  10   1   2    2.20    0.27
  10  -1  -2    1.70    0.19
 -10  -1   2    1.54    0.28
 -10   1  -2    2.05    0.21
  10   1   2    1.75    0.27
 -10   1  -2    1.90    0.27
 -11  -1  -2    6.37    0.65
 -11   1   2    7.97    0.68
  11   1  -2    6.37    0.55
  11  -1   2    7.19    0.66
  11   1  -2    7.18    0.65
 -11  -1  -2    6.73    0.66
  11  -1   2    7.48    0.55
 -11   1   2    5.48    0.64
  11  -1   2    6.42    0.64
 -11  -1  -2    7.70    0.58
  11  -1  -2    7.30    0.56
  11   1   2    6.83    0.65
 -11  -1   2    7.44    0.67
 -11   1  -2    5.67    0.63
  11  -1  -2    6.36    0.65
 -11   1  -2    6.77    0.65
 -11   1  -2    7.36    0.57
  11   1   2    7.88    0.55
  11   1   2    7.29    0.66
 -11  -1   2    6.72    0.67
 -12  -1  -2    0.10    0.09
  12  -1   2   -0.08    0.14
  12   1  -2    0.06    0.15
  12  -1   2    0.25    0.16
  12   1  -2    0.05    0.07
 -12  -1  -2   -0.03    0.15
 -12   1   2   -0.04    0.14
 -12   1   2    0.03    0.14
 -12  -1  -2    0.07    0.14
  12   1   2    0.02    0.07
 -12   1  -2   -0.04    0.14
  12  -1  -2   -0.03    0.07
  12   1   2    0.01    0.13
 -12  -1   2   -0.07    0.16
  12  -1  -2    0.00    0.15
 -12   1  -2    0.03    0.12
 -12  -1   2    0.00    0.14
  12   1   2    0.16    0.14
   0  -2   2   50.40    3.51
   0   2   2   44.70    3.50
   0   2   2   49.67    3.51
   0   2   2   49.50    3.51
   0   2   2   50.54    3.51
   0   2  -2   52.89    3.51
   0  -2  -2   50.04    3.51
   0   2  -2   51.16    3.51
   0   2  -2   50.16    3.51
   0  -2   2   52.27    3.51
   0  -2  -2   50.05    3.51
   0   2  -2   44.76    3.50
   0  -2   2   50.51    3.51
   0   2  -2   47.97    3.51
  -1   2   2   67.02    4.64
  -1   2   2   64.87    4.63
   1  -2   2   65.78    4.63
   1   2  -2   65.84    4.63
   1  -2   2   62.99    4.63
   1  -2   2   63.06    4.63
  -1  -2  -2   60.04    4.63
   1   2  -2   70.86    4.63
  -1  -2  -2   59.25    4.63
   1   2  -2   63.89    4.63
  -1   2   2   63.96    4.63
   1   2  -2   67.16    4.63
  -1  -2  -2   65.03    4.63
  -1   2   2   72.27    4.63
   1  -2   2   68.38    4.63
  -1   2   2   63.47    4.63
  -1  -2  -2   65.13    4.63
  -1  -2   2   67.02    4.64
   1  -2  -2   66.28    4.63
  -1   2  -2   67.64    4.63
   1  -2  -2   65.22    4.63
   1   2   2   69.78    4.63
  -1  -2   2   61.23    4.63
  -1  -2   2   65.57    4.63
   1   2   2   64.67    4.63
  -1   2  -2   58.62    4.63
   1  -2  -2   63.27    4.63
  -1  -2   2   72.88    4.63
   1   2   2   68.70    4.64
  -1   2  -2   63.15    4.63
  -1   2  -2   65.24    4.63
  -1   2  -2   63.39    4.63
   1   2   2   71.71    4.63
  -1   2  -2   65.01    4.63
  -2   2   2   20.39    1.39
   2   2  -2   19.50    1.39
  -2  -2  -2   19.33    1.38
   2  -2   2   19.44    1.40
  -2  -2  -2   19.38    1.40
  -2   2   2   18.85    1.39
   2   2  -2   20.30    1.39
  -2  -2  -2   19.76    1.39
  -2   2   2   17.50    1.41
  -2   2   2   19.67    1.39
   2  -2   2   22.42    1.41
  -2   2   2   21.04    1.41
  -2   2   2   19.93    1.39
   2   2  -2   20.24    1.39
  -2  -2  -2   20.07    1.39
   2  -2   2   19.32    1.40
  -2   2  -2   20.33    1.41
  -2  -2   2   17.02    1.40
   2  -2  -2   19.80    1.39
   2   2   2   22.55    1.39
   2  -2  -2   19.33    1.39
   2   2   2   18.60    1.40
   2   2   2   17.01    1.39
  -2   2  -2   19.69    1.40
  -2  -2   2   20.64    1.39
  -2   2  -2   18.32    1.40
  -2   2  -2   19.42    1.39
  -2   2  -2   20.07    1.40
  -2  -2   2   20.54    1.41
   2   2   2   17.35    1.40
  -2   2  -2   20.21    1.39
   2  -2  -2   21.38    1.39
   2  -2  -2   16.45    1.39
  -2   2  -2   18.72    1.39
  -3  -2  -2   32.71    2.59
  -3   2   2   36.57    2.60
  -3   2   2   36.76    2.59
  -3  -2  -2   37.88    2.57
   3  -2   2   37.94    2.57
  -3  -2  -2   34.33    2.59
  -3   2   2   42.40    2.57
  -3  -2  -2   35.09    2.57
  -3   2   2   35.30    2.57
   3   2  -2   38.66    2.56
   3  -2   2   41.90    2.59
  -3   2   2   36.67    2.57
   3   2  -2   35.20    2.56
  -3   2   2   37.13    2.57
   3  -2   2   37.74    2.59
   3   2  -2   38.34    2.57
  -3   2   2   32.20    2.56
   3  -2  -2   35.94    2.57
  -3   2  -2   31.56    2.58
   3   2   2   33.34    2.59
  -3   2  -2   40.93    2.57
   3   2   2   38.62    2.59
  -3   2  -2   35.15    2.57
   3  -2  -2   33.16    2.56
   3   2   2   38.95    2.57
  -3  -2   2   35.92    2.57
  -3   2  -2   31.01    2.58
   3   2   2   36.58    2.56
   3  -2  -2   36.27    2.57
  -3  -2   2   31.71    2.59
  -3  -2   2   36.31    2.60
  -3   2  -2   36.49    2.57
   3  -2  -2   36.76    2.57
  -3   2  -2   31.36    2.56
  -3   2  -2   40.38    2.57
  -4  -2  -2    6.81    0.49
  -4  -2  -2    5.71    0.51
   4   2  -2    6.99    0.47
  -4  -2  -2    6.54    0.48
   4  -2   2    6.54    0.51
  -4  -2  -2    6.92    0.52
   4  -2   2    7.91    0.48
   4   2  -2    6.99    0.52
  -4   2   2    6.58    0.48
  -4   2   2    6.66    0.48
   4  -2   2    6.86    0.51
  -4   2   2    6.25    0.51
  -4   2   2    6.14    0.48
   4   2  -2    6.26    0.48
  -4   2   2    6.75    0.49
   4   2  -2    6.50    0.48
   4  -2   2    6.60    0.48
   4   2   2    7.08    0.47
   4   2   2    6.51    0.51
  -4   2  -2    6.29    0.51
  -4  -2   2    6.59    0.48
   4  -2  -2    6.15    0.48
  -4   2  -2    6.50    0.48
   4  -2  -2    6.22    0.49
  -4   2  -2    6.12    0.48
  -4  -2   2    6.15    0.51
  -4  -2   2    6.02    0.47
  -4   2  -2    6.65    0.49
  -4  -2   2    5.86    0.51
  -4   2  -2    7.24    0.52
   4  -2  -2    6.54    0.48
   4   2   2    6.39    0.48
  -4   2  -2    6.48    0.48
  -5   2   2    8.91    0.81
   5   2  -2    9.03    0.75
   5   2  -2   10.93    0.76
   5  -2   2   10.65    0.77
   5  -2   2   11.38    0.81
   5  -2   2    9.66    0.80
   5  -2   2   10.61    0.76
  -5   2   2   10.35    0.76
  -5  -2  -2    9.96    0.81
  -5   2   2   11.03    0.77
  -5   2   2   11.40    0.77
  -5  -2  -2   12.09    0.78
  -5  -2  -2    9.85    0.81
   5   2  -2   10.03    0.77
  -5   2   2   11.09    0.81
  -5   2   2   11.35    0.76
   5  -2   2    9.89    0.76
   5   2  -2   10.87    0.81
  -5   2   2   11.70    0.77
  -5  -2  -2   10.85    0.76
  -5   2  -2   11.24    0.77
  -5   2  -2   10.10    0.77
  -5   2  -2   10.12    0.77
   5  -2  -2   11.15    0.76
  -5   2  -2   10.62    0.78
   5   2   2    8.89    0.80
  -5  -2   2   11.29    0.82
  -5   2  -2   10.19    0.81
   5  -2  -2   10.65    0.77
  -5  -2   2   10.09    0.75
   5  -2  -2   10.78    0.77
  -5  -2   2   10.52    0.81
  -5   2  -2   10.77    0.76
   5   2   2   10.65    0.76
  -6   2   2   10.32    0.84
  -6   2   2   11.24    0.89
  -6  -2  -2   11.87    0.83
   6  -2   2   11.70    0.83
  -6   2   2   11.35    0.83
  -6   2   2   11.21    0.82
   6   2  -2   10.23    0.83
   6  -2   2   11.20    0.88
  -6  -2  -2   11.25    0.89
  -6   2   2   12.52    0.91
  -6   2   2   11.30    0.83
   6  -2   2   11.20    0.83
   6  -2   2   11.24    0.83
  -6  -2  -2   11.10    0.89
   6   2  -2   11.25    0.89
  -6   2   2   10.97    0.83
   6  -2   2   13.26    0.90
  -6  -2  -2   12.19    0.85
   6   2  -2   10.44    0.82
  -6   2  -2   11.63    0.84
  -6   2  -2   10.92    0.83
  -6  -2   2   11.57    0.82
   6   2   2   10.86    0.83
  -6   2  -2   12.18    0.84
   6  -2  -2   12.12    0.83
  -6  -2   2    9.49    0.88
  -6   2  -2   10.75    0.83
   6  -2  -2   10.91    0.83
   6   2   2   11.61    0.88
  -6   2  -2   11.97    0.83
  -6  -2   2   11.82    0.90
  -6   2  -2   13.48    0.90
  -6   2  -2   12.60    0.89
   6  -2  -2   11.17    0.84
  -6  -2   2   11.74    0.84
   7   2  -2    9.94    0.76
  -7  -2  -2   10.24    0.77
  -7  -2  -2    8.67    0.82
   7   2  -2    9.61    0.77
  -7   2   2   10.43    0.84
   7  -2   2    9.89    0.82
  -7  -2  -2   10.49    0.78
   7  -2   2   11.15    0.77
  -7   2   2   10.34    0.77
   7  -2   2   10.73    0.76
   7   2  -2    9.66    0.83
   7  -2   2   10.22    0.83
  -7  -2  -2   10.34    0.83
  -7   2   2   10.35    0.78
  -7  -2   2   12.26    0.86
   7  -2  -2    9.89    0.77
   7   2   2   10.16    0.83
   7   2   2   11.70    0.77
  -7   2  -2    9.42    0.83
  -7   2  -2   11.72    0.78
   7   2   2   10.98    0.84
  -7  -2   2   10.26    0.84
  -7   2  -2   10.25    0.83
  -7   2  -2   11.68    0.77
  -7   2  -2   10.39    0.76
  -7   2  -2    9.75    0.78
  -7  -2   2   11.90    0.78
   7  -2  -2   10.12    0.77
  -8  -2  -2    1.44    0.17
  -8   2   2    1.32    0.21
   8  -2   2    1.73    0.16
  -8  -2  -2    2.22    0.26
  -8  -2  -2    1.57    0.23
   8  -2   2    1.68    0.22
   8   2  -2    1.19    0.21
  -8   2   2    1.83    0.24
  -8   2   2    1.83    0.17
   8  -2   2    1.53    0.22
   8   2  -2    1.79    0.16
   8  -2  -2    1.18    0.21
   8   2   2    1.40    0.22
  -8   2  -2    1.60    0.17
   8  -2  -2    1.61    0.15
  -8   2  -2    1.92    0.16
   8   2   2    1.88    0.16
  -8   2  -2    1.54    0.16
  -8   2  -2    1.28    0.22
  -8  -2   2    1.46    0.23
  -8   2  -2    1.33    0.21
  -8  -2   2    1.12    0.22
   8  -2  -2    1.77    0.17
   8   2   2    1.39    0.22
  -8  -2   2    1.90    0.17
  -9   2   2    1.21    0.22
  -9  -2  -2    1.32    0.24
   9  -2   2    1.19    0.22
   9  -2   2    1.22    0.22
  -9  -2  -2    1.80    0.18
  -9   2   2    1.63    0.25
  -9  -2  -2    1.30    0.21
   9  -2   2    1.14    0.14
   9   2  -2    1.12    0.15
  -9   2   2    1.37    0.16
   9   2  -2    1.40    0.22
   9   2   2    1.13    0.22
  -9  -2   2    1.10    0.22
   9   2   2    1.46    0.15
  -9  -2   2    1.34    0.22
  -9   2  -2    1.27    0.16
   9  -2  -2    1.43    0.24
   9  -2  -2    1.42    0.16
   9   2   2    1.13    0.20
  -9   2  -2    1.45    0.21
  -9   2  -2    1.27    0.21
  -9  -2   2    1.31    0.15
  -9   2  -2    1.43    0.15
  10  -2   2    0.67    0.11
 -10   2   2    0.56    0.11
 -10   2   2    0.45    0.16
 -10  -2  -2    0.48    0.11
 -10   2   2    0.36    0.13
 -10  -2  -2    0.40    0.15
  10  -2   2    0.55    0.18
  10   2  -2    0.48    0.14
 -10  -2  -2    0.61    0.18
  10  -2   2    0.45    0.16
  10   2  -2    0.38    0.10
 -10  -2   2    0.35    0.10
 -10  -2   2    0.41    0.15
 -10   2  -2    0.50    0.11
 -10   2  -2    0.56    0.17
  10   2   2    0.39    0.09
 -10   2  -2    0.42    0.15
  10   2   2    0.39    0.15
  10   2   2    0.71    0.18
  10  -2  -2    0.54    0.11
 -10  -2   2    0.22    0.14
  10  -2  -2    0.27    0.14
 -11   2   2    0.05    0.13
 -11   2   2   -0.05    0.12
 -11  -2  -2    0.11    0.08
 -11  -2  -2    0.05    0.11
  11   2  -2    0.04    0.07
 -11  -2  -2    0.09    0.14
  11  -2   2    0.06    0.13
  11  -2   2    0.06    0.07
  11   2  -2    0.05    0.11
  11  -2   2    0.15    0.13
  11  -2  -2   -0.01    0.12
  11   2   2    0.09    0.08
 -11  -2   2    0.22    0.14
  11   2   2    0.13    0.12
  11   2   2    0.04    0.13
 -11  -2   2    0.14    0.14
  11  -2  -2    0.07    0.08
 -11   2  -2    0.11    0.13
 -11   2  -2    0.05    0.13
 -12  -2  -2    2.96    0.42
  12   2  -2    3.21    0.41
 -12   2   2    3.26    0.43
  12  -2   2    3.94    0.43
 -12  -2  -2    3.33    0.42
 -12  -2  -2    3.28    0.32
 -12   2   2    3.31    0.41
  12  -2   2    3.10    0.40
 -12   2  -2    2.97    0.41
  12  -2  -2    3.05    0.30
  12  -2  -2    2.39    0.40
 -12   2  -2    2.53    0.39
  12   2   2    2.82    0.29
  12   2   2    3.27    0.40
 -12  -2   2    3.05    0.43
 -12  -2   2    2.97    0.42
  12   2   2    3.16    0.40
   0   3  -2   32.23    2.34
   0  -3   2   31.92    2.34
   0  -3   2   33.06    2.34
   0  -3  -2   32.21    2.34
   0   3   2   31.60    2.34
   0  -3   2   34.57    2.34
   0   3   2   35.77    2.35
   0   3  -2   32.09    2.34
   0  -3  -2   30.98    2.34
   0   3  -2   36.81    2.34
   0   3   2   33.77    2.34
   0   3   2   30.73    2.34
  -1   3   2   24.39    1.78
  -1  -3  -2   24.34    1.77
   1  -3   2   25.41    1.78
  -1   3   2   26.97    1.78
  -1   3   2   23.49    1.78
   1   3  -2   24.95    1.77
  -1   3   2   25.79    1.77
   1  -3   2   26.29    1.78
   1  -3   2   29.15    1.78
   1   3  -2   25.23    1.77
  -1  -3  -2   21.71    1.77
   1   3  -2   25.23    1.77
   1  -3   2   26.24    1.78
  -1  -3  -2   25.21    1.77
   1   3  -2   24.64    1.77
  -1  -3  -2   25.03    1.77
  -1   3   2   24.09    1.78
   1   3  -2   25.76    1.78
  -1  -3   2   25.35    1.78
  -1   3  -2   24.39    1.77
   1   3   2   24.14    1.77
   1   3   2   22.95    1.78
  -1   3  -2   24.99    1.78
   1   3   2   25.97    1.77
   1  -3  -2   24.74    1.78
   1  -3  -2   21.14    1.77
  -1   3  -2   26.20    1.78
   1  -3  -2   25.10    1.78
   1   3   2   24.38    1.77
   1   3   2   25.46    1.77
  -1  -3   2   24.06    1.78
  -1  -3   2   26.38    1.78
  -1   3  -2   23.38    1.78
  -1   3  -2   25.13    1.78
  -1   3  -2   26.42    1.78
  -1  -3   2   25.03    1.77
   2   3  -2   45.03    3.26
  -2   3   2   46.98    3.27
  -2  -3  -2   44.55    3.26
   2  -3   2   46.23    3.27
   2   3  -2   45.85    3.26
  -2  -3  -2   46.78    3.28
  -2  -3  -2   47.56    3.26
  -2   3   2   45.84    3.29
   2  -3   2   44.84    3.27
  -2   3   2   45.39    3.27
  -2  -3  -2   46.64    3.27
  -2   3   2   46.30    3.27
   2  -3   2   45.96    3.27
  -2   3   2   50.29    3.28
  -2   3   2   43.25    3.27
   2   3  -2   46.41    3.27
   2   3   2   44.22    3.27
   2   3   2   47.91    3.28
  -2   3  -2   45.18    3.27
  -2  -3   2   47.48    3.28
   2   3   2   47.39    3.26
  -2   3  -2   46.36    3.27
   2  -3  -2   47.51    3.26
  -2   3  -2   46.25    3.27
  -2  -3   2   53.45    3.27
  -2  -3   2   45.40    3.26
  -2  -3   2   50.53    3.28
   2  -3  -2   42.52    3.27
  -2   3  -2   45.81    3.26
  -2   3  -2   41.65    3.27
   2   3   2   41.80    3.26
   2   3   2   45.34    3.26
  -2   3  -2   44.24    3.27
  -2   3  -2   49.63    3.27
   2  -3  -2   43.55    3.27
  -3  -3  -2   43.79    3.11
   3   3  -2   44.04    3.13
  -3   3   2   43.94    3.12
   3   3  -2   44.75    3.12
   3  -3   2   50.19    3.15
   3   3  -2   45.46    3.15
  -3   3   2   38.12    3.12
  -3  -3  -2   43.65    3.12
  -3   3   2   40.48    3.14
   3  -3   2   49.68    3.15
  -3   3   2   43.02    3.13
  -3  -3  -2   45.74    3.15
   3   3  -2   45.32    3.12
  -3  -3  -2   47.49    3.15
  -3   3   2   39.72    3.15
  -3  -3  -2   44.12    3.13
   3  -3   2   44.33    3.13
   3  -3  -2   41.96    3.12
  -3  -3   2   38.65    3.15
  -3   3  -2   44.26    3.13
  -3   3  -2   44.04    3.13
   3   3   2   40.04    3.14
   3  -3  -2   49.68    3.13
  -3  -3   2   47.93    3.15
  -3  -3   2   40.70    3.12
  -3   3  -2   46.56    3.15
   3  -3  -2   39.23    3.12
  -3   3  -2   43.38    3.12
   3   3   2   41.78    3.12
  -3   3  -2   44.54    3.13
   3   3   2   44.47    3.15
   3  -3  -2   43.28    3.13
   3   3   2   43.86    3.11
  -3  -3   2   44.39    3.13
  -3   3  -2   44.15    3.13
   3   3   2   51.26    3.12
   4  -3   2   52.10    3.71
  -4   3   2   54.56    3.72
   4   3  -2   49.73    3.74
  -4  -3  -2   59.61    3.75
  -4   3   2   53.54    3.71
   4  -3   2   58.95    3.75
   4  -3   2   52.73    3.72
  -4  -3  -2   54.23    3.70
   4  -3   2   58.07    3.75
  -4   3   2   51.29    3.74
  -4  -3  -2   51.42    3.72
   4   3  -2   53.99    3.70
   4   3  -2   51.85    3.71
  -4   3   2   52.81    3.72
  -4  -3  -2   51.11    3.71
   4   3  -2   50.89    3.71
  -4   3   2   45.75    3.71
  -4  -3  -2   49.98    3.74
  -4   3   2   51.30    3.75
  -4  -3   2   52.05    3.75
   4   3   2   52.90    3.75
  -4   3  -2   55.30    3.72
  -4  -3   2   51.38    3.70
  -4   3  -2   51.21    3.72
  -4   3  -2   53.36    3.71
   4  -3  -2   51.07    3.72
   4   3   2   48.10    3.74
   4  -3  -2   53.91    3.72
  -4   3  -2   51.48    3.72
  -4  -3   2   52.18    3.75
   4   3   2   55.40    3.71
   4  -3  -2   51.22    3.72
  -4  -3   2   53.24    3.72
  -4   3  -2   50.86    3.72
   4  -3  -2   46.82    3.71
   5  -3   2   38.32    2.70
   5   3  -2   32.74    2.73
  -5  -3  -2   38.54    2.70
  -5   3   2   37.05    2.70
   5  -3   2   42.38    2.75
   5  -3   2   40.65    2.71
   5   3  -2   41.51    2.70
  -5  -3  -2   41.05    2.75
  -5   3   2   36.41    2.70
  -5   3   2   41.21    2.76
   5  -3   2   39.28    2.70
  -5  -3  -2   37.77    2.71
   5   3  -2   43.12    2.70
  -5  -3  -2   37.83    2.74
   5  -3   2   35.31    2.73
  -5   3   2   39.37    2.71
  -5   3   2   33.51    2.73
  -5   3   2   40.13    2.70
  -5  -3   2   33.02    2.74
   5  -3  -2   32.41    2.70
  -5  -3   2   36.81    2.69
  -5  -3   2   38.10    2.71
  -5   3  -2   38.94    2.74
   5   3   2   36.51    2.68
   5  -3  -2   39.11    2.71
   5  -3  -2   41.48    2.70
  -5   3  -2   38.60    2.71
   5  -3  -2   36.72    2.70
   5   3   2   32.28    2.70
   5  -3  -2   41.04    2.71
  -5  -3   2   33.79    2.74
   5   3   2   33.24    2.73
  -5   3  -2   38.90    2.70
  -5   3  -2   38.54    2.71
  -5   3  -2   44.31    2.76
  -6  -3  -2    6.01    0.48
   6  -3   2    5.62    0.47
  -6   3   2    5.45    0.41
   6   3  -2    4.97    0.46
   6  -3   2    5.54    0.42
   6  -3   2    5.37    0.46
  -6   3   2    5.88    0.42
   6   3  -2    5.59    0.41
  -6   3   2    5.81    0.41
  -6   3   2    5.62    0.42
  -6   3   2    5.49    0.48
  -6  -3  -2    4.80    0.42
  -6  -3  -2    5.85    0.47
   6   3  -2    5.12    0.42
  -6  -3  -2    5.24    0.41
   6  -3   2    5.20    0.42
   6  -3   2    5.76    0.42
  -6   3   2    5.55    0.43
   6  -3  -2    5.45    0.42
  -6  -3   2    4.92    0.47
  -6   3  -2    5.36    0.42
  -6   3  -2    5.48    0.42
  -6   3  -2    5.76    0.42
   6   3   2    5.21    0.41
   6  -3  -2    6.22    0.42
  -6   3  -2    5.43    0.46
  -6   3  -2    5.34    0.43
   6  -3  -2    5.36    0.42
  -6  -3   2    5.13    0.47
  -6   3  -2    5.75    0.42
   6   3   2    5.55    0.46
  -6  -3   2    5.48    0.42
  -6  -3   2    5.35    0.40
   7  -3   2   14.88    1.12
  -7   3   2   12.72    1.11
   7   3  -2   13.31    1.06
  -7   3   2   16.93    1.07
  -7  -3  -2   15.17    1.06
   7   3  -2   14.71    1.12
  -7  -3  -2   14.80    1.13
   7  -3   2   15.06    1.06
   7  -3   2   16.19    1.06
  -7   3   2   13.83    1.06
   7  -3   2   16.68    1.13
   7   3  -2   15.71    1.07
  -7   3   2   13.77    1.07
  -7   3   2   15.20    1.06
   7  -3   2   14.95    1.06
  -7   3  -2   15.13    1.06
  -7  -3   2   16.16    1.14
  -7  -3   2   12.34    1.12
   7  -3  -2   13.91    1.06
  -7   3  -2   15.56    1.13
   7   3   2   14.01    1.11
   7   3   2   14.74    1.06
  -7  -3   2   15.36    1.07
   7   3   2   12.51    1.11
   7  -3  -2   14.67    1.07
  -7   3  -2   14.43    1.07
  -7   3  -2   13.86    1.11
  -7   3  -2   15.19    1.06
   7  -3  -2   12.73    1.05
  -7   3  -2   12.41    1.06
   8   3  -2   12.02    0.93
   8   3  -2   12.05    0.86
  -8   3   2   13.16    0.94
  -8  -3  -2    9.58    0.90
   8  -3   2   11.64    0.92
   8  -3   2    9.82    0.91
  -8   3   2   11.11    0.86
  -8   3   2   11.85    0.85
  -8   3   2   13.29    0.95
   8  -3   2   11.89    0.85
  -8  -3  -2   11.01    0.87
   8  -3   2   11.74    0.86
   8  -3  -2   12.50    0.85
  -8   3  -2   11.63    0.87
  -8   3  -2   10.98    0.92
  -8   3  -2   11.08    0.86
  -8  -3   2   10.83    0.93
   8   3   2   10.64    0.85
   8  -3  -2   10.82    0.93
   8   3   2   11.99    0.93
  -8  -3   2   12.31    0.94
   8   3   2   11.16    0.91
  -8  -3   2   11.38    0.86
   8  -3  -2   11.78    0.86
  -8   3  -2   12.22    0.93
  -8   3  -2   11.69    0.85
  -9   3   2    5.05    0.48
  -9   3   2    4.99    0.47
  -9   3   2    4.60    0.38
  -9  -3  -2    4.85    0.40
   9   3  -2    3.81    0.44
  -9  -3  -2    4.77    0.46
   9  -3   2    5.14    0.47
  -9  -3  -2    4.66    0.45
   9  -3   2    4.10    0.44
   9  -3   2    4.63    0.38
   9   3  -2    4.29    0.37
   9  -3  -2    5.19    0.39
  -9   3  -2    4.59    0.45
  -9   3  -2    4.54    0.38
   9  -3  -2    4.77    0.38
  -9  -3   2    5.23    0.49
  -9  -3   2    4.82    0.47
   9  -3  -2    4.55    0.46
   9   3   2    5.21    0.46
   9   3   2    3.74    0.37
   9   3   2    5.12    0.46
  -9  -3   2    3.65    0.38
  -9   3  -2    4.44    0.39
  -9   3  -2    5.86    0.48
 -10   3   2   20.53    1.57
 -10   3   2   20.81    1.46
  10  -3   2   18.13    1.54
 -10   3   2   19.46    1.54
 -10  -3  -2   22.48    1.56
 -10  -3  -2   21.11    1.47
 -10  -3  -2   17.00    1.53
  10   3  -2   16.28    1.44
  10  -3   2   21.15    1.54
  10   3  -2   21.86    1.56
 -10   3  -2   18.05    1.44
  10  -3  -2   22.32    1.57
  10  -3  -2   20.41    1.46
  10   3   2   19.60    1.53
  10   3   2   18.61    1.44
 -10   3  -2   20.93    1.47
  10   3   2   18.90    1.54
 -10   3  -2   19.86    1.55
 -10   3  -2   18.66    1.53
 -10  -3   2   20.70    1.46
 -10  -3   2   22.16    1.57
 -10  -3   2   17.68    1.55
 -11  -3  -2    1.20    0.17
 -11   3   2    1.04    0.17
  11   3  -2    1.00    0.16
 -11  -3  -2    0.94    0.24
  11  -3   2    1.32    0.26
 -11  -3  -2    1.10    0.24
 -11   3   2    1.27    0.24
  11  -3   2    1.54    0.28
  11   3  -2    1.11    0.26
 -11   3   2    1.03    0.26
 -11  -3   2    1.87    0.31
  11   3   2    1.16    0.15
 -11   3  -2    1.10    0.25
 -11   3  -2    1.48    0.28
  11  -3  -2    1.57    0.29
  11   3   2    1.31    0.26
 -11  -3   2    1.29    0.27
  11  -3  -2    0.99    0.17
  11   3   2    1.29    0.25
   0   4  -2    0.04    0.02
   0   4   2    0.01    0.02
   0   4  -2    0.03    0.02
   0   4   2   -0.01    0.02
   0   4  -2   -0.01    0.02
   0  -4  -2    0.04    0.02
   0  -4  -2    0.01    0.02
   0   4  -2    0.03    0.02
   0  -4   2    0.01    0.02
   0  -4  -2   -0.02    0.02
   0   4   2   -0.01    0.02
   0   4   2    0.02    0.03
   0  -4   2    0.01    0.02
   0  -4   2    0.01    0.02
   1  -4   2    2.09    0.19
  -1  -4  -2    2.22    0.18
  -1   4   2    2.25    0.19
  -1  -4  -2    2.45    0.18
  -1  -4  -2    2.41    0.18
   1   4  -2    2.41    0.18
   1   4  -2    2.30    0.18
  -1   4   2    2.42    0.19
   1   4  -2    2.11    0.18
  -1  -4  -2    2.16    0.18
  -1   4   2    2.23    0.18
   1  -4   2    2.41    0.19
   1   4  -2    2.27    0.18
   1  -4   2    2.29    0.18
  -1   4   2    2.48    0.19
   1   4   2    2.21    0.18
   1  -4  -2    2.24    0.18
  -1  -4   2    2.39    0.19
  -1   4  -2    2.34    0.19
  -1  -4   2    2.57    0.19
   1   4   2    2.39    0.19
  -1   4  -2    1.97    0.18
  -1   4  -2    2.43    0.19
   1   4   2    1.75    0.18
  -1  -4   2    2.41    0.19
   1  -4  -2    1.77    0.18
  -1   4  -2    2.34    0.19
   1  -4  -2    2.27    0.18
   1   4   2    2.13    0.18
   1   4   2    2.40    0.17
  -1   4  -2    2.33    0.19
  -2  -4  -2   25.79    1.78
  -2   4   2   24.29    1.81
   2   4  -2   25.86    1.79
  -2   4   2   25.13    1.79
   2   4  -2   24.90    1.79
   2  -4   2   26.17    1.79
  -2  -4  -2   24.64    1.79
  -2  -4  -2   25.86    1.80
   2   4  -2   24.94    1.79
  -2   4   2   23.93    1.79
   2  -4   2   25.62    1.80
  -2  -4  -2   24.55    1.79
   2  -4   2   26.64    1.79
   2  -4   2   24.84    1.79
  -2   4   2   23.94    1.79
   2   4  -2   25.51    1.79
  -2   4   2   24.78    1.79
  -2   4  -2   24.02    1.80
  -2   4  -2   28.51    1.80
  -2   4  -2   24.84    1.79
   2   4   2   24.97    1.79
   2   4   2   23.99    1.80
  -2  -4   2   26.11    1.79
  -2   4  -2   25.11    1.79
   2  -4  -2   24.42    1.79
  -2  -4   2   25.16    1.79
  -2   4  -2   27.91    1.80
   2   4   2   27.14    1.80
  -2   4  -2   23.62    1.79
   2  -4  -2   21.10    1.78
   2  -4  -2   24.34    1.79
  -2  -4   2   25.26    1.79
   2   4   2   24.74    1.78
   2  -4  -2   24.74    1.79
   2   4   2   25.20    1.79
  -2   4  -2   25.49    1.79
  -2  -4   2   24.63    1.80
  -3   4   2   47.88    3.38
  -3  -4  -2   41.99    3.38
  -3  -4  -2   46.90    3.38
   3   4  -2   47.18    3.36
  -3   4   2   49.17    3.38
   3   4  -2   49.39    3.37
   3   4  -2   48.31    3.39
   3  -4   2   46.20    3.38
   3   4  -2   48.38    3.37
  -3   4   2   44.39    3.37
  -3  -4  -2   47.34    3.36
  -3   4   2   45.45    3.37
  -3  -4  -2   46.93    3.37
   3  -4   2   47.68    3.38
  -3   4   2   43.50    3.38
  -3   4  -2   45.36    3.38
  -3  -4   2   51.21    3.37
  -3  -4   2   49.81    3.38
   3   4   2   49.43    3.37
   3  -4  -2   46.06    3.37
   3   4   2   50.71    3.37
  -3   4  -2   46.90    3.38
  -3   4  -2   45.83    3.37
   3  -4  -2   46.22    3.38
  -3   4  -2   52.99    3.38
   3   4   2   47.61    3.36
   3  -4  -2   47.34    3.38
  -3  -4   2   53.79    3.40
  -3  -4   2   49.56    3.39
  -3   4  -2   42.68    3.37
  -3   4  -2   52.84    3.39
   3   4   2   47.27    3.39
  -3   4  -2   43.40    3.38
   3   4   2   46.15    3.39
  -4   4   2   10.49    0.72
   4   4  -2   10.34    0.74
  -4   4   2    9.83    0.75
  -4  -4  -2    9.62    0.71
   4  -4   2    8.27    0.73
  -4   4   2   10.38    0.71
   4   4  -2   11.27    0.70
  -4  -4  -2    9.79    0.71
   4  -4   2    9.43    0.71
   4   4  -2   10.39    0.70
   4  -4   2    9.99    0.73
  -4   4   2    9.74    0.70
   4   4  -2    8.99    0.70
  -4  -4  -2    8.82    0.73
  -4   4   2    9.81    0.71
   4  -4   2    8.93    0.71
  -4  -4  -2    9.93    0.69
  -4  -4  -2    8.92    0.73
  -4   4   2    9.02    0.71
  -4   4  -2    9.23    0.71
  -4   4  -2    9.67    0.71
  -4   4  -2    9.76    0.71
   4  -4  -2    9.70    0.71
  -4  -4   2    9.00    0.70
   4   4   2    9.60    0.70
   4   4   2    8.66    0.73
  -4   4  -2    9.52    0.71
  -4   4  -2   10.26    0.72
  -4   4  -2    9.47    0.74
  -4  -4   2    9.02    0.71
  -4  -4   2   10.92    0.75
   4   4   2    8.89    0.70
   4  -4  -2    9.69    0.71
   4  -4  -2    9.79    0.71
  -4   4  -2    9.80    0.73
   4   4   2    9.52    0.69
   4  -4  -2   10.87    0.71
   4   4   2    9.92    0.73
  -4  -4   2    9.31    0.73
   5  -4   2    0.39    0.07
  -5   4   2    0.25    0.05
  -5   4   2    0.29    0.08
  -5   4   2    0.40    0.07
   5   4  -2    0.26    0.05
   5  -4   2    0.25    0.06
  -5   4   2    0.16    0.08
  -5  -4  -2    0.33    0.08
   5  -4   2    0.27    0.06
   5  -4   2    0.23    0.07
   5   4  -2    0.31    0.08
   5  -4   2    0.46    0.08
   5  -4   2    0.46    0.10
  -5  -4  -2    0.31    0.09
   5  -4   2    0.37    0.06
   5   4  -2    0.32    0.06
  -5   4   2    0.32    0.06
  -5  -4  -2    0.24    0.05
  -5   4   2    0.41    0.07
  -5   4   2    0.23    0.06
  -5  -4  -2    0.34    0.07
   5  -4  -2    0.37    0.06
  -5  -4   2    0.34    0.05
   5   4   2    0.28    0.05
   5   4   2    0.21    0.08
  -5  -4   2    0.42    0.10
   5   4   2    0.16    0.07
  -5  -4   2    0.44    0.10
  -5   4  -2    0.28    0.06
   5   4   2    0.30    0.05
  -5   4  -2    0.27    0.06
   5  -4  -2    0.29    0.06
  -5  -4   2    0.34    0.06
  -5   4  -2    0.26    0.06
   5  -4  -2    0.31    0.06
  -5   4  -2    0.22    0.08
  -5   4  -2    0.31    0.07
   5  -4  -2    0.31    0.06
   5  -4  -2    0.48    0.07
  -5   4  -2    0.32    0.08
  -6   4   2   10.36    0.74
  -6  -4  -2   10.31    0.74
   6   4  -2   11.07    0.75
  -6   4   2   10.58    0.74
   6  -4   2   11.02    0.79
   6  -4   2    9.84    0.74
  -6   4   2    8.93    0.78
   6  -4   2   10.26    0.75
   6  -4   2   10.27    0.75
   6  -4   2    9.71    0.75
   6   4  -2    9.03    0.78
  -6  -4  -2    9.74    0.75
  -6  -4  -2   10.60    0.79
  -6   4   2   10.61    0.81
  -6   4   2    9.94    0.75
   6   4  -2    9.08    0.73
  -6   4   2   11.42    0.75
   6  -4   2   11.84    0.75
   6  -4   2    8.19    0.78
  -6  -4  -2   10.16    0.80
  -6   4   2   10.58    0.75
  -6  -4   2   11.33    0.76
  -6  -4   2   10.33    0.73
   6   4   2   10.50    0.80
  -6  -4   2   10.27    0.81
   6  -4  -2    9.75    0.75
   6  -4  -2    9.97    0.75
   6  -4  -2    9.56    0.74
   6   4   2    8.43    0.78
  -6   4  -2    9.78    0.79
  -6  -4   2    9.51    0.79
   6  -4  -2   10.18    0.74
  -6   4  -2   10.80    0.76
  -6   4  -2    8.69    0.78
   6   4   2   10.27    0.74
  -6   4  -2    9.21    0.74
  -6   4  -2    9.74    0.75
  -6   4  -2   11.45    0.75
   7   4  -2    4.26    0.36
  -7  -4  -2    3.15    0.35
  -7   4   2    3.03    0.34
   7  -4   2    3.55    0.30
  -7  -4  -2    3.84    0.35
   7  -4   2    3.52    0.34
   7  -4   2    3.36    0.35
  -7   4   2    3.92    0.30
  -7   4   2    3.55    0.30
  -7  -4  -2    3.45    0.29
  -7   4   2    3.26    0.30
  -7   4   2    3.20    0.36
   7  -4   2    3.36    0.29
   7   4  -2    3.70    0.30
   7  -4   2    3.80    0.30
  -7  -4  -2    3.53    0.31
   7  -4   2    3.50    0.30
   7  -4   2    3.63    0.31
  -7   4  -2    3.66    0.30
   7   4   2    3.66    0.35
  -7   4  -2    3.36    0.30
  -7   4  -2    3.81    0.30
  -7   4  -2    3.17    0.29
  -7  -4   2    3.41    0.30
   7  -4  -2    3.90    0.30
  -7   4  -2    3.96    0.36
   7   4   2    3.98    0.36
   7  -4  -2    3.41    0.30
  -7   4  -2    3.28    0.30
  -7  -4   2    3.91    0.36
   7   4   2    3.74    0.29
   7  -4  -2    4.04    0.30
  -7  -4   2    4.42    0.38
  -7   4  -2    3.79    0.35
  -8   4   2    0.71    0.10
   8   4  -2    0.70    0.16
   8   4  -2    0.55    0.09
  -8   4   2    0.56    0.10
   8  -4   2    0.61    0.15
   8  -4   2    0.70    0.11
  -8   4   2    0.66    0.10
  -8  -4  -2    0.53    0.14
  -8   4   2    0.73    0.17
   8  -4   2    0.68    0.11
   8  -4   2    0.86    0.17
  -8   4   2    0.75    0.16
   8  -4   2    0.55    0.11
  -8  -4  -2    0.75    0.17
  -8  -4  -2    0.52    0.11
   8   4   2    0.68    0.16
   8   4   2    0.61    0.15
   8  -4  -2    0.68    0.10
  -8   4  -2    0.71    0.16
  -8   4  -2    0.71    0.16
   8   4   2    0.68    0.10
  -8   4  -2    0.69    0.10
  -8   4  -2    0.46    0.10
   8  -4  -2    0.79    0.11
  -8  -4   2    0.53    0.10
  -8  -4   2    0.73    0.17
   8  -4  -2    0.75    0.12
  -8   4  -2    0.78    0.11
   8  -4  -2    0.61    0.16
  -9  -4  -2    1.79    0.21
   9  -4   2    1.95    0.28
   9  -4   2    2.00    0.20
  -9  -4  -2    2.55    0.30
  -9   4   2    2.41    0.21
  -9   4   2    2.58    0.29
   9   4  -2    1.66    0.19
  -9   4   2    1.95    0.21
   9   4  -2    2.25    0.28
  -9   4   2    1.84    0.28
   9  -4   2    2.47    0.29
  -9  -4  -2    1.97    0.28
   9  -4   2    2.31    0.22
   9   4   2    2.30    0.20
  -9  -4   2    1.93    0.29
  -9   4  -2    1.52    0.26
   9  -4  -2    2.21    0.21
  -9   4  -2    2.05    0.20
   9   4   2    2.11    0.28
   9  -4  -2    1.97    0.29
  -9  -4   2    2.22    0.22
   9   4   2    1.76    0.25
  -9   4  -2    2.30    0.29
  -9  -4   2    2.18    0.29
   9  -4  -2    2.06    0.21
  -9   4  -2    2.15    0.22
 -10   4   2    1.23    0.25
  10  -4   2    1.99    0.27
 -10   4   2    0.93    0.23
  10  -4   2    1.21    0.24
  10   4  -2    1.12    0.16
 -10  -4  -2    1.19    0.23
 -10   4   2    1.41    0.17
  10  -4   2    1.60    0.17
  10   4  -2    1.16    0.24
 -10  -4  -2    1.77    0.28
 -10  -4  -2    1.39    0.19
  10   4   2    1.66    0.25
 -10   4  -2    1.41    0.26
  10  -4  -2    0.97    0.24
 -10  -4   2    1.32    0.26
 -10  -4   2    1.59    0.18
  10   4   2    1.68    0.26
 -10   4  -2    1.96    0.27
 -10  -4   2    1.31    0.25
 -10   4  -2    1.23    0.16
  10  -4  -2    1.64    0.18
  10   4   2    1.52    0.17
  11   4  -2    0.84    0.15
  11  -4   2    1.13    0.25
 -11   4   2    0.87    0.16
 -11  -4  -2    1.13    0.18
  11   4  -2    1.17    0.25
 -11  -4  -2    1.53    0.26
  11  -4   2    0.93    0.22
 -11  -4  -2    1.06    0.25
 -11   4   2    1.42    0.27
 -11   4   2    1.13    0.27
  11   4   2    1.07    0.15
  11  -4  -2    0.92    0.16
 -11   4  -2    1.29    0.25
 -11   4  -2    1.01    0.24
 -11  -4   2    1.05    0.25
  11  -4  -2    1.10    0.25
  11   4   2    0.79    0.20
 -11  -4   2    1.13    0.17
  11   4   2    0.98    0.24
 -11  -4   2    1.04    0.25
  11  -4  -2    0.86    0.23
   0   5  -2   28.57    2.02
   0   5  -2   27.55    2.02
   0   5  -2   27.31    2.02
   0  -5  -2   30.86    2.02
   0  -5   2   28.98    2.02
   0   5   2   28.34    2.02
   0  -5   2   28.93    2.01
   0   5   2   28.91    2.02
   0   5  -2   27.93    2.02
   0   5   2   27.31    2.02
   0  -5  -2   28.22    2.02
   0   5   2   28.13    2.02
   0  -5   2   27.33    2.02
   0  -5  -2   27.71    2.02
   1  -5   2    2.24    0.18
   1   5  -2    1.95    0.18
  -1  -5  -2    2.60    0.20
   1  -5   2    2.35    0.20
  -1  -5  -2    2.22    0.19
  -1   5   2    2.18    0.19
  -1   5   2    2.00    0.19
   1  -5   2    2.28    0.19
  -1   5   2    2.64    0.20
  -1   5   2    2.02    0.19
  -1  -5  -2    2.29    0.19
   1   5  -2    2.25    0.19
   1   5  -2    2.34    0.19
   1   5  -2    2.20    0.19
   1   5   2    2.47    0.19
   1  -5  -2    2.28    0.19
  -1  -5   2    2.25    0.19
  -1   5  -2    2.35    0.20
  -1   5  -2    2.14    0.19
   1   5   2    2.33    0.19
  -1   5  -2    2.02    0.19
   1   5   2    2.24    0.19
   1  -5  -2    2.71    0.20
  -1  -5   2    2.61    0.19
  -1  -5   2    2.42    0.19
   1   5   2    2.43    0.17
   1  -5  -2    2.77    0.19
  -1   5  -2    1.77    0.18
   1   5   2    2.19    0.19
   2   5  -2   20.00    1.42
   2  -5   2   19.55    1.42
  -2   5   2   18.69    1.43
   2   5  -2   20.14    1.42
  -2   5   2   19.39    1.43
  -2  -5  -2   19.87    1.42
  -2   5   2   22.81    1.45
  -2  -5  -2   20.32    1.42
   2   5  -2   18.37    1.42
   2  -5   2   20.73    1.42
   2  -5   2   19.44    1.43
  -2  -5  -2   19.90    1.42
   2   5  -2   20.14    1.42
   2  -5   2   19.01    1.42
  -2  -5  -2   19.93    1.42
  -2   5   2   20.09    1.42
  -2   5   2   19.36    1.42
   2   5   2   20.12    1.42
  -2   5  -2   21.78    1.43
   2  -5  -2   18.09    1.42
  -2  -5   2   19.95    1.43
   2  -5  -2   19.27    1.42
   2  -5  -2   19.82    1.43
  -2  -5   2   22.08    1.44
  -2   5  -2   21.21    1.42
   2   5   2   18.66    1.42
   2  -5  -2   18.61    1.43
   2   5   2   20.77    1.42
  -2   5  -2   18.60    1.43
  -2   5  -2   19.83    1.42
  -2   5  -2   19.31    1.43
  -2   5  -2   19.09    1.43
   2   5   2   19.80    1.43
   2   5   2   20.01    1.42
  -2  -5   2   17.47    1.42
   3   5  -2   36.50    2.62
   3   5  -2   38.41    2.62
  -3   5   2   36.94    2.63
  -3  -5  -2   35.90    2.62
  -3  -5  -2   37.26    2.63
  -3   5   2   38.19    2.63
   3  -5   2   36.28    2.63
   3  -5   2   32.94    2.63
   3   5  -2   37.41    2.63
   3   5  -2   36.14    2.62
  -3   5   2   36.70    2.63
   3  -5   2   40.38    2.63
  -3   5   2   38.58    2.63
  -3  -5  -2   37.75    2.64
   3  -5   2   38.56    2.63
  -3  -5  -2   38.07    2.61
  -3   5   2   37.46    2.65
  -3   5   2   31.88    2.63
   3  -5  -2   36.17    2.62
  -3   5  -2   39.78    2.63
   3   5   2   37.33    2.61
  -3  -5   2   41.44    2.65
  -3   5  -2   39.42    2.63
   3   5   2   34.53    2.62
   3  -5  -2   35.09    2.63
  -3  -5   2   38.12    2.63
  -3  -5   2   37.69    2.63
  -3   5  -2   36.63    2.63
  -3   5  -2   36.63    2.63
   3  -5  -2   33.69    2.62
  -3   5  -2   34.74    2.63
  -3   5  -2   34.65    2.62
  -3  -5   2   38.56    2.62
   3  -5  -2   35.43    2.63
  -3   5  -2   33.99    2.63
   3   5   2   35.74    2.63
   3   5   2   38.20    2.64
   3   5   2   36.83    2.62
  -4  -5  -2   18.01    1.22
  -4   5   2   17.29    1.25
  -4   5   2   19.07    1.26
   4  -5   2   15.45    1.24
  -4  -5  -2   16.66    1.23
   4  -5   2   17.00    1.26
  -4  -5  -2   17.39    1.26
   4   5  -2   17.67    1.23
   4  -5   2   16.35    1.24
  -4  -5  -2   16.04    1.24
   4   5  -2   15.99    1.23
   4   5  -2   18.06    1.23
  -4   5   2   16.84    1.28
  -4   5   2   17.00    1.24
   4  -5   2   17.26    1.25
   4   5  -2   17.40    1.26
  -4   5   2   16.76    1.24
  -4   5   2   16.41    1.23
   4  -5   2   16.09    1.24
  -4   5  -2   16.55    1.24
   4   5   2   16.30    1.26
  -4   5  -2   16.31    1.24
   4   5   2   17.31    1.23
   4  -5  -2   16.91    1.24
   4  -5  -2   16.91    1.24
  -4  -5   2   17.75    1.23
   4  -5  -2   18.63    1.25
   4   5   2   16.33    1.26
  -4   5  -2   16.80    1.25
   4   5   2   17.50    1.24
  -4   5  -2   19.02    1.26
  -4  -5   2   17.71    1.27
  -4  -5   2   17.22    1.25
   4   5   2   17.99    1.22
  -4   5  -2   17.62    1.26
  -4  -5   2   16.87    1.26
  -4   5  -2   17.16    1.25
  -4   5  -2   16.98    1.24
  -5   5   2   25.24    1.57
  -5  -5  -2   22.01    1.55
   5  -5   2   21.23    1.56
  -5   5   2   21.48    1.56
  -5   5   2   21.10    1.56
  -5   5   2   23.52    1.55
  -5  -5  -2   21.54    1.59
   5   5  -2   20.92    1.55
   5   5  -2   21.52    1.59
  -5   5   2   22.43    1.56
  -5  -5  -2   21.18    1.57
   5  -5   2   22.18    1.58
  -5   5   2   21.52    1.58
   5  -5   2   23.27    1.59
   5  -5   2   20.57    1.56
   5  -5   2   17.61    1.56
   5  -5   2   23.18    1.57
   5   5  -2   23.70    1.55
   5  -5  -2   21.39    1.56
  -5  -5   2   18.04    1.56
  -5   5  -2   22.00    1.56
  -5   5  -2   22.32    1.59
  -5   5  -2   21.79    1.56
   5  -5  -2   21.15    1.56
   5   5   2   21.28    1.58
  -5  -5   2   24.81    1.61
  -5   5  -2   22.01    1.56
  -5   5  -2   18.79    1.56
  -5  -5   2   19.25    1.58
   5   5   2   22.44    1.59
   5  -5  -2   20.42    1.56
   5   5   2   22.75    1.55
   5  -5  -2   19.21    1.55
  -5  -5   2   22.71    1.55
   6  -5   2    6.70    0.50
  -6   5   2    6.27    0.50
   6  -5   2    5.55    0.50
  -6  -5  -2    6.61    0.49
   6   5  -2    6.57    0.49
  -6  -5  -2    6.66    0.55
  -6   5   2    6.87    0.54
   6  -5   2    6.08    0.53
   6  -5   2    6.92    0.50
  -6   5   2    7.34    0.50
   6  -5   2    6.57    0.53
  -6  -5  -2    6.26    0.54
  -6   5   2    6.03    0.50
   6   5  -2    7.05    0.54
  -6  -5  -2    5.80    0.50
   6  -5   2    6.40    0.50
   6   5  -2    6.07    0.49
   6  -5   2    7.05    0.51
  -6   5   2    5.55    0.54
  -6   5   2    6.13    0.50
  -6  -5   2    6.47    0.48
  -6   5  -2    6.06    0.50
  -6   5  -2    7.80    0.50
  -6   5  -2    5.68    0.52
   6  -5  -2    6.51    0.50
  -6  -5   2    7.21    0.55
  -6   5  -2    6.14    0.54
   6  -5  -2    7.11    0.50
  -6  -5   2    6.32    0.50
   6   5   2    6.27    0.49
   6  -5  -2    6.44    0.50
  -6   5  -2    7.37    0.51
   6   5   2    6.49    0.54
   6   5   2    6.47    0.53
  -6   5  -2    5.25    0.49
  -6  -5   2    6.71    0.56
   7  -5   2    0.48    0.10
   7  -5   2    0.75    0.15
  -7   5   2    0.75    0.11
  -7   5   2    0.61    0.14
  -7  -5  -2    0.62    0.09
   7  -5   2    0.61    0.11
  -7  -5  -2    0.70    0.15
  -7   5   2    0.64    0.10
   7  -5   2    0.66    0.14
  -7   5   2    0.92    0.17
   7   5  -2    0.72    0.10
  -7   5   2    0.60    0.11
  -7  -5  -2    0.70    0.16
   7  -5   2    0.68    0.11
   7  -5   2    0.58    0.10
   7   5  -2    0.72    0.15
  -7  -5  -2    0.54    0.11
   7  -5   2    0.53    0.10
  -7   5  -2    0.52    0.09
  -7   5  -2    0.83    0.11
   7   5   2    0.68    0.14
  -7   5  -2    0.68    0.14
   7   5   2    0.80    0.10
   7  -5  -2    0.63    0.10
  -7   5  -2    0.73    0.15
  -7   5  -2    0.53    0.10
   7   5   2    0.80    0.15
   7  -5  -2    0.66    0.10
   7  -5  -2    0.73    0.11
  -7   5  -2    0.71    0.11
  -7   5  -2    0.66    0.10
  -7  -5   2    0.71    0.16
  -7  -5   2    0.65    0.11
  -8   5   2    1.16    0.15
   8   5  -2    1.40    0.15
   8  -5   2    1.23    0.14
   8  -5   2    1.29    0.14
   8  -5   2    1.21    0.20
  -8   5   2    1.21    0.19
  -8  -5  -2    1.21    0.20
  -8  -5  -2    1.48    0.22
   8  -5   2    1.13    0.19
  -8  -5  -2    1.30    0.17
   8  -5   2    1.57    0.17
   8   5  -2    1.40    0.21
   8  -5   2    1.42    0.15
  -8   5   2    1.12    0.21
  -8   5   2    1.33    0.15
  -8   5   2    1.46    0.15
   8  -5   2    1.43    0.16
   8   5   2    1.08    0.19
  -8  -5   2    1.15    0.21
  -8   5  -2    0.95    0.14
   8   5   2    1.50    0.14
  -8   5  -2    1.27    0.21
  -8   5  -2    1.18    0.19
  -8  -5   2    1.19    0.16
   8  -5  -2    1.28    0.15
  -8   5  -2    1.12    0.14
  -8   5  -2    1.12    0.15
   8   5   2    1.17    0.19
   8  -5  -2    1.22    0.15
  -8   5  -2    1.12    0.15
  -8  -5   2    0.73    0.18
  -8   5  -2    1.15    0.15
   8  -5  -2    1.25    0.16
   9  -5   2    2.66    0.32
   9  -5   2    2.42    0.24
   9   5  -2    2.48    0.30
  -9  -5  -2    2.61    0.32
  -9   5   2    2.12    0.23
  -9  -5  -2    2.45    0.31
  -9   5   2    2.63    0.25
  -9   5   2    2.12    0.29
  -9  -5  -2    2.51    0.25
   9  -5   2    2.30    0.30
   9   5  -2    2.47    0.23
  -9   5   2    2.97    0.34
  -9   5  -2    2.05    0.29
  -9   5  -2    2.40    0.31
  -9   5  -2    2.31    0.23
  -9  -5   2    2.42    0.31
   9   5   2    2.55    0.30
  -9  -5   2    2.45    0.33
   9   5   2    2.47    0.31
  -9  -5   2    2.64    0.25
   9  -5  -2    2.65    0.33
   9  -5  -2    2.86    0.24
   9   5   2    2.38    0.23
   9  -5  -2    2.50    0.25
  10  -5   2    1.00    0.22
 -10  -5  -2    0.60    0.13
  10   5  -2    0.63    0.12
 -10  -5  -2    0.68    0.19
 -10   5   2    0.61    0.13
 -10  -5  -2    0.62    0.18
  10  -5   2    0.60    0.17
 -10   5   2    0.57    0.19
 -10   5   2    0.40    0.16
  10   5  -2    0.55    0.18
 -10   5  -2    0.57    0.18
  10   5   2    0.73    0.12
  10  -5  -2    0.55    0.17
  10  -5  -2    1.01    0.23
  10   5   2    0.78    0.18
 -10  -5   2    0.48    0.17
 -10  -5   2    0.75    0.14
 -10   5  -2    0.63    0.17
  10   5   2    0.47    0.16
 -10  -5   2    0.71    0.20
 -11   5   2    4.00    0.38
 -11  -5  -2    4.06    0.40
  11  -5   2    4.62    0.49
  11   5  -2    4.40    0.47
  11   5  -2    4.36    0.38
 -11  -5  -2    4.61    0.49
 -11   5   2    4.75    0.48
  11  -5   2    4.79    0.48
 -11   5   2    3.96    0.50
 -11  -5  -2    4.50    0.50
  11  -5  -2    4.59    0.47
 -11   5  -2    4.72    0.49
  11   5   2    3.27    0.36
 -11   5  -2    4.39    0.47
 -11  -5   2    4.54    0.50
  11  -5  -2    4.25    0.38
 -11  -5   2    4.82    0.40
  11   5   2    3.91    0.45
  11  -5  -2    3.67    0.47
  11   5   2    4.23    0.48
 -11  -5   2    4.19    0.47
   0   6   2   10.12    0.74
   0  -6  -2   10.30    0.74
   0  -6   2   10.24    0.72
   0   6   2   10.61    0.74
   0   6  -2    9.56    0.74
   0  -6  -2    9.27    0.73
   0   6  -2    9.88    0.73
   0   6   2   10.37    0.74
   0   6   2   10.16    0.74
   0  -6  -2    9.28    0.74
   0  -6   2   11.32    0.75
   0   6  -2    9.45    0.74
   0   6  -2    9.56    0.74
   0  -6   2    9.78    0.74
  -1   6   2   17.47    1.22
   1  -6   2   17.67    1.22
   1  -6   2   17.08    1.20
   1   6  -2   17.85    1.21
  -1   6   2   15.36    1.22
  -1  -6  -2   15.77    1.21
   1   6  -2   16.49    1.21
  -1   6   2   16.36    1.21
   1  -6   2   16.25    1.21
  -1  -6  -2   16.72    1.21
  -1   6   2   16.14    1.22
  -1  -6  -2   16.38    1.21
   1   6  -2   17.04    1.22
  -1   6  -2   15.48    1.22
   1  -6  -2   16.58    1.22
  -1  -6   2   17.54    1.21
  -1  -6   2   17.27    1.22
  -1   6  -2   17.33    1.21
   1  -6  -2   16.09    1.21
  -1   6  -2   16.85    1.22
   1   6   2   16.07    1.21
   1  -6  -2   19.48    1.22
   1   6   2   17.43    1.21
   1   6   2   17.46    1.21
   1   6   2   17.02    1.21
  -1  -6   2   16.28    1.22
  -1   6  -2   14.87    1.21
   2   6  -2    9.37    0.68
  -2   6   2    9.44    0.70
   2   6  -2    9.54    0.68
  -2  -6  -2    9.60    0.68
  -2   6   2    8.78    0.69
  -2  -6  -2    9.20    0.69
   2  -6   2    9.24    0.69
   2  -6   2    9.28    0.69
   2   6  -2    9.14    0.69
  -2  -6  -2    9.26    0.69
   2  -6   2    9.42    0.67
  -2   6   2    9.61    0.69
  -2   6   2    8.58    0.69
  -2  -6   2    9.28    0.69
   2   6   2    9.57    0.68
   2   6   2    9.63    0.68
   2  -6  -2    9.09    0.69
   2   6   2    8.56    0.68
  -2   6  -2    9.34    0.69
   2   6   2    9.31    0.69
  -2  -6   2    9.46    0.69
[truncated: 973,669 more chars]
