# Supplementary material for: Crystal structures of the Schiff base derivatives (E)-N′-[(1H-indol-3-yl)methyl­idene]isonicotino­hydrazide ethanol monosolvate and (E)-N-methyl-2-[1-(2-oxo-2H-chromen-3-yl)ethyl­idene]hydrazinecarbo­thio­amide
Source: Acta Crystallogr E Crystallogr Commun. 2017 Mar 24;73(Pt 4):594–7. doi: 10.1107/S205698901700411X (PMC5382629; doi:10.1107/S205698901700411X)
Supplement: Supplementary file 2 [file e-73-00594-1.EtOHsup4.hkl]

data_1.EtOH                                                                     
_shelx_title ' JHSVS1 in P2(1)2(1)2(1)'                                         
_shelx_refln_list_code          4                                               
_shelx_F_calc_maximum      194.91                                               
_exptl_crystal_F_000       656.00                                               
_reflns_d_resolution_high  0.7681                                               
                                                                                
loop_                                                                           
 _space_group_symop_operation_xyz                                               
 'x, y, z'                                                                      
 '-x+1/2, -y, z+1/2'                                                            
 '-x, y+1/2, -z+1/2'                                                            
 'x+1/2, -y+1/2, -z'                                                            
                                                                                
_cell_length_a     9.4692                                                       
_cell_length_b     9.9821                                                       
_cell_length_c    16.6823                                                       
_cell_angle_alpha  90.000                                                       
_cell_angle_beta   90.000                                                       
_cell_angle_gamma  90.000                                                       
                                                                                
_shelx_F_squared_multiplier     1.000                                           
                                                                                
loop_                                                                           
 _refln_index_h                                                                 
 _refln_index_k                                                                 
 _refln_index_l                                                                 
 _refln_F_squared_calc                                                          
 _refln_F_squared_meas                                                          
 _refln_F_squared_sigma                                                         
 _refln_observed_status                                                         
   2   0   0          8.43          1.43         0.14 o                         
   4   0   0        264.00        232.26         5.69 o                         
   6   0   0          1.92          8.58         0.75 o                         
   8   0   0         13.92         12.29         1.51 o                         
  10   0   0        187.67        196.88         8.16 o                         
  12   0   0         20.57         24.22         2.91 o                         
   1   1   0       3373.74       2963.42        55.65 o                         
   2   1   0       2313.85       2035.72        39.68 o                         
   3   1   0        632.59        482.82         8.40 o                         
   4   1   0       1301.53       1256.35        21.58 o                         
   5   1   0        114.44         90.67         1.82 o                         
   6   1   0         50.24         78.93         1.68 o                         
   7   1   0          4.47          5.64         0.52 o                         
   8   1   0        214.29        239.56         5.88 o                         
   9   1   0        607.51        610.29        14.66 o                         
  10   1   0        330.85        315.07         8.29 o                         
  11   1   0        220.47        212.22         6.00 o                         
  12   1   0          0.91         -0.36         1.25 o                         
   0   2   0         40.66         23.23         0.91 o                         
   1   2   0       5259.37       5231.22        95.06 o                         
   2   2   0         56.83         33.59         0.97 o                         
   3   2   0       1004.04       1193.17        20.50 o                         
   4   2   0        764.84        759.19        13.14 o                         
   5   2   0          4.21         18.06         0.72 o                         
   6   2   0        179.23        159.22         2.98 o                         
   7   2   0          3.71          9.87         0.56 o                         
   8   2   0         89.46         94.78         3.29 o                         
   9   2   0       1407.02       1453.00        31.77 o                         
  10   2   0       1149.07       1101.78        25.75 o                         
  11   2   0          1.71          0.02         1.01 o                         
  12   2   0         21.22         18.87         1.89 o                         
   1   3   0         29.41          5.06         0.27 o                         
   2   3   0         12.24          3.94         0.49 o                         
   3   3   0        914.20       1061.09        18.28 o                         
   4   3   0          3.65          0.70         0.20 o                         
   5   3   0         41.62         30.60         1.41 o                         
   6   3   0        157.97        197.61         3.54 o                         
   7   3   0        340.08        358.77         6.60 o                         
   8   3   0          9.68          4.25         0.63 o                         
   9   3   0         13.50         11.01         1.08 o                         
  10   3   0         47.78         49.62         2.23 o                         
  11   3   0         73.75         71.74         2.74 o                         
   0   4   0         20.82         34.81         1.18 o                         
   1   4   0       2725.55       2973.52        54.18 o                         
   2   4   0       1610.44       1489.38        24.88 o                         
   3   4   0        626.22        673.72        11.10 o                         
   5   4   0         67.07         93.19         1.83 o                         
   6   4   0         38.67         57.16         1.31 o                         
   7   4   0        393.47        368.88         6.61 o                         
   8   4   0        106.34         90.87         2.35 o                         
   9   4   0         65.84         62.17         2.38 o                         
  10   4   0        192.86        173.16         4.87 o                         
  11   4   0         24.34         22.42         1.62 o                         
   1   5   0       3429.27       3805.90        67.20 o                         
   2   5   0        597.24        623.31        10.58 o                         
   3   5   0        184.60        226.97         3.91 o                         
   4   5   0         15.83         14.56         0.76 o                         
   5   5   0         16.94         13.32         0.59 o                         
   6   5   0        381.27        406.24         6.90 o                         
   7   5   0        159.90        159.80         3.23 o                         
   8   5   0        242.00        250.83         5.27 o                         
   9   5   0         16.48         15.21         1.27 o                         
  10   5   0         20.11         20.40         1.49 o                         
  11   5   0          1.27          1.77         1.10 o                         
   0   6   0         20.16         26.39         1.75 o                         
   1   6   0        631.62        611.30        11.41 o                         
   2   6   0         47.54         48.01         1.18 o                         
   3   6   0        274.45        233.11         4.43 o                         
   4   6   0          0.39          0.59         0.31 o                         
   5   6   0       1460.31       1378.41        22.55 o                         
   6   6   0        326.17        307.35         5.29 o                         
   7   6   0         25.62         47.10         1.46 o                         
   8   6   0        496.00        490.21        10.44 o                         
   9   6   0          0.55          2.98         0.89 o                         
  10   6   0          0.04          0.46         1.03 o                         
   1   7   0          4.49          4.60         0.52 o                         
   2   7   0          2.77          4.47         0.50 o                         
   3   7   0        111.88        104.96         2.48 o                         
   4   7   0        535.54        570.58        12.03 o                         
   5   7   0        137.24        124.78         3.05 o                         
   6   7   0        147.74        159.89         3.80 o                         
   7   7   0        111.10        102.51         3.29 o                         
   8   7   0         42.11         42.34         1.98 o                         
   9   7   0        105.92        100.04         3.97 o                         
  10   7   0        105.27        103.98         5.13 o                         
   0   8   0         78.44         71.10         2.80 o                         
   1   8   0        420.82        372.97         8.06 o                         
   2   8   0         69.34         79.83         2.17 o                         
   3   8   0        405.58        383.50         8.28 o                         
   4   8   0          1.02          3.06         0.62 o                         
   5   8   0       1356.80       1260.29        27.27 o                         
   6   8   0        282.48        278.89         6.92 o                         
   7   8   0        496.91        513.69        12.80 o                         
   8   8   0        184.67        202.68         5.99 o                         
   9   8   0         13.50         10.79         1.29 o                         
   1   9   0        266.58        268.21         5.99 o                         
   2   9   0        597.29        564.86        12.04 o                         
   3   9   0         35.51         34.15         1.37 o                         
   4   9   0          3.06          2.70         0.67 o                         
   5   9   0         99.55        104.97         3.12 o                         
   6   9   0         75.93         70.86         2.39 o                         
   7   9   0          2.16          1.11         0.92 o                         
   8   9   0        297.75        327.61         9.81 o                         
   0  10   0        439.90        459.67        14.07 o                         
   1  10   0         12.40         13.67         0.96 o                         
   2  10   0        183.06        172.26         4.16 o                         
   3  10   0        100.73         91.45         2.81 o                         
   4  10   0         16.18         21.14         1.25 o                         
   5  10   0         20.45         12.84         1.19 o                         
   6  10   0          7.94          5.74         1.05 o                         
   7  10   0          0.61          4.07         1.11 o                         
   1  11   0        104.54        110.43         3.01 o                         
   2  11   0        614.82        602.95        12.98 o                         
   3  11   0        118.61        130.04         3.83 o                         
   4  11   0          6.10          4.73         0.96 o                         
   5  11   0         65.04         67.19         2.65 o                         
   6  11   0         71.62         79.54         3.03 o                         
   0  12   0         95.11         91.66         3.90 o                         
   1  12   0        275.35        285.63         6.63 o                         
   2  12   0          0.94          1.05         0.86 o                         
   3  12   0          1.10          1.46         1.02 o                         
   4  12   0        121.15        120.13         3.92 o                         
   1   0   1       2509.16       2404.88        53.57 o                         
   2   0   1         31.75         40.39         1.36 o                         
   3   0   1       1959.16       1730.27        29.55 o                         
   4   0   1        497.01        499.57         8.98 o                         
   5   0   1       1503.23       1844.61        33.64 o                         
   6   0   1        149.44        178.99         4.17 o                         
   7   0   1        658.08        684.91        14.53 o                         
   8   0   1        919.99        983.68        25.43 o                         
   9   0   1          0.55          0.95         0.79 o                         
  10   0   1         30.77         37.01         2.04 o                         
  11   0   1        437.49        482.07        12.28 o                         
  12   0   1         75.75         81.80         3.55 o                         
 -12   1   1         59.16         54.38         2.99 o                         
 -11   1   1         61.92         53.95         2.60 o                         
 -10   1   1        121.25        116.36         4.90 o                         
  -9   1   1         88.03         94.36         2.85 o                         
  -8   1   1        364.62        381.64         8.99 o                         
  -7   1   1        295.45        359.37         7.17 o                         
  -6   1   1        182.65        213.89         4.15 o                         
  -5   1   1        239.05        273.89         4.80 o                         
  -4   1   1        241.67        269.94         4.92 o                         
  -3   1   1       1275.02       1253.14        22.78 o                         
  -2   1   1       1639.13       1642.62        29.24 o                         
  -1   1   1       1816.14       1582.48        29.08 o                         
   0   1   1         10.42          2.60         0.22 o                         
   1   1   1       1817.74       1504.36        30.17 o                         
   2   1   1       1638.99       1675.90        32.44 o                         
   3   1   1       1275.28       1251.22        26.75 o                         
   4   1   1        241.17        275.91         5.17 o                         
   5   1   1        239.07        274.08         4.95 o                         
   6   1   1        182.57        217.82         4.14 o                         
   7   1   1        295.75        346.26         7.80 o                         
   8   1   1        364.90        390.24         9.03 o                         
   9   1   1         87.74         94.15         3.11 o                         
  10   1   1        121.01        117.05         3.63 o                         
  11   1   1         61.80         49.65         2.74 o                         
  12   1   1         58.99         61.90         3.06 o                         
 -12   2   1         55.55         57.23         2.87 o                         
 -11   2   1        194.26        189.53         6.10 o                         
 -10   2   1          5.11          3.66         0.97 o                         
  -9   2   1        350.36        324.62         8.10 o                         
  -8   2   1        561.35        574.03        13.19 o                         
  -7   2   1         99.67        106.85         2.34 o                         
  -6   2   1        573.39        651.29        12.09 o                         
  -5   2   1        624.30        635.87        11.15 o                         
  -4   2   1        929.90        782.40        14.47 o                         
  -3   2   1        447.13        454.56         9.06 o                         
  -2   2   1       3184.12       3662.61        65.59 o                         
  -1   2   1       6153.47       6630.65       115.83 o                         
   1   2   1       6152.62       6563.10       109.20 o                         
   2   2   1       3182.06       3549.74        67.90 o                         
   3   2   1        446.76        454.80         8.17 o                         
   4   2   1        929.90        787.24        15.00 o                         
   5   2   1        625.57        636.52        11.13 o                         
   6   2   1        573.83        645.25        12.43 o                         
   7   2   1         99.51        107.06         2.44 o                         
   8   2   1        561.28        538.34        18.59 o                         
   9   2   1        350.07        343.93         9.44 o                         
  10   2   1          5.09          3.45         0.97 o                         
  11   2   1        194.47        203.71         5.97 o                         
  12   2   1         55.37         52.52         2.91 o                         
 -11   3   1        100.44        104.29         3.55 o                         
 -10   3   1        115.34        106.28         3.50 o                         
  -9   3   1         88.27         80.45         2.77 o                         
  -8   3   1        169.70        167.09         4.40 o                         
  -7   3   1        121.73        132.44         2.65 o                         
  -6   3   1        591.72        567.84         9.57 o                         
  -5   3   1        230.48        244.45         4.00 o                         
  -4   3   1        409.09        401.93         6.52 o                         
  -3   3   1       1108.70       1093.08        19.22 o                         
  -2   3   1        220.62        268.91         4.59 o                         
  -1   3   1       3715.08       3981.20        72.72 o                         
   0   3   1       6139.30       6346.29       123.97 o                         
   1   3   1       3716.39       4014.88        66.38 o                         
   2   3   1        220.56        266.32         4.60 o                         
   3   3   1       1109.57       1072.64        17.62 o                         
   4   3   1        408.32        395.97         6.68 o                         
   5   3   1        230.39        238.08         4.28 o                         
   6   3   1        591.58        571.79        10.37 o                         
   7   3   1        121.72        133.07         3.61 o                         
   8   3   1        170.16        168.71         4.17 o                         
   9   3   1         88.21         82.94         2.69 o                         
  10   3   1        115.18        112.82         3.52 o                         
  11   3   1        100.50        106.42         3.68 o                         
 -11   4   1        110.45        116.21         3.80 o                         
 -10   4   1         27.05         21.55         1.53 o                         
  -9   4   1        156.03        164.40         4.61 o                         
  -8   4   1        315.62        325.75         6.70 o                         
  -7   4   1         10.69         10.90         0.59 o                         
  -6   4   1         26.44         22.51         0.72 o                         
  -5   4   1        169.21        207.83         3.66 o                         
  -4   4   1        101.37        121.58         2.12 o                         
  -3   4   1        547.09        526.64         9.01 o                         
  -2   4   1        433.88        501.71         9.06 o                         
  -1   4   1        418.91        451.80         8.00 o                         
   0   4   1        790.05        925.25        18.20 o                         
   1   4   1        418.48        439.34         8.27 o                         
   2   4   1        434.43        507.13         8.55 o                         
   3   4   1        547.51        534.67         9.57 o                         
   4   4   1        100.99        118.64         2.20 o                         
   5   4   1        169.56        216.30         3.75 o                         
   6   4   1         26.49         23.83         0.79 o                         
   7   4   1         10.72          9.82         0.61 o                         
   8   4   1        315.10        304.56         6.63 o                         
   9   4   1        156.10        170.62         4.70 o                         
  10   4   1         26.99         24.14         1.56 o                         
  11   4   1        110.21        113.08         3.63 o                         
 -11   5   1         34.72         39.03         2.38 o                         
 -10   5   1          9.90          6.93         1.15 o                         
  -9   5   1        176.93        177.27         4.92 o                         
  -8   5   1         95.11        104.55         2.51 o                         
  -7   5   1        115.86        126.53         2.49 o                         
  -6   5   1          2.49          0.78         0.36 o                         
  -5   5   1         49.60         43.19         1.07 o                         
  -4   5   1        374.79        362.18         6.13 o                         
  -3   5   1        106.83        131.55         2.47 o                         
  -2   5   1        286.73        327.39         5.83 o                         
  -1   5   1        735.55        760.09        14.32 o                         
   0   5   1        214.83        216.68         4.49 o                         
   1   5   1        735.65        735.84        13.82 o                         
   2   5   1        287.37        329.75         5.53 o                         
   3   5   1        106.46        123.92         2.26 o                         
   4   5   1        374.70        366.95         6.63 o                         
   5   5   1         49.52         43.69         1.10 o                         
   6   5   1          2.44          1.33         0.39 o                         
   7   5   1        115.30        116.90         2.68 o                         
   8   5   1         94.90        102.11         2.48 o                         
   9   5   1        176.98        184.45         4.55 o                         
  10   5   1          9.90          8.82         1.16 o                         
  11   5   1         34.86         37.88         2.33 o                         
 -10   6   1         27.98         30.74         2.09 o                         
  -9   6   1         49.83         52.47         2.29 o                         
  -8   6   1        326.58        327.47         6.94 o                         
  -7   6   1        919.34        938.59        16.44 o                         
  -6   6   1        450.12        448.19         7.86 o                         
  -5   6   1         62.62         75.71         1.71 o                         
  -4   6   1        121.56        142.62         2.72 o                         
  -3   6   1        164.57        142.84         2.80 o                         
  -2   6   1        124.43        122.45         2.56 o                         
  -1   6   1        462.15        491.92         9.82 o                         
   0   6   1         34.90         27.95         0.92 o                         
   1   6   1        462.85        482.23         9.15 o                         
   2   6   1        123.87        125.93         2.56 o                         
   3   6   1        164.76        147.92         2.86 o                         
   4   6   1        121.49        142.73         2.57 o                         
   5   6   1         62.44         79.46         1.80 o                         
   6   6   1        450.12        444.44         7.66 o                         
   7   6   1        919.85        928.40        16.54 o                         
   8   6   1        326.37        330.18         6.75 o                         
   9   6   1         49.81         54.66         2.36 o                         
  10   6   1         28.07         29.10         2.10 o                         
 -10   7   1        178.98        177.66        13.83 o                         
  -9   7   1         32.25         37.06         2.23 o                         
  -8   7   1        135.67        137.61         4.32 o                         
  -7   7   1        139.86        139.29         3.74 o                         
  -6   7   1        163.12        165.76         4.24 o                         
  -5   7   1         93.66         86.59         2.28 o                         
  -4   7   1        426.59        443.17         9.19 o                         
  -3   7   1        218.01        187.20         4.11 o                         
  -2   7   1         86.23         89.67         2.26 o                         
  -1   7   1        127.12        145.41         3.36 o                         
   0   7   1         64.16         60.92         1.68 o                         
   1   7   1        127.25        144.16         3.23 o                         
   2   7   1         86.03         90.17         2.19 o                         
   3   7   1        217.87        190.81         4.10 o                         
   4   7   1        426.95        420.06         8.82 o                         
   5   7   1         93.48         84.10         2.20 o                         
   6   7   1        163.80        158.17         3.86 o                         
   7   7   1        140.02        150.97         4.04 o                         
   8   7   1        135.62        143.91         4.39 o                         
   9   7   1         32.32         35.29         2.30 o                         
  10   7   1        179.51        178.92         8.99 o                         
  -9   8   1         20.99         19.72         1.66 o                         
  -8   8   1         42.99         42.20         2.11 o                         
  -7   8   1         41.95         38.35         1.64 o                         
  -6   8   1        252.10        251.64         5.91 o                         
  -5   8   1         36.40         36.13         1.43 o                         
  -4   8   1        230.99        205.50         4.89 o                         
  -3   8   1       1247.35       1213.38        25.29 o                         
  -2   8   1       1253.60       1225.12        25.32 o                         
  -1   8   1        556.48        556.55        11.88 o                         
   0   8   1        534.17        464.02         9.90 o                         
   1   8   1        557.26        563.94        11.88 o                         
   2   8   1       1254.35       1218.09        24.33 o                         
   3   8   1       1246.10       1230.22        23.41 o                         
   4   8   1        231.07        202.53         4.67 o                         
   5   8   1         36.31         31.74         1.45 o                         
   6   8   1        252.25        244.49         6.18 o                         
   7   8   1         41.92         40.66         1.79 o                         
   8   8   1         42.95         41.31         2.21 o                         
   9   8   1         21.01         18.43         1.78 o                         
  -8   9   1          2.64          3.09         1.16 o                         
  -7   9   1         46.26         55.09         2.18 o                         
  -6   9   1         27.37         28.55         1.58 o                         
  -5   9   1          1.36          2.34         0.77 o                         
  -4   9   1        355.10        353.22         8.56 o                         
  -3   9   1         10.43         15.34         0.95 o                         
  -2   9   1         72.91         65.50         1.98 o                         
  -1   9   1        189.29        173.71         4.16 o                         
   0   9   1         95.47         83.69         2.29 o                         
   1   9   1        189.23        179.97         4.17 o                         
   2   9   1         73.06         71.11         2.04 o                         
   3   9   1         10.49         14.85         0.87 o                         
   4   9   1        354.33        354.48         7.82 o                         
   5   9   1          1.33          1.36         0.70 o                         
   6   9   1         27.38         28.38         1.50 o                         
   7   9   1         46.14         54.03         2.30 o                         
   8   9   1          2.65          3.81         1.23 o                         
  -7  10   1         60.76         72.34         2.89 o                         
  -6  10   1         23.37         19.51         1.43 o                         
  -5  10   1         66.48         73.35         2.70 o                         
  -4  10   1        130.53        135.60         3.77 o                         
  -3  10   1        289.67        259.90         6.55 o                         
  -2  10   1        301.95        307.71         7.01 o                         
  -1  10   1        502.18        480.22        10.42 o                         
   0  10   1         99.75        103.83         2.81 o                         
   1  10   1        502.59        485.12        10.44 o                         
   2  10   1        301.63        318.68         7.01 o                         
   3  10   1        289.37        264.35         7.42 o                         
   4  10   1        130.70        131.01         3.76 o                         
   5  10   1         66.54         75.66         2.56 o                         
   6  10   1         23.31         19.00         1.34 o                         
   7  10   1         60.74         66.22         2.86 o                         
  -6  11   1        130.71        143.00         4.48 o                         
  -5  11   1          0.46          1.61         0.94 o                         
  -4  11   1         14.65         17.69         1.29 o                         
  -3  11   1          8.58          7.86         1.04 o                         
  -2  11   1        209.85        200.24         4.83 o                         
  -1  11   1        133.16        121.49         3.27 o                         
   0  11   1         44.21         45.75         1.74 o                         
   1  11   1        133.54        126.01         3.31 o                         
   2  11   1        209.81        198.28         4.80 o                         
   3  11   1          8.54          8.75         1.08 o                         
   4  11   1         14.73         17.95         1.46 o                         
   5  11   1          0.47          2.82         0.99 o                         
   6  11   1        130.82        147.48         4.79 o                         
  -4  12   1          2.30          3.44         1.12 o                         
  -3  12   1          5.84          7.54         1.10 o                         
  -2  12   1          1.74          5.12         0.99 o                         
  -1  12   1        232.55        245.74         5.82 o                         
   0  12   1         24.77         22.15         1.35 o                         
   1  12   1        232.44        243.82         5.84 o                         
   2  12   1          1.70          3.63         0.94 o                         
   3  12   1          5.84          4.96         1.11 o                         
   4  12   1          2.32          5.04         1.16 o                         
   0   0   2       3948.49       4287.91       192.69 o                         
   1   0   2         27.40          3.00         0.27 o                         
   2   0   2       6432.46       5869.67       110.30 o                         
   3   0   2       1473.60       1941.32        35.36 o                         
   4   0   2         74.76        102.35         2.05 o                         
   5   0   2         16.06         27.74         0.92 o                         
   6   0   2        556.09        525.39         9.62 o                         
   7   0   2        101.85        112.91         2.68 o                         
   8   0   2         33.40         35.07         1.45 o                         
   9   0   2        147.79        148.65         4.14 o                         
  10   0   2         94.91        107.93         3.67 o                         
  11   0   2         88.28         85.28         3.37 o                         
  12   0   2        128.79        146.78         5.35 o                         
 -12   1   2          1.95          1.66         1.38 o                         
 -11   1   2        238.71        247.22         7.27 o                         
 -10   1   2         69.19         64.85         2.72 o                         
  -9   1   2         25.37         14.65         1.21 o                         
  -8   1   2         18.20         21.02         1.19 o                         
  -7   1   2         31.83         44.87         1.38 o                         
  -6   1   2        354.24        389.96         7.07 o                         
  -5   1   2        566.81        653.03        11.92 o                         
  -4   1   2        633.83        609.25        11.13 o                         
  -3   1   2        894.03       1074.42        19.08 o                         
  -2   1   2       7495.16       7477.63       131.99 o                         
  -1   1   2       1897.36       1838.41        33.58 o                         
   0   1   2         29.50          6.29         0.31 o                         
   1   1   2       1894.31       1738.77        32.45 o                         
   2   1   2       7498.42       7569.85       146.45 o                         
   3   1   2        894.77       1075.84        19.70 o                         
   4   1   2        634.37        589.83        11.09 o                         
   5   1   2        566.07        677.62        11.93 o                         
   6   1   2        354.02        372.43         7.02 o                         
   7   1   2         31.95         45.13         1.41 o                         
   8   1   2         18.38         19.84         1.06 o                         
   9   1   2         25.43         18.06         1.27 o                         
  10   1   2         69.14         64.71         2.71 o                         
  11   1   2        238.72        250.45         6.96 o                         
  12   1   2          1.95          0.27         1.28 o                         
 -12   2   2        112.64        117.44         5.01 o                         
 -11   2   2          4.09          2.15         1.11 o                         
 -10   2   2         15.26         17.98         1.40 o                         
  -9   2   2         50.83         47.74         2.03 o                         
  -8   2   2         38.92         59.53         2.40 o                         
  -7   2   2        374.61        361.57         7.52 o                         
  -6   2   2        344.41        403.67         6.93 o                         
  -5   2   2        391.40        377.87         6.18 o                         
  -4   2   2        212.78        237.03         4.23 o                         
  -3   2   2       1177.43       1314.66        22.16 o                         
  -2   2   2        637.55        704.87        12.37 o                         
  -1   2   2       2353.21       2319.84        39.84 o                         
   0   2   2       1828.51       1763.70        33.26 o                         
   1   2   2       2353.76       2342.40        39.85 o                         
   2   2   2        637.50        689.35        11.67 o                         
   3   2   2       1178.18       1271.00        21.53 o                         
   4   2   2        213.58        228.55         4.34 o                         
   5   2   2        391.33        373.94         7.37 o                         
   6   2   2        344.30        411.38         7.53 o                         
   7   2   2        374.71        384.02         8.19 o                         
   8   2   2         38.96         57.69         2.33 o                         
   9   2   2         50.84         47.56         1.87 o                         
  10   2   2         15.29         15.53         1.35 o                         
  11   2   2          4.14          3.19         1.31 o                         
  12   2   2        112.69        104.03         4.39 o                         
 -11   3   2         49.52         40.65         2.41 o                         
 -10   3   2        720.22        710.85        20.09 o                         
  -9   3   2        151.78        164.34         4.55 o                         
  -8   3   2        440.26        413.92         9.11 o                         
  -7   3   2        492.37        532.60         9.91 o                         
  -6   3   2        160.09        195.27         3.62 o                         
  -5   3   2       1367.14       1379.27        22.72 o                         
  -4   3   2       1703.28       1880.99        30.31 o                         
  -3   3   2       1593.68       1579.93        26.96 o                         
  -2   3   2       1562.51       1637.63        29.00 o                         
  -1   3   2        914.52        897.58        14.84 o                         
   0   3   2        956.26       1173.36        23.97 o                         
   1   3   2        914.92        879.71        14.85 o                         
   2   3   2       1561.42       1642.36        26.60 o                         
   3   3   2       1594.27       1565.67        25.48 o                         
   4   3   2       1702.46       1844.57        33.02 o                         
   5   3   2       1366.01       1332.87        24.35 o                         
   6   3   2        160.43        194.32         3.93 o                         
   7   3   2        492.38        506.99         9.93 o                         
   8   3   2        440.52        409.01         8.44 o                         
   9   3   2        152.14        168.21         4.69 o                         
  10   3   2        720.13        705.98        15.43 o                         
  11   3   2         49.41         45.79         2.68 o                         
 -11   4   2         37.02         38.70         2.36 o                         
 -10   4   2         50.13         49.48         2.78 o                         
  -9   4   2         77.58         75.40         2.78 o                         
  -8   4   2         25.76         22.97         1.10 o                         
  -7   4   2        144.74        126.20         2.65 o                         
  -6   4   2        340.61        363.37         5.88 o                         
  -5   4   2         16.55         11.24         0.51 o                         
  -4   4   2        300.64        345.55         5.82 o                         
  -3   4   2       1477.41       1660.21        30.91 o                         
  -2   4   2        922.94        892.67        15.42 o                         
  -1   4   2         60.94         81.78         1.68 o                         
   0   4   2          1.64          0.40         0.19 o                         
   1   4   2         60.80         80.26         1.63 o                         
   2   4   2        923.47        892.29        14.21 o                         
   3   4   2       1475.96       1715.44        27.50 o                         
   4   4   2        300.76        342.51         5.67 o                         
   5   4   2         16.61         11.29         0.52 o                         
   6   4   2        340.03        356.69         6.55 o                         
   7   4   2        145.19        131.57         2.81 o                         
   8   4   2         25.75         24.08         1.14 o                         
   9   4   2         77.38         74.39         2.35 o                         
  10   4   2         50.29         53.45         2.35 o                         
  11   4   2         37.04         36.57         2.20 o                         
 -11   5   2        151.11        155.68         5.04 o                         
 -10   5   2         22.45         22.26         1.78 o                         
  -9   5   2         90.25         87.64         2.81 o                         
  -8   5   2         48.27         47.27         1.44 o                         
  -7   5   2         30.03         22.98         0.97 o                         
  -6   5   2        244.03        229.09         4.06 o                         
  -5   5   2        746.42        780.81        13.10 o                         
  -4   5   2        639.48        603.94        10.12 o                         
  -3   5   2       1253.08       1314.84        21.98 o                         
  -2   5   2        668.30        706.11        12.25 o                         
  -1   5   2         92.31         80.23         1.81 o                         
   0   5   2        832.99       1004.69        19.14 o                         
   1   5   2         92.30         83.51         1.83 o                         
   2   5   2        668.30        701.02        11.92 o                         
   3   5   2       1252.67       1306.85        20.84 o                         
   4   5   2        639.58        613.24        10.15 o                         
   5   5   2        747.58        758.87        13.90 o                         
   6   5   2        243.67        233.04         4.54 o                         
   7   5   2         29.85         24.38         1.03 o                         
   8   5   2         48.37         41.98         1.43 o                         
   9   5   2         90.57         88.49         2.81 o                         
  10   5   2         22.51         24.34         1.85 o                         
  11   5   2        151.05        150.63         4.72 o                         
 -10   6   2         24.35         29.67         2.26 o                         
  -9   6   2         29.90         34.75         1.99 o                         
  -8   6   2         77.97         78.07         2.11 o                         
  -7   6   2        125.03        140.82         3.08 o                         
  -6   6   2        166.71        169.29         3.33 o                         
  -5   6   2         60.74         51.39         1.34 o                         
  -4   6   2        128.85        134.81         2.72 o                         
  -3   6   2         17.17         20.96         0.75 o                         
  -2   6   2        353.75        329.10         6.76 o                         
  -1   6   2        586.03        592.07        11.93 o                         
   0   6   2        362.18        355.44         6.99 o                         
   1   6   2        586.10        599.71        11.51 o                         
   2   6   2        353.44        327.82         6.51 o                         
   3   6   2         17.38         20.78         0.70 o                         
   4   6   2        128.99        130.62         2.45 o                         
   5   6   2         60.85         53.45         1.84 o                         
   6   6   2        166.83        176.58         3.36 o                         
   7   6   2        125.05        144.67         3.13 o                         
   8   6   2         77.88         73.07         2.10 o                         
   9   6   2         30.02         35.75         2.01 o                         
  10   6   2         24.33         31.04         2.27 o                         
 -10   7   2         25.06         19.96         2.70 o                         
  -9   7   2        263.72        285.37        11.44 o                         
  -8   7   2         89.58         91.32         2.90 o                         
  -7   7   2        127.30        123.87         3.22 o                         
  -6   7   2        200.33        196.71         4.58 o                         
  -5   7   2        321.14        323.25         7.15 o                         
  -4   7   2        117.68        112.30         2.90 o                         
  -3   7   2        439.54        422.04         8.50 o                         
  -2   7   2        203.38        214.07         4.85 o                         
  -1   7   2         51.81         56.49         1.62 o                         
   0   7   2        250.72        273.73         6.01 o                         
   1   7   2         51.87         57.32         1.54 o                         
   2   7   2        203.08        218.62         4.64 o                         
   3   7   2        440.00        404.59         8.14 o                         
   4   7   2        117.36        107.47         2.53 o                         
   5   7   2        321.96        326.17         7.13 o                         
   6   7   2        200.44        196.03         4.56 o                         
   7   7   2        127.79        126.84         3.36 o                         
   8   7   2         89.68         90.66         2.77 o                         
   9   7   2        263.55        287.37         9.64 o                         
  10   7   2         25.18         22.64         2.42 o                         
  -9   8   2         14.93         14.03         1.70 o                         
  -8   8   2         65.42         73.58         2.83 o                         
  -7   8   2         67.70         71.04         2.34 o                         
  -6   8   2         44.65         47.50         1.82 o                         
  -5   8   2         69.22         61.83         2.13 o                         
  -4   8   2        419.55        401.51         9.78 o                         
  -3   8   2       1276.92       1261.94        26.18 o                         
  -2   8   2        451.88        462.72         9.81 o                         
  -1   8   2         92.49        101.10         2.53 o                         
   0   8   2        102.75        111.53         2.76 o                         
   1   8   2         92.53         97.23         2.52 o                         
   2   8   2        451.24        452.66         9.78 o                         
   3   8   2       1276.09       1263.90        24.22 o                         
   4   8   2        420.09        426.13         8.95 o                         
   5   8   2         69.07         66.22         2.04 o                         
   6   8   2         44.75         47.13         1.76 o                         
   7   8   2         67.83         72.37         2.72 o                         
   8   8   2         65.56         70.32         2.80 o                         
   9   8   2         14.97         14.65         1.84 o                         
  -8   9   2         18.20         24.19         1.76 o                         
  -7   9   2         49.92         57.21         2.35 o                         
  -6   9   2        140.82        164.67         4.43 o                         
  -5   9   2        207.77        200.94         5.07 o                         
  -4   9   2         32.71         37.95         1.63 o                         
  -3   9   2         63.14         59.81         1.86 o                         
  -2   9   2         86.29         79.26         2.26 o                         
  -1   9   2        709.59        611.39        12.98 o                         
   0   9   2        884.35        826.43        17.37 o                         
   1   9   2        709.71        610.66        12.98 o                         
   2   9   2         86.11         81.38         2.10 o                         
   3   9   2         63.09         58.44         1.71 o                         
   4   9   2         32.58         39.50         1.67 o                         
   5   9   2        207.64        212.19         5.34 o                         
   6   9   2        141.06        159.05         4.65 o                         
   7   9   2         49.87         60.80         2.73 o                         
   8   9   2         18.21         26.07         1.79 o                         
  -7  10   2         18.68         23.55         1.62 o                         
  -6  10   2        108.43        110.88         3.65 o                         
  -5  10   2         84.05         77.19         2.70 o                         
  -4  10   2         86.77         84.66         2.71 o                         
  -3  10   2        176.13        177.35         4.52 o                         
  -2  10   2        211.81        198.20         4.68 o                         
  -1  10   2         63.56         53.40         1.83 o                         
   0  10   2        390.50        387.91         8.48 o                         
   1  10   2         63.63         52.66         1.81 o                         
   2  10   2        211.79        195.34         4.46 o                         
   3  10   2        176.26        179.31         4.38 o                         
   4  10   2         87.04         84.08         2.72 o                         
   5  10   2         83.92         86.71         2.82 o                         
   6  10   2        108.54        120.61         3.96 o                         
   7  10   2         18.70         19.92         1.77 o                         
  -6  11   2        103.08        116.06         4.26 o                         
  -5  11   2         23.63         25.60         1.64 o                         
  -4  11   2         16.62         13.72         1.23 o                         
  -3  11   2          5.48          1.60         0.89 o                         
  -2  11   2         16.79         15.18         1.12 o                         
  -1  11   2         18.17         18.84         1.21 o                         
   0  11   2        171.99        148.77         3.80 o                         
   1  11   2         18.23         18.86         1.20 o                         
   2  11   2         16.69         14.97         1.04 o                         
   3  11   2          5.48          2.84         0.90 o                         
   4  11   2         16.60         14.48         1.30 o                         
   5  11   2         23.53         24.66         1.86 o                         
   6  11   2        103.09        106.12         3.96 o                         
  -4  12   2         47.54         60.45         2.60 o                         
  -3  12   2         21.77         26.93         1.63 o                         
  -2  12   2        107.72        113.50         3.35 o                         
  -1  12   2         30.25         30.57         1.54 o                         
   0  12   2        298.43        293.11         6.78 o                         
   1  12   2         30.18         27.46         1.44 o                         
   2  12   2        107.86        112.32         3.37 o                         
   3  12   2         21.66         25.80         1.71 o                         
   4  12   2         47.70         56.02         2.63 o                         
   1   0   3       9320.53       9561.76       202.72 o                         
   2   0   3       6663.45       6793.66       127.58 o                         
   3   0   3         10.21          3.99         0.25 o                         
   4   0   3         31.14         22.08         0.59 o                         
   5   0   3          0.01          0.69         0.25 o                         
   6   0   3         32.73         11.48         0.57 o                         
   7   0   3        153.68        137.49         3.27 o                         
   8   0   3         30.82         54.00         1.77 o                         
   9   0   3        109.36         95.93         3.26 o                         
  10   0   3         20.08         13.55         1.36 o                         
  11   0   3          1.06         -0.24         1.05 o                         
  12   0   3         37.35         34.70         2.49 o                         
 -12   1   3         52.91         54.26         3.05 o                         
 -11   1   3         75.51         79.92         3.45 o                         
 -10   1   3         23.76         22.52         1.64 o                         
  -9   1   3          6.77          7.25         0.94 o                         
  -8   1   3        333.13        325.12         7.00 o                         
  -7   1   3         30.65         22.24         0.96 o                         
  -6   1   3         74.98         63.52         1.46 o                         
  -5   1   3        175.76        204.54         3.87 o                         
  -4   1   3       1765.80       1920.15        35.44 o                         
  -3   1   3       1675.87       1653.55        34.26 o                         
  -2   1   3       4439.12       4937.83        96.32 o                         
  -1   1   3          2.33          4.69         0.23 o                         
   0   1   3        627.26        837.83        16.37 o                         
   1   1   3          2.34          4.83         0.29 o                         
   2   1   3       4439.08       4932.35        89.68 o                         
   3   1   3       1675.31       1575.48        33.92 o                         
   4   1   3       1764.26       1966.48        35.51 o                         
   5   1   3        175.67        200.29         4.26 o                         
   6   1   3         74.67         61.64         1.79 o                         
   7   1   3         30.51         21.51         0.98 o                         
   8   1   3        333.33        315.99         7.00 o                         
   9   1   3          6.77          7.07         0.97 o                         
  10   1   3         23.75         22.37         1.61 o                         
  11   1   3         75.72         75.35         3.17 o                         
  12   1   3         52.86         49.32         3.27 o                         
 -12   2   3         49.83         51.51         3.28 o                         
 -11   2   3         35.90         46.74         2.51 o                         
 -10   2   3        109.43        110.57         3.60 o                         
  -9   2   3        227.64        240.87         6.06 o                         
  -8   2   3         87.39         74.91         2.97 o                         
  -7   2   3         54.73         55.07         2.06 o                         
  -6   2   3        398.07        396.59         7.66 o                         
  -5   2   3         88.85         70.81         1.52 o                         
  -4   2   3        918.54        970.42        20.30 o                         
  -3   2   3        181.96        154.88         2.94 o                         
  -2   2   3        747.99        754.15        13.86 o                         
  -1   2   3       1446.88       1224.09        21.54 o                         
   0   2   3       6741.64       7053.53       123.89 o                         
   1   2   3       1448.10       1217.95        24.89 o                         
   2   2   3        748.11        759.91        14.36 o                         
   3   2   3        181.71        156.10         2.87 o                         
   4   2   3        917.36        999.26        17.00 o                         
   5   2   3         88.94         70.68         1.47 o                         
   6   2   3        397.74        402.12         7.68 o                         
   7   2   3         54.98         58.45         1.61 o                         
   8   2   3         87.31         73.53         2.43 o                         
   9   2   3        227.78        233.60         6.36 o                         
  10   2   3        109.09        104.59         3.69 o                         
  11   2   3         36.04         45.84         2.45 o                         
  12   2   3         49.76         53.61         3.09 o                         
 -11   3   3        140.33        155.45         4.91 o                         
 -10   3   3          5.74          3.39         1.09 o                         
  -9   3   3         89.16         78.63         3.06 o                         
  -8   3   3         52.11         52.12         1.89 o                         
  -7   3   3        356.35        369.95         7.27 o                         
  -6   3   3        711.16        642.45        10.77 o                         
  -5   3   3       1138.66       1252.54        22.91 o                         
  -4   3   3       2223.23       2490.89        42.74 o                         
  -3   3   3        305.81        285.38         5.49 o                         
  -2   3   3        690.29        570.33        10.26 o                         
  -1   3   3       2533.67       2515.94        43.06 o                         
   0   3   3          0.51          5.66         0.28 o                         
   1   3   3       2532.72       2523.27        43.07 o                         
   2   3   3        690.96        579.01         9.69 o                         
   3   3   3        306.17        293.11         5.32 o                         
   4   3   3       2224.51       2509.48        51.13 o                         
   5   3   3       1139.11       1238.76        20.92 o                         
   6   3   3        711.50        648.00        12.58 o                         
   7   3   3        356.20        370.36         7.26 o                         
   8   3   3         51.94         54.60         1.78 o                         
   9   3   3         89.14         77.03         3.22 o                         
  10   3   3          5.75          5.26         1.06 o                         
  11   3   3        140.44        145.56         5.43 o                         
 -11   4   3         13.17         15.62         1.60 o                         
 -10   4   3        140.38        124.18         3.99 o                         
  -9   4   3        183.29        175.84         5.09 o                         
  -8   4   3         84.71         97.06         2.45 o                         
  -7   4   3         21.22         20.70         0.85 o                         
  -6   4   3         40.49         29.22         0.88 o                         
  -5   4   3       1275.89       1279.60        22.03 o                         
  -4   4   3        309.32        348.67         6.22 o                         
  -3   4   3        193.33        231.08         4.11 o                         
  -2   4   3        672.99        689.85        12.48 o                         
  -1   4   3        182.72        176.78         3.43 o                         
   0   4   3        120.78        117.57         2.34 o                         
   1   4   3        182.45        176.41         3.23 o                         
   2   4   3        673.41        705.95        12.11 o                         
   3   4   3        192.72        222.30         4.03 o                         
   4   4   3        309.78        346.97         5.89 o                         
   5   4   3       1276.26       1278.35        21.43 o                         
   6   4   3         40.51         30.86         0.98 o                         
   7   4   3         21.26         20.25         1.07 o                         
   8   4   3         84.64         94.53         2.60 o                         
   9   4   3        182.93        178.12         4.57 o                         
  10   4   3        140.77        127.61         3.90 o                         
  11   4   3         13.17         13.92         1.70 o                         
 -11   5   3        159.27        176.76         5.56 o                         
 -10   5   3        162.17        166.98         5.53 o                         
  -9   5   3         30.50         34.28         1.75 o                         
  -8   5   3          6.71          5.92         0.66 o                         
  -7   5   3        111.09         94.02         2.17 o                         
  -6   5   3        415.57        446.24         7.56 o                         
  -5   5   3        283.72        288.61         5.26 o                         
  -4   5   3        747.92        747.43        13.48 o                         
  -3   5   3       1236.73       1365.26        23.92 o                         
  -2   5   3        745.11        837.34        14.60 o                         
  -1   5   3        264.58        282.25         5.35 o                         
   0   5   3         73.63         81.88         1.81 o                         
   1   5   3        264.96        278.01         5.17 o                         
   2   5   3        745.02        846.39        14.19 o                         
   3   5   3       1237.18       1406.08        22.63 o                         
   4   5   3        747.82        748.84        12.36 o                         
   5   5   3        283.92        280.95         5.08 o                         
   6   5   3        415.18        439.44         9.40 o                         
   7   5   3        111.11         94.54         2.31 o                         
   8   5   3          6.64          6.20         0.76 o                         
   9   5   3         30.62         35.41         1.73 o                         
  10   5   3        162.00        170.29         5.16 o                         
  11   5   3        159.32        178.42         5.66 o                         
 -10   6   3         29.76         32.15         2.42 o                         
  -9   6   3         93.51         87.39         4.97 o                         
  -8   6   3         65.57         59.90         1.85 o                         
  -7   6   3        533.87        520.45         9.50 o                         
  -6   6   3        797.39        778.36        13.99 o                         
  -5   6   3       1281.51       1265.34        24.43 o                         
  -4   6   3          3.48          2.24         0.45 o                         
  -3   6   3        111.90        107.93         2.46 o                         
  -2   6   3          1.04          1.25         0.34 o                         
  -1   6   3        110.62        127.41         2.69 o                         
   0   6   3        609.18        598.87        11.56 o                         
   1   6   3        110.68        122.76         2.59 o                         
   2   6   3          1.05          0.98         0.33 o                         
   3   6   3        111.76        113.55         2.24 o                         
   4   6   3          3.49          2.52         0.40 o                         
   5   6   3       1280.60       1281.46        23.56 o                         
   6   6   3        797.96        810.59        14.08 o                         
   7   6   3        533.56        490.82         9.50 o                         
   8   6   3         65.34         60.66         1.92 o                         
   9   6   3         93.63         88.44         3.20 o                         
  10   6   3         29.75         30.83         2.23 o                         
 -10   7   3          7.73          7.29         1.57 o                         
  -9   7   3        115.72        124.10         5.30 o                         
  -8   7   3        320.94        324.99         9.03 o                         
  -7   7   3        257.49        238.57         5.64 o                         
  -6   7   3         22.24         23.71         1.14 o                         
  -5   7   3       1460.26       1422.25        30.12 o                         
  -4   7   3        358.44        352.26         7.87 o                         
  -3   7   3         46.66         54.82         1.64 o                         
  -2   7   3         17.40         16.13         0.80 o                         
  -1   7   3        160.98        135.51         3.20 o                         
   0   7   3          9.08          8.69         0.58 o                         
   1   7   3        160.84        135.38         2.96 o                         
   2   7   3         17.40         15.34         0.86 o                         
   3   7   3         46.65         56.11         1.44 o                         
   4   7   3        358.03        372.97         7.58 o                         
   5   7   3       1458.94       1368.23        28.76 o                         
   6   7   3         22.14         22.40         1.17 o                         
   7   7   3        257.62        250.15         6.18 o                         
   8   7   3        320.71        324.94         9.24 o                         
   9   7   3        115.68        122.56         4.53 o                         
  10   7   3          7.74          4.90         1.33 o                         
  -9   8   3          4.76          7.08         1.47 o                         
  -8   8   3         89.11         92.87         3.33 o                         
  -7   8   3        146.93        148.55         4.14 o                         
  -6   8   3        115.10        119.74         3.41 o                         
  -5   8   3         22.92         22.97         1.27 o                         
  -4   8   3       1141.13       1126.96        25.71 o                         
  -3   8   3        606.21        605.37        12.46 o                         
  -2   8   3        121.52        122.81         3.13 o                         
  -1   8   3        121.00        111.69         3.00 o                         
   0   8   3        106.30        109.28         2.71 o                         
   1   8   3        120.90        119.46         2.77 o                         
   2   8   3        121.39        121.29         3.01 o                         
   3   8   3        606.41        569.68        12.42 o                         
   4   8   3       1141.67       1131.11        27.10 o                         
   5   8   3         23.04         23.63         1.24 o                         
   6   8   3        115.11        119.54         3.38 o                         
   7   8   3        146.74        157.37         6.11 o                         
   8   8   3         88.88         92.81         3.34 o                         
   9   8   3          4.66          6.75         1.52 o                         
  -8   9   3         18.17         18.74         1.83 o                         
  -7   9   3         12.27         10.07         1.18 o                         
  -6   9   3        166.15        163.81         4.53 o                         
  -5   9   3         64.89         62.15         2.19 o                         
  -4   9   3         40.58         34.87         1.59 o                         
  -3   9   3        234.24        226.71         5.44 o                         
  -2   9   3        200.92        195.06         4.55 o                         
  -1   9   3        510.39        505.82        10.73 o                         
   0   9   3         10.82          7.83         0.76 o                         
   1   9   3        510.60        499.27        10.32 o                         
   2   9   3        201.40        194.09         4.36 o                         
   3   9   3        233.93        226.25         5.20 o                         
   4   9   3         40.69         34.23         1.53 o                         
   5   9   3         64.82         62.70         2.22 o                         
   6   9   3        165.93        172.10         5.42 o                         
   7   9   3         12.28         10.93         1.37 o                         
   8   9   3         18.14         20.83         1.60 o                         
  -7  10   3         56.48         59.66         2.52 o                         
  -6  10   3         53.87         58.63         2.42 o                         
  -5  10   3         89.44         89.31         2.91 o                         
  -4  10   3         22.10         27.51         1.51 o                         
  -3  10   3         91.88         77.89         2.45 o                         
  -2  10   3        120.23        108.30         2.92 o                         
  -1  10   3          2.53          4.13         0.78 o                         
   0  10   3         31.98         33.66         1.42 o                         
   1  10   3          2.55          5.10         0.75 o                         
   2  10   3        120.63        112.46         2.81 o                         
   3  10   3         92.16         78.38         2.34 o                         
   4  10   3         22.20         25.42         1.48 o                         
   5  10   3         89.45         93.95         3.10 o                         
   6  10   3         53.88         59.72         2.60 o                         
   7  10   3         56.53         57.85         2.89 o                         
  -6  11   3         33.41         45.11         2.28 o                         
  -5  11   3         46.39         47.82         2.22 o                         
  -4  11   3        116.68        123.76         3.70 o                         
  -3  11   3          7.80          6.32         0.98 o                         
  -2  11   3          0.32          0.94         0.77 o                         
  -1  11   3        336.21        310.40         7.06 o                         
   0  11   3         10.94          8.14         0.90 o                         
   1  11   3        336.46        312.05         6.78 o                         
   2  11   3          0.32         -0.30         0.70 o                         
   3  11   3          7.77          5.03         0.97 o                         
   4  11   3        116.46        127.05         3.95 o                         
   5  11   3         46.43         49.24         2.66 o                         
   6  11   3         33.36         45.07         2.37 o                         
  -4  12   3          6.21          7.37         1.18 o                         
  -3  12   3          2.12          1.48         0.99 o                         
  -2  12   3          3.66          2.40         0.97 o                         
  -1  12   3         66.67         72.34         2.31 o                         
   0  12   3         12.70         12.99         1.09 o                         
   1  12   3         66.70         75.08         2.45 o                         
   2  12   3          3.75          1.54         0.92 o                         
   3  12   3          2.14          1.95         1.09 o                         
   4  12   3          6.26          6.52         1.34 o                         
   0   0   4       2143.38       2421.76        64.42 o                         
   1   0   4      37990.61      33954.96       755.42 o                         
   2   0   4       3916.06       3540.65        71.69 o                         
   3   0   4       1799.14       2257.65        42.63 o                         
   4   0   4        360.90        337.73         6.40 o                         
   5   0   4         40.90         59.55         1.33 o                         
   6   0   4        384.85        455.02        10.23 o                         
   7   0   4          0.19          1.22         0.47 o                         
   8   0   4         56.55         58.80         1.94 o                         
   9   0   4        340.41        333.39         8.61 o                         
  10   0   4         41.89         39.32         2.12 o                         
  11   0   4         26.13         22.20         1.96 o                         
  12   0   4        208.46        213.13         8.39 o                         
 -12   1   4         98.26        108.61         4.41 o                         
 -11   1   4         75.31         79.23         3.52 o                         
 -10   1   4        295.33        287.72        11.02 o                         
  -9   1   4        285.27        274.51         7.47 o                         
  -8   1   4        539.97        541.47        11.96 o                         
  -7   1   4        209.37        205.83         4.94 o                         
  -6   1   4         53.21         75.12         2.06 o                         
  -5   1   4        277.20        287.65         5.88 o                         
  -4   1   4        186.47        252.12         4.81 o                         
  -3   1   4       2650.24       2846.72        58.31 o                         
  -2   1   4       4748.34       5199.18       112.12 o                         
  -1   1   4        807.66        790.27        17.57 o                         
   1   1   4        808.41        783.50        18.58 o                         
   2   1   4       4745.96       5349.89        90.20 o                         
   3   1   4       2651.59       2886.75        56.04 o                         
   4   1   4        186.77        245.93         4.79 o                         
   5   1   4        277.27        293.60         6.61 o                         
   6   1   4         53.52         73.26         1.93 o                         
   7   1   4        210.01        217.92         4.72 o                         
   8   1   4        540.21        539.04        11.72 o                         
   9   1   4        285.09        292.26         7.10 o                         
  10   1   4        294.87        299.44         7.82 o                         
  11   1   4         75.37         80.14         3.54 o                         
  12   1   4         98.28        102.89         4.36 o                         
 -11   2   4        258.43        253.21         7.31 o                         
 -10   2   4        155.94        142.99         4.47 o                         
  -9   2   4        334.57        322.64         7.88 o                         
  -8   2   4        761.83        665.62        14.31 o                         
  -7   2   4        318.66        303.64         6.54 o                         
  -6   2   4         22.15         44.09         1.30 o                         
  -5   2   4        665.88        741.07        13.38 o                         
  -4   2   4        337.29        352.67         6.95 o                         
  -3   2   4        742.30        722.36        14.86 o                         
  -2   2   4        509.11        582.24        10.50 o                         
  -1   2   4       1120.50       1034.92        19.65 o                         
   0   2   4        256.59        229.72         4.62 o                         
   1   2   4       1121.26       1045.25        20.40 o                         
   2   2   4        508.97        597.91        14.50 o                         
   3   2   4        742.48        721.22        13.79 o                         
   4   2   4        337.86        354.30         6.70 o                         
   5   2   4        666.80        748.16        14.02 o                         
   6   2   4         22.30         46.93         1.41 o                         
   7   2   4        318.28        301.01         6.50 o                         
   8   2   4        761.69        646.30        14.04 o                         
   9   2   4        334.61        319.68         8.20 o                         
  10   2   4        156.08        139.28         4.44 o                         
  11   2   4        257.94        270.00         7.65 o                         
 -11   3   4         39.43         49.62         2.62 o                         
 -10   3   4         45.68         45.73         2.33 o                         
  -9   3   4        370.57        363.79        11.85 o                         
  -8   3   4        123.63        129.58         3.44 o                         
  -7   3   4         79.24         59.58         1.63 o                         
  -6   3   4         43.77         59.63         1.58 o                         
  -5   3   4         83.35         64.36         1.57 o                         
  -4   3   4        531.51        550.54         9.41 o                         
  -3   3   4         45.50         69.13         1.46 o                         
  -2   3   4        316.41        297.67         5.82 o                         
  -1   3   4        949.40       1063.58        19.91 o                         
   0   3   4         12.56          6.05         0.30 o                         
   1   3   4        948.16       1040.97        18.61 o                         
   2   3   4        316.27        303.00         6.37 o                         
   3   3   4         45.42         68.51         1.73 o                         
   4   3   4        531.62        556.49        10.02 o                         
   5   3   4         83.24         62.98         2.01 o                         
   6   3   4         43.63         61.05         1.51 o                         
   7   3   4         79.53         55.35         1.92 o                         
   8   3   4        123.43        122.44         3.35 o                         
   9   3   4        370.80        365.38         9.17 o                         
  10   3   4         45.70         43.08         2.29 o                         
  11   3   4         39.34         47.11         2.75 o                         
 -11   4   4         31.28         37.24         2.32 o                         
 -10   4   4          2.70          2.38         1.03 o                         
  -9   4   4         82.14         86.01         2.86 o                         
  -8   4   4        154.35        150.44         3.55 o                         
  -7   4   4         39.03         40.53         1.20 o                         
  -6   4   4         70.04         70.08         1.74 o                         
  -5   4   4        176.31        178.87         3.46 o                         
  -4   4   4         83.08         76.34         1.56 o                         
  -3   4   4        434.87        501.52         9.28 o                         
  -2   4   4        490.69        538.09         9.23 o                         
  -1   4   4       2437.45       2617.93        44.87 o                         
   0   4   4        744.55        844.54        15.07 o                         
   1   4   4       2439.58       2625.31        46.25 o                         
   2   4   4        490.75        553.21        10.14 o                         
   3   4   4        434.57        523.59         9.01 o                         
   4   4   4         82.94         74.67         1.50 o                         
   5   4   4        176.96        181.28         3.34 o                         
   6   4   4         70.02         74.81         1.76 o                         
   7   4   4         39.08         40.01         1.26 o                         
   8   4   4        154.24        147.09         4.57 o                         
   9   4   4         81.90         82.32         2.80 o                         
  10   4   4          2.66          1.86         1.03 o                         
  11   4   4         31.59         35.04         2.45 o                         
 -11   5   4         80.21         79.84         3.55 o                         
 -10   5   4        185.01        167.60         5.14 o                         
  -9   5   4         33.99         31.95         1.70 o                         
  -8   5   4         33.06         28.20         1.39 o                         
  -7   5   4        384.84        355.55         6.34 o                         
  -6   5   4        214.04        199.48         3.84 o                         
  -5   5   4        601.01        595.22        11.08 o                         
  -4   5   4        444.36        407.90         7.32 o                         
  -3   5   4        666.81        617.78        11.17 o                         
  -2   5   4        144.63        146.64         2.69 o                         
  -1   5   4        248.52        256.13         4.78 o                         
   0   5   4       2857.57       3023.53        55.00 o                         
   1   5   4        248.38        257.09         4.63 o                         
   2   5   4        145.17        147.46         2.71 o                         
   3   5   4        666.34        618.32        10.22 o                         
   4   5   4        443.85        413.82         7.79 o                         
   5   5   4        601.64        616.21        11.07 o                         
   6   5   4        213.80        208.56         4.24 o                         
   7   5   4        385.01        348.11         7.49 o                         
   8   5   4         33.12         31.52         1.43 o                         
   9   5   4         33.97         32.34         1.75 o                         
  10   5   4        185.47        174.44         4.92 o                         
  11   5   4         80.21         83.01         3.65 o                         
 -10   6   4         20.61         28.58         2.24 o                         
  -9   6   4        155.71        172.37         5.48 o                         
  -8   6   4        250.41        263.10         6.57 o                         
  -7   6   4         96.38         89.19         2.43 o                         
  -6   6   4        621.45        625.04        12.28 o                         
  -5   6   4        381.67        378.73         8.23 o                         
  -4   6   4        824.51        832.13        17.02 o                         
  -3   6   4        524.22        548.51        10.60 o                         
  -2   6   4        402.45        402.13         8.14 o                         
  -1   6   4        250.91        244.27         4.83 o                         
   0   6   4        601.30        629.02        11.74 o                         
   1   6   4        250.85        235.01         4.83 o                         
   2   6   4        402.32        394.09         7.30 o                         
   3   6   4        524.61        541.47         9.60 o                         
   4   6   4        824.18        866.98        16.41 o                         
   5   6   4        381.73        378.02         7.59 o                         
   6   6   4        622.33        625.63        11.86 o                         
   7   6   4         96.48         91.35         2.49 o                         
   8   6   4        250.20        259.81         6.38 o                         
   9   6   4        155.39        173.21         5.54 o                         
  10   6   4         20.61         27.60         2.11 o                         
 -10   7   4         41.65         39.63         3.17 o                         
  -9   7   4         16.51         19.15         2.14 o                         
  -8   7   4         89.25         86.00         2.82 o                         
  -7   7   4        190.12        165.74         4.28 o                         
  -6   7   4         36.30         33.30         1.43 o                         
  -5   7   4         30.25         23.58         1.20 o                         
  -4   7   4        504.31        490.85        10.98 o                         
  -3   7   4        253.15        233.79         5.22 o                         
  -2   7   4        287.94        289.11         6.71 o                         
  -1   7   4        627.74        674.05        13.19 o                         
   0   7   4         28.09         33.57         1.09 o                         
   1   7   4        628.91        637.64        12.69 o                         
   2   7   4        287.77        299.87         5.94 o                         
   3   7   4        253.28        234.19         4.64 o                         
   4   7   4        503.91        490.90        10.48 o                         
   5   7   4         30.25         24.29         1.13 o                         
   6   7   4         36.15         33.38         1.49 o                         
   7   7   4        190.00        166.27         4.48 o                         
   8   7   4         89.38         90.05         2.85 o                         
   9   7   4         16.56         19.97         1.82 o                         
  10   7   4         41.55         33.64         2.67 o                         
  -9   8   4          4.13          3.19         1.32 o                         
  -8   8   4        155.05        154.18         4.28 o                         
  -7   8   4        425.42        415.33        10.18 o                         
  -6   8   4         37.77         41.06         1.89 o                         
  -5   8   4        241.68        238.70         5.97 o                         
  -4   8   4        285.87        277.14         6.91 o                         
  -3   8   4         39.11         36.36         1.39 o                         
  -2   8   4        740.55        690.94        14.76 o                         
  -1   8   4        406.20        360.56         8.21 o                         
   0   8   4         85.34         92.10         2.32 o                         
   1   8   4        406.23        366.01         7.55 o                         
   2   8   4        739.57        656.36        13.54 o                         
   3   8   4         38.99         35.93         1.34 o                         
   4   8   4        285.76        286.03         6.58 o                         
   5   8   4        241.52        239.65         7.72 o                         
   6   8   4         37.76         41.13         1.81 o                         
   7   8   4        425.42        432.32        10.77 o                         
   8   8   4        155.10        154.02         4.53 o                         
   9   8   4          4.13          5.17         1.47 o                         
  -8   9   4          4.43          2.65         1.08 o                         
  -7   9   4         84.26         95.72         2.98 o                         
  -6   9   4         30.37         28.30         1.70 o                         
  -5   9   4         66.01         65.12         2.22 o                         
  -4   9   4         16.66         13.60         1.07 o                         
  -3   9   4        173.68        160.30         4.08 o                         
  -2   9   4         22.62         25.24         1.21 o                         
  -1   9   4         41.62         39.31         1.47 o                         
   0   9   4        654.52        720.03        14.55 o                         
   1   9   4         41.68         39.57         1.41 o                         
   2   9   4         22.63         21.66         1.11 o                         
   3   9   4        173.32        161.01         4.08 o                         
   4   9   4         16.64         15.79         1.07 o                         
   5   9   4         66.02         58.46         2.29 o                         
   6   9   4         30.32         27.57         1.63 o                         
   7   9   4         84.20         85.20         3.27 o                         
   8   9   4          4.43          4.06         1.14 o                         
  -7  10   4          4.84          5.91         1.17 o                         
  -6  10   4         64.68         72.83         2.62 o                         
  -5  10   4          9.75          8.67         1.05 o                         
  -4  10   4         59.80         64.81         2.33 o                         
  -3  10   4        107.66        109.37         3.08 o                         
  -2  10   4        103.58         93.41         2.61 o                         
  -1  10   4        201.44        195.48         4.52 o                         
   0  10   4        118.32        113.66         2.98 o                         
   1  10   4        201.40        202.87         4.52 o                         
   2  10   4        103.51         92.08         2.59 o                         
   3  10   4        107.51        108.42         3.09 o                         
   4  10   4         59.66         63.54         2.46 o                         
   5  10   4          9.76          7.87         1.14 o                         
   6  10   4         64.81         73.13         4.69 o                         
   7  10   4          4.87          5.60         1.33 o                         
  -6  11   4        175.20        193.52         5.61 o                         
  -5  11   4          1.72          1.47         0.98 o                         
  -4  11   4         34.12         34.49         1.82 o                         
  -3  11   4        200.83        207.30         5.56 o                         
  -2  11   4         81.47         86.60         2.47 o                         
  -1  11   4        123.79        123.09         3.11 o                         
   0  11   4         36.72         39.56         1.58 o                         
   1  11   4        124.11        119.68         3.27 o                         
   2  11   4         81.25         82.20         2.51 o                         
   3  11   4        200.41        215.19         5.91 o                         
   4  11   4         34.19         35.36         1.91 o                         
   5  11   4          1.72          1.00         1.11 o                         
   6  11   4        175.15        193.00         6.09 o                         
  -4  12   4          5.16          5.09         1.16 o                         
  -3  12   4         87.04         97.12         3.19 o                         
  -2  12   4         87.82        102.13         3.14 o                         
  -1  12   4         26.41         29.50         1.47 o                         
   0  12   4        394.33        439.50         9.78 o                         
   1  12   4         26.56         27.82         1.51 o                         
   2  12   4         88.00         99.06         3.45 o                         
   3  12   4         86.97         88.45         3.45 o                         
   4  12   4          5.09          4.39         1.27 o                         
   1   0   5       5859.02       6125.57       124.34 o                         
   2   0   5       9919.85      10096.55       189.79 o                         
   3   0   5       2507.73       2696.38        54.77 o                         
   4   0   5          0.36          2.04         0.28 o                         
   5   0   5        620.18        779.07        16.25 o                         
   6   0   5          5.67          3.77         0.41 o                         
   7   0   5        602.57        534.50        11.45 o                         
   8   0   5         11.77         25.42         1.21 o                         
   9   0   5        226.53        202.91         5.13 o                         
  10   0   5         11.38         14.19         1.54 o                         
  11   0   5        285.24        350.79         9.98 o                         
 -11   1   5         12.08          9.42         1.59 o                         
 -10   1   5         33.39         40.42         2.12 o                         
  -9   1   5        152.21        131.24         4.44 o                         
  -8   1   5        753.91        754.73        16.88 o                         
  -7   1   5        465.79        437.15        10.03 o                         
  -6   1   5        139.75        152.88         3.64 o                         
  -5   1   5        352.90        320.69         6.39 o                         
  -4   1   5         36.20         54.02         1.33 o                         
  -3   1   5        849.83        865.10        18.58 o                         
  -2   1   5       1336.26       1355.82        25.60 o                         
  -1   1   5       1078.67        994.81        19.40 o                         
   0   1   5       2799.42       2468.25        50.11 o                         
   1   1   5       1079.84        977.83        21.08 o                         
   2   1   5       1335.31       1349.36        26.57 o                         
   3   1   5        848.76        860.19        15.89 o                         
   4   1   5         36.06         53.47         1.39 o                         
   5   1   5        352.86        321.92         7.12 o                         
   6   1   5        139.90        140.56         3.35 o                         
   7   1   5        465.79        437.24         9.56 o                         
   8   1   5        754.24        757.53        17.00 o                         
   9   1   5        152.31        126.19         3.65 o                         
  10   1   5         33.36         38.36         2.31 o                         
  11   1   5         12.16          7.34         1.52 o                         
 -11   2   5         60.11         67.15         2.99 o                         
 -10   2   5        190.13        209.69         5.93 o                         
  -9   2   5        141.00        132.49         4.23 o                         
  -8   2   5       1533.41       1412.13        29.25 o                         
  -7   2   5        373.52        359.19         9.55 o                         
  -6   2   5        428.35        457.10         9.47 o                         
  -5   2   5        106.68        107.14         2.49 o                         
  -4   2   5        636.86        783.92        14.13 o                         
  -3   2   5          9.62         19.27         0.60 o                         
  -2   2   5        203.30        206.64         3.98 o                         
  -1   2   5        188.60        156.65         3.14 o                         
   0   2   5        489.83        287.40         6.31 o                         
   1   2   5        188.62        159.34         3.17 o                         
   2   2   5        202.65        213.58         4.68 o                         
   3   2   5          9.73         21.68         0.58 o                         
   4   2   5        636.97        742.10        14.13 o                         
   5   2   5        107.01        108.24         2.23 o                         
   6   2   5        428.82        468.14         9.11 o                         
   7   2   5        373.52        346.39         9.75 o                         
   8   2   5       1533.14       1387.95        30.49 o                         
   9   2   5        140.62        134.53         3.78 o                         
  10   2   5        190.43        201.63         6.21 o                         
  11   2   5         60.13         68.00         3.31 o                         
 -11   3   5         81.80         85.65         3.40 o                         
 -10   3   5        114.36        102.13         3.71 o                         
  -9   3   5        337.98        320.63         8.39 o                         
  -8   3   5         60.84         56.89         2.46 o                         
  -7   3   5        511.07        523.87        11.31 o                         
  -6   3   5        167.18        145.06         3.42 o                         
  -5   3   5        317.68        347.21         6.80 o                         
  -4   3   5          0.70          2.32         0.31 o                         
  -3   3   5        170.50        216.79         4.29 o                         
  -2   3   5       3808.45       3906.37        68.12 o                         
  -1   3   5       1328.79       1170.29        22.11 o                         
   0   3   5         55.98         30.54         0.70 o                         
   1   3   5       1328.30       1166.05        20.69 o                         
   2   3   5       3809.59       3831.06        70.34 o                         
   3   3   5        170.77        226.41         4.16 o                         
   4   3   5          0.71          2.19         0.27 o                         
   5   3   5        317.21        333.06         6.14 o                         
   6   3   5        167.22        154.48         3.10 o                         
   7   3   5        510.95        527.06        10.32 o                         
   8   3   5         60.76         57.45         1.88 o                         
   9   3   5        338.21        321.35         7.79 o                         
  10   3   5        114.62        110.09         3.62 o                         
  11   3   5         81.58         80.60         3.71 o                         
 -11   4   5         61.27         67.46         2.99 o                         
 -10   4   5        275.56        262.92         7.24 o                         
  -9   4   5         51.47         45.16         2.03 o                         
  -8   4   5         61.98         51.39         1.98 o                         
  -7   4   5        834.46        797.52        16.80 o                         
  -6   4   5         87.10         91.35         2.29 o                         
  -5   4   5         63.88         74.78         1.78 o                         
  -4   4   5         10.72         17.82         0.66 o                         
  -3   4   5         76.54         92.46         1.87 o                         
  -2   4   5       2014.88       2096.04        35.20 o                         
  -1   4   5        402.98        391.31         7.50 o                         
   0   4   5       1202.67       1190.82        21.84 o                         
   1   4   5        403.10        411.94         7.28 o                         
   2   4   5       2015.31       2129.10        38.57 o                         
   3   4   5         76.23         94.36         2.12 o                         
   4   4   5         10.81         17.39         0.65 o                         
   5   4   5         63.62         71.50         1.64 o                         
   6   4   5         87.31         94.39         2.12 o                         
   7   4   5        833.31        790.53        15.56 o                         
   8   4   5         61.83         47.53         1.72 o                         
   9   4   5         51.33         47.22         1.89 o                         
  10   4   5        275.94        269.07         7.22 o                         
  11   4   5         61.33         64.69         3.02 o                         
 -11   5   5         36.22         42.89         3.22 o                         
 -10   5   5          8.28         12.33         1.44 o                         
  -9   5   5         21.18         18.21         1.40 o                         
  -8   5   5         88.76         73.23         2.28 o                         
  -7   5   5         53.87         43.02         1.41 o                         
  -6   5   5        431.20        470.10         9.44 o                         
  -5   5   5        219.60        202.99         3.93 o                         
  -4   5   5         59.62         67.24         1.52 o                         
  -3   5   5        478.44        532.14         8.99 o                         
  -2   5   5         55.00         66.30         1.37 o                         
  -1   5   5        447.94        420.52         7.73 o                         
   0   5   5        858.14        930.14        16.57 o                         
   1   5   5        448.12        427.46         7.99 o                         
   2   5   5         54.96         64.49         1.41 o                         
   3   5   5        478.68        514.99         9.50 o                         
   4   5   5         59.89         64.66         1.56 o                         
   5   5   5        219.55        207.88         4.07 o                         
   6   5   5        431.43        472.67        10.59 o                         
   7   5   5         53.93         42.06         1.43 o                         
   8   5   5         88.89         73.21         2.24 o                         
   9   5   5         21.11         20.89         1.33 o                         
  10   5   5          8.22         10.23         1.34 o                         
  11   5   5         36.20         38.09         3.39 o                         
 -10   6   5         30.47         30.07         2.32 o                         
  -9   6   5        313.05        322.12         8.78 o                         
  -8   6   5        142.09        132.97         3.63 o                         
  -7   6   5         48.00         39.29         1.46 o                         
  -6   6   5        427.00        417.93         9.02 o                         
  -5   6   5         33.99         39.38         1.39 o                         
  -4   6   5         80.85         98.51         2.36 o                         
  -3   6   5        270.84        251.66         5.14 o                         
  -2   6   5        123.58        119.94         2.56 o                         
  -1   6   5        326.71        284.65         5.49 o                         
   0   6   5        315.71        402.22         7.62 o                         
   1   6   5        326.34        283.20         5.65 o                         
   2   6   5        124.06        120.96         2.47 o                         
   3   6   5        270.19        255.44         5.45 o                         
   4   6   5         81.19         94.00         2.42 o                         
   5   6   5         33.84         39.89         1.36 o                         
   6   6   5        426.92        413.29         8.70 o                         
   7   6   5         47.91         43.41         1.56 o                         
   8   6   5        141.92        125.80         3.43 o                         
   9   6   5        313.36        335.15         9.85 o                         
  10   6   5         30.49         30.87         2.13 o                         
  -9   7   5        134.21        159.91         6.94 o                         
  -8   7   5          0.59          1.31         0.86 o                         
  -7   7   5        369.15        350.70         8.19 o                         
  -6   7   5        107.75         98.36         2.84 o                         
  -5   7   5        369.31        358.92         8.79 o                         
  -4   7   5         55.30         51.53         1.73 o                         
  -3   7   5         30.37         32.72         1.15 o                         
  -2   7   5         10.16          8.62         0.62 o                         
  -1   7   5        103.40        112.50         2.52 o                         
   0   7   5        379.31        401.55         8.27 o                         
   1   7   5        103.35        109.18         2.49 o                         
   2   7   5         10.19          8.58         0.58 o                         
   3   7   5         30.57         32.74         1.13 o                         
   4   7   5         55.34         53.83         1.67 o                         
   5   7   5        370.23        346.32         8.13 o                         
   6   7   5        108.02        104.85         3.05 o                         
   7   7   5        369.65        354.51         8.27 o                         
   8   7   5          0.58          0.45         0.91 o                         
   9   7   5        134.70        158.91         4.86 o                         
  -9   8   5         36.75         46.52         3.34 o                         
  -8   8   5         46.55         51.47         2.19 o                         
  -7   8   5        151.27        144.88         4.10 o                         
  -6   8   5        128.78        136.30         3.80 o                         
  -5   8   5         46.93         40.96         1.80 o                         
  -4   8   5        460.30        433.34        10.14 o                         
  -3   8   5        730.50        662.44        14.58 o                         
  -2   8   5         85.48         93.13         2.43 o                         
  -1   8   5        310.64        306.43         6.44 o                         
   0   8   5       1474.44       1474.57        29.18 o                         
   1   8   5        310.43        304.34         6.42 o                         
   2   8   5         85.49         90.61         2.40 o                         
   3   8   5        730.67        661.36        13.95 o                         
   4   8   5        459.87        420.39        10.12 o                         
   5   8   5         46.93         40.94         1.77 o                         
   6   8   5        128.64        135.07         4.25 o                         
   7   8   5        151.29        148.40         4.36 o                         
   8   8   5         46.59         49.05         2.34 o                         
   9   8   5         36.78         50.67         2.79 o                         
  -8   9   5        148.65        145.82         4.24 o                         
  -7   9   5         19.15         22.50         1.46 o                         
  -6   9   5         57.61         59.61         2.21 o                         
  -5   9   5        236.84        229.83         5.93 o                         
  -4   9   5         16.47         15.98         1.24 o                         
  -3   9   5        176.64        156.27         4.18 o                         
  -2   9   5        236.45        227.62         5.26 o                         
  -1   9   5        161.02        140.78         3.52 o                         
   0   9   5        756.60        691.79        14.02 o                         
   1   9   5        160.70        147.64         3.40 o                         
   2   9   5        236.56        231.73         5.28 o                         
   3   9   5        176.56        155.13         4.39 o                         
   4   9   5         16.36         13.63         1.12 o                         
   5   9   5        236.78        232.69         6.27 o                         
   6   9   5         57.57         61.33         3.16 o                         
   7   9   5         19.27         22.04         2.01 o                         
   8   9   5        148.23        148.76         4.54 o                         
  -7  10   5          3.19          2.58         1.02 o                         
  -6  10   5        111.23        114.91         3.97 o                         
  -5  10   5         54.32         52.46         2.11 o                         
  -4  10   5          9.19          6.70         0.97 o                         
  -3  10   5         96.10         93.07         2.77 o                         
  -2  10   5         79.53         84.36         2.69 o                         
  -1  10   5         82.21         76.94         2.25 o                         
   0  10   5         41.94         41.94         1.58 o                         
   1  10   5         82.18         74.80         2.65 o                         
   2  10   5         79.31         82.56         2.41 o                         
   3  10   5         96.35         91.50         3.05 o                         
   4  10   5          9.25          7.82         1.45 o                         
   5  10   5         54.37         53.25         2.38 o                         
   6  10   5        111.62        115.63         4.29 o                         
   7  10   5          3.13          1.84         1.16 o                         
  -5  11   5         15.18         11.93         1.34 o                         
  -4  11   5         20.71         17.93         1.42 o                         
  -3  11   5         13.56          9.28         1.07 o                         
  -2  11   5        158.31        165.29         4.33 o                         
  -1  11   5         52.60         47.52         1.78 o                         
   0  11   5         17.11         18.20         1.17 o                         
   1  11   5         52.64         46.59         1.82 o                         
   2  11   5        158.55        165.50         4.40 o                         
   3  11   5         13.52          8.65         1.17 o                         
   4  11   5         20.62         22.00         1.50 o                         
   5  11   5         15.10         11.69         1.42 o                         
  -3  12   5          5.25          7.23         1.14 o                         
  -2  12   5         22.70         22.08         1.48 o                         
  -1  12   5          6.18          6.23         1.00 o                         
   0  12   5          0.43          1.21         0.85 o                         
   1  12   5          6.15          4.73         1.02 o                         
   2  12   5         22.79         21.14         1.64 o                         
   3  12   5          5.31          7.09         1.26 o                         
   0   0   6       4566.61       5879.65       146.07 o                         
   1   0   6        393.76        411.02         8.52 o                         
   2   0   6         35.52          0.72         0.16 o                         
   3   0   6        828.97        864.46        17.05 o                         
   4   0   6        158.17        251.04         5.03 o                         
   5   0   6        171.45        151.93         3.28 o                         
   6   0   6          0.47         12.89         0.69 o                         
   7   0   6         15.49         17.20         0.96 o                         
   8   0   6          2.37          1.87         0.77 o                         
   9   0   6        534.76        522.17        12.68 o                         
  10   0   6        130.91        132.66         4.68 o                         
  11   0   6         10.14          8.38         1.55 o                         
 -11   1   6        107.65        119.03         4.52 o                         
 -10   1   6        142.87        129.32         4.72 o                         
  -9   1   6        106.19        102.46         3.06 o                         
  -8   1   6         40.93         45.47         1.84 o                         
  -7   1   6        157.66        144.29         3.75 o                         
  -6   1   6        367.04        358.10         7.44 o                         
  -5   1   6        502.36        552.11        11.43 o                         
  -4   1   6        683.43        814.50        16.70 o                         
  -3   1   6       1068.59       1005.28        18.19 o                         
  -2   1   6       1987.91       2098.27        42.63 o                         
  -1   1   6        945.29        662.78        13.54 o                         
   0   1   6        911.13        977.67        20.01 o                         
   1   1   6        944.59        662.07        12.58 o                         
   2   1   6       1986.67       2094.81        42.60 o                         
   3   1   6       1069.47        977.35        19.56 o                         
   4   1   6        683.63        801.60        16.04 o                         
   5   1   6        502.02        532.57        10.18 o                         
   6   1   6        367.14        348.63         7.74 o                         
   7   1   6        157.34        148.31         3.67 o                         
   8   1   6         40.97         47.63         1.82 o                         
   9   1   6        106.28        105.62         4.39 o                         
  10   1   6        142.66        124.63         4.50 o                         
  11   1   6        107.56        116.83         4.64 o                         
 -11   2   6         10.05         10.57         1.44 o                         
 -10   2   6         64.86         61.96         2.89 o                         
  -9   2   6        114.38        141.71         4.12 o                         
  -8   2   6        119.56        121.15         3.49 o                         
  -7   2   6        113.42         82.22         2.66 o                         
  -6   2   6        122.00        118.56         2.96 o                         
  -5   2   6         33.59         22.25         0.89 o                         
  -4   2   6         62.84         69.82         1.67 o                         
  -3   2   6        379.01        443.32         8.60 o                         
  -2   2   6        234.40        182.20         3.63 o                         
  -1   2   6        471.85        418.45         7.60 o                         
   0   2   6         22.50         14.27         0.45 o                         
   1   2   6        472.45        428.15         8.44 o                         
   2   2   6        235.12        181.47         3.65 o                         
   3   2   6        378.95        447.16         8.65 o                         
   4   2   6         63.04         65.61         1.48 o                         
   5   2   6         33.69         23.56         0.93 o                         
   6   2   6        121.87        120.19         2.86 o                         
   7   2   6        113.20         87.90         2.31 o                         
   8   2   6        119.46        124.28         4.19 o                         
   9   2   6        114.81        140.72         3.98 o                         
  10   2   6         64.59         66.00         2.91 o                         
  11   2   6         10.04          7.28         1.55 o                         
 -11   3   6         40.88         39.18         2.51 o                         
 -10   3   6        135.95        121.93         4.40 o                         
  -9   3   6        207.93        199.34         5.64 o                         
  -8   3   6        296.30        238.39         6.14 o                         
  -7   3   6        440.14        417.44        11.10 o                         
  -6   3   6        320.95        298.93         7.20 o                         
  -5   3   6        289.04        300.73         6.06 o                         
  -4   3   6       1236.28       1378.47        25.20 o                         
  -3   3   6       2083.07       2152.89        40.30 o                         
  -2   3   6        136.65        133.38         2.66 o                         
  -1   3   6        154.01        133.11         2.70 o                         
   0   3   6          0.72          0.35         0.18 o                         
   1   3   6        153.86        131.91         2.65 o                         
   2   3   6        136.87        133.98         2.64 o                         
   3   3   6       2081.88       2254.21        40.32 o                         
   4   3   6       1236.14       1368.18        27.07 o                         
   5   3   6        288.79        303.02         6.39 o                         
   6   3   6        320.65        286.57         6.00 o                         
   7   3   6        440.71        428.72         8.92 o                         
   8   3   6        296.83        258.40         6.09 o                         
   9   3   6        207.61        191.54         5.12 o                         
  10   3   6        136.32        128.94         5.01 o                         
  11   3   6         41.03         39.01         2.63 o                         
 -11   4   6         12.98         15.36         1.60 o                         
 -10   4   6         18.64         21.74         1.68 o                         
  -9   4   6        128.61        125.57         3.95 o                         
  -8   4   6        129.80        134.17         3.53 o                         
  -7   4   6         64.03         56.78         1.84 o                         
  -6   4   6         33.98         36.91         1.36 o                         
  -5   4   6         88.75        100.88         2.46 o                         
  -4   4   6        291.79        268.25         5.22 o                         
  -3   4   6         61.26         57.58         1.32 o                         
  -2   4   6        857.21        941.21        16.52 o                         
  -1   4   6        989.00       1011.54        18.27 o                         
   1   4   6        989.14       1048.21        18.89 o                         
   2   4   6        857.08        907.59        17.65 o                         
   3   4   6         61.29         59.22         1.96 o                         
   4   4   6        291.23        268.49         5.24 o                         
   5   4   6         88.82        101.41         2.37 o                         
   6   4   6         34.22         39.25         1.25 o                         
   7   4   6         63.88         60.34         1.77 o                         
   8   4   6        130.01        129.50         3.35 o                         
   9   4   6        128.47        131.78         3.95 o                         
  10   4   6         18.54         18.80         1.57 o                         
  11   4   6         13.06         11.26         1.75 o                         
 -10   5   6         52.14         49.28         2.50 o                         
  -9   5   6        150.69        144.98         4.05 o                         
  -8   5   6        257.10        261.85         6.13 o                         
  -7   5   6        255.20        237.04         5.23 o                         
  -6   5   6        213.16        216.30         4.70 o                         
  -5   5   6        246.34        269.28         5.31 o                         
  -4   5   6        535.82        534.48         9.87 o                         
  -3   5   6        272.69        303.89         5.45 o                         
  -2   5   6        341.49        364.90         6.38 o                         
  -1   5   6        508.41        494.56         9.34 o                         
   0   5   6        116.30        117.22         2.43 o                         
   1   5   6        508.00        500.90         9.69 o                         
   2   5   6        341.36        346.04         6.76 o                         
   3   5   6        272.97        296.24         6.23 o                         
   4   5   6        535.01        545.60        12.03 o                         
   5   5   6        245.67        261.66         5.29 o                         
   6   5   6        213.21        219.01         4.83 o                         
   7   5   6        254.93        248.49         5.44 o                         
   8   5   6        257.12        254.37         5.83 o                         
   9   5   6        150.69        154.92         4.08 o                         
  10   5   6         52.19         48.73         2.46 o                         
 -10   6   6        159.16        180.75         6.85 o                         
  -9   6   6         27.55         20.05         1.47 o                         
  -8   6   6         97.58         99.13         3.03 o                         
  -7   6   6         35.76         38.14         1.55 o                         
  -6   6   6         38.73         35.50         1.47 o                         
  -5   6   6        386.91        330.55         7.28 o                         
  -4   6   6          0.38          0.02         0.43 o                         
  -3   6   6         18.14         15.49         0.75 o                         
  -2   6   6         92.31         95.59         2.11 o                         
  -1   6   6         94.57        100.97         2.21 o                         
   0   6   6        105.24        115.93         2.46 o                         
   1   6   6         94.63        103.21         2.22 o                         
   2   6   6         92.40         95.75         2.20 o                         
   3   6   6         18.22         14.76         0.75 o                         
   4   6   6          0.37          0.44         0.43 o                         
   5   6   6        387.60        329.51         7.00 o                         
   6   6   6         38.70         34.17         1.38 o                         
   7   6   6         35.78         40.37         1.52 o                         
   8   6   6         97.91        100.74         2.93 o                         
   9   6   6         27.33         25.70         1.55 o                         
  10   6   6        159.24        173.03         5.88 o                         
  -9   7   6          7.80          7.88         1.30 o                         
  -8   7   6         67.85         81.19         2.91 o                         
  -7   7   6         88.69         87.63         2.66 o                         
  -6   7   6        155.43        162.40         4.38 o                         
  -5   7   6        295.47        323.73         7.89 o                         
  -4   7   6         17.12         25.15         1.17 o                         
  -3   7   6         77.56         74.69         2.05 o                         
  -2   7   6        172.53        161.31         3.53 o                         
  -1   7   6        121.84        137.06         3.01 o                         
   0   7   6          1.41          1.90         0.44 o                         
   1   7   6        122.52        137.52         3.00 o                         
   2   7   6        172.20        166.91         3.68 o                         
   3   7   6         77.29         72.11         2.11 o                         
   4   7   6         17.19         22.21         1.27 o                         
   5   7   6        295.09        324.35         7.54 o                         
   6   7   6        155.33        166.56         4.47 o                         
   7   7   6         88.67         84.25         2.67 o                         
   8   7   6         68.12         82.04         2.80 o                         
   9   7   6          7.77          7.82         1.23 o                         
  -9   8   6         37.13         40.56         2.62 o                         
  -8   8   6         70.98         68.12         2.81 o                         
  -7   8   6         28.31         31.50         1.64 o                         
  -6   8   6        147.18        123.15         3.47 o                         
  -5   8   6         93.96         85.40         3.27 o                         
  -4   8   6         64.10         67.76         2.16 o                         
  -3   8   6        152.84        149.62         3.65 o                         
  -2   8   6        394.60        384.07         8.08 o                         
  -1   8   6        329.16        304.06         6.30 o                         
   0   8   6        401.69        363.10         7.31 o                         
   1   8   6        328.73        314.90         6.54 o                         
   2   8   6        393.94        391.64         8.41 o                         
   3   8   6        152.67        151.85         4.00 o                         
   4   8   6         64.10         68.98         2.15 o                         
   5   8   6         93.89         89.98         3.80 o                         
   6   8   6        147.12        132.47         4.94 o                         
   7   8   6         28.35         32.50         1.71 o                         
   8   8   6         71.38         67.83         3.43 o                         
   9   8   6         37.19         40.29         2.58 o                         
  -8   9   6         84.36         82.63         3.23 o                         
  -7   9   6        236.63        228.05         6.04 o                         
  -6   9   6         38.99         47.42         2.00 o                         
  -5   9   6         47.50         51.94         2.03 o                         
  -4   9   6        162.46        161.78         4.54 o                         
  -3   9   6          4.25          4.45         0.79 o                         
  -2   9   6        154.71        162.16         3.92 o                         
  -1   9   6        136.13        109.89         2.78 o                         
   0   9   6        305.50        291.71         6.27 o                         
   1   9   6        136.22        112.55         2.87 o                         
   2   9   6        154.72        161.95         4.31 o                         
   3   9   6          4.28          4.26         0.87 o                         
   4   9   6        161.94        158.16         4.53 o                         
   5   9   6         47.52         54.30         2.20 o                         
   6   9   6         39.09         45.70         2.28 o                         
   7   9   6        236.60        234.11         6.41 o                         
   8   9   6         84.37         74.23         3.16 o                         
  -7  10   6         13.80         15.42         1.76 o                         
  -6  10   6         10.49         14.62         1.29 o                         
  -5  10   6         76.75         75.21         2.65 o                         
  -4  10   6         61.81         54.21         2.15 o                         
  -3  10   6        146.75        140.14         4.34 o                         
  -2  10   6         42.84         42.81         1.81 o                         
  -1  10   6         91.00         89.00         2.51 o                         
   0  10   6         23.40         23.45         1.27 o                         
   1  10   6         91.17         87.26         2.63 o                         
   2  10   6         42.89         41.23         1.75 o                         
   3  10   6        146.67        132.32         4.04 o                         
   4  10   6         62.01         55.76         2.25 o                         
   5  10   6         76.97         74.19         2.99 o                         
   6  10   6         10.55         12.73         1.57 o                         
   7  10   6         13.78         12.54         1.51 o                         
  -5  11   6         56.01         57.20         2.36 o                         
  -4  11   6        135.65        137.29         3.95 o                         
  -3  11   6         30.79         30.54         1.70 o                         
  -2  11   6         38.99         40.29         1.81 o                         
  -1  11   6         88.84         74.41         2.39 o                         
   0  11   6          7.09          3.75         0.95 o                         
   1  11   6         88.66         75.36         2.49 o                         
   2  11   6         39.13         38.67         1.98 o                         
   3  11   6         30.92         28.84         1.76 o                         
   4  11   6        135.84        129.35         4.14 o                         
   5  11   6         55.93         54.56         2.67 o                         
  -3  12   6         79.86         85.77         3.00 o                         
  -2  12   6         34.41         42.63         1.96 o                         
  -1  12   6         19.52         19.59         1.43 o                         
   0  12   6         55.71         66.53         2.46 o                         
   1  12   6         19.51         20.26         1.58 o                         
   2  12   6         34.60         40.62         2.08 o                         
   3  12   6         79.99         79.56         3.12 o                         
   1   0   7        817.46        754.39        14.38 o                         
   2   0   7        632.82        659.01        13.08 o                         
   3   0   7       1359.77       1236.73        24.41 o                         
   4   0   7        139.67        164.68         3.60 o                         
   5   0   7        237.23        183.59         4.03 o                         
   6   0   7        145.75        149.97         3.96 o                         
   7   0   7        102.08        130.59         3.39 o                         
   8   0   7        249.23        274.25         6.74 o                         
   9   0   7          2.66          0.99         0.81 o                         
  10   0   7        161.62        146.47         5.26 o                         
  11   0   7         30.09         24.03         2.11 o                         
 -11   1   7         66.80         65.93         3.50 o                         
 -10   1   7         88.66        100.35         3.59 o                         
  -9   1   7        118.69        112.95         3.37 o                         
  -8   1   7        398.61        369.76        10.09 o                         
  -7   1   7        625.92        634.76        15.13 o                         
  -6   1   7        247.26        206.96         5.01 o                         
  -5   1   7        388.06        378.10         7.91 o                         
  -4   1   7        742.03        763.95        15.26 o                         
  -3   1   7       2284.89       2412.68        46.29 o                         
  -2   1   7        767.97        739.66        15.26 o                         
  -1   1   7         14.02         21.61         0.76 o                         
   0   1   7        693.79        778.73        15.99 o                         
   1   1   7         14.12         21.38         0.85 o                         
   2   1   7        767.67        742.27        15.94 o                         
   3   1   7       2283.94       2321.43        41.72 o                         
   4   1   7        741.74        764.13        15.23 o                         
   5   1   7        387.65        352.59         7.85 o                         
   6   1   7        248.07        206.52         4.59 o                         
   7   1   7        625.59        652.37        15.22 o                         
   8   1   7        398.38        381.86         9.40 o                         
   9   1   7        118.63        109.54         3.84 o                         
  10   1   7         88.30         93.94         3.66 o                         
  11   1   7         66.83         66.61         3.76 o                         
 -11   2   7        159.35        165.24         5.52 o                         
 -10   2   7        239.31        233.38         7.05 o                         
  -9   2   7         48.69         49.60         2.07 o                         
  -8   2   7        182.13        182.90         5.04 o                         
  -7   2   7        226.58        191.58         5.35 o                         
  -6   2   7        254.63        234.11         5.56 o                         
  -5   2   7        549.70        584.55        13.42 o                         
  -4   2   7         24.95         34.90         1.06 o                         
  -3   2   7        514.81        555.50        11.11 o                         
  -2   2   7        295.94        375.86         8.04 o                         
  -1   2   7         74.52         78.39         2.02 o                         
   1   2   7         74.92         82.83         2.00 o                         
   2   2   7        295.64        392.38         8.09 o                         
   3   2   7        515.28        552.82        11.55 o                         
   4   2   7         24.95         39.67         1.27 o                         
   5   2   7        549.35        575.12        12.72 o                         
   6   2   7        254.56        232.99         6.81 o                         
   7   2   7        226.60        194.35         4.91 o                         
   8   2   7        182.51        186.20         4.85 o                         
   9   2   7         48.70         51.07         2.22 o                         
  10   2   7        238.53        245.85         8.42 o                         
  11   2   7        159.17        166.79         6.44 o                         
 -11   3   7        134.96        133.98         4.85 o                         
 -10   3   7        110.63        125.22         4.41 o                         
  -9   3   7        193.95        191.25         5.46 o                         
  -8   3   7         78.22         75.79         2.93 o                         
  -7   3   7        269.26        261.98         8.79 o                         
  -6   3   7        257.69        212.58         5.73 o                         
  -5   3   7        183.76        152.51         3.69 o                         
  -4   3   7       1177.10       1203.75        23.79 o                         
  -3   3   7        385.31        333.29         5.99 o                         
  -2   3   7         96.44        103.59         2.15 o                         
  -1   3   7        142.70        174.72         3.42 o                         
   0   3   7       1814.87       1916.03        36.23 o                         
   1   3   7        142.87        175.64         3.51 o                         
   2   3   7         96.66        104.65         2.24 o                         
   3   3   7        385.27        340.23         7.13 o                         
   4   3   7       1177.06       1196.22        23.78 o                         
   5   3   7        184.24        157.80         3.80 o                         
   6   3   7        257.77        219.13         5.22 o                         
   7   3   7        269.91        276.10         6.72 o                         
   8   3   7         78.43         72.71         2.43 o                         
   9   3   7        193.58        191.77         5.74 o                         
  10   3   7        110.69        118.42         4.29 o                         
  11   3   7        134.93        143.42         5.34 o                         
 -11   4   7         44.74         54.52         2.79 o                         
 -10   4   7          9.12          4.77         1.18 o                         
  -9   4   7         90.43         92.50         3.11 o                         
  -8   4   7          9.40          8.97         0.92 o                         
  -7   4   7         17.44         23.69         1.27 o                         
  -6   4   7         16.49         13.92         0.91 o                         
  -5   4   7         43.05         29.84         1.15 o                         
  -4   4   7        584.37        593.04        11.44 o                         
  -3   4   7        203.70        211.42         4.18 o                         
  -2   4   7        323.61        310.69         5.97 o                         
  -1   4   7         65.14         44.20         1.21 o                         
   0   4   7          4.43          5.86         0.35 o                         
   1   4   7         65.07         43.80         1.36 o                         
   2   4   7        324.22        316.10         5.77 o                         
   3   4   7        203.72        214.90         4.36 o                         
   4   4   7        584.86        578.95        12.93 o                         
   5   4   7         43.22         32.60         1.21 o                         
   6   4   7         16.49         14.06         0.80 o                         
   7   4   7         17.58         26.65         1.17 o                         
   8   4   7          9.37          9.77         0.93 o                         
   9   4   7         90.30         93.16         3.05 o                         
  10   4   7          9.11          5.42         1.31 o                         
  11   4   7         44.83         56.40         3.26 o                         
 -10   5   7        144.59        145.26         5.23 o                         
  -9   5   7         28.13         28.18         1.63 o                         
  -8   5   7        154.59        168.96         4.15 o                         
  -7   5   7         30.16         31.42         1.34 o                         
  -6   5   7        239.58        254.61         5.48 o                         
  -5   5   7        157.06        151.73         3.26 o                         
  -4   5   7       1129.00       1055.78        20.10 o                         
  -3   5   7         60.21         64.61         1.58 o                         
  -2   5   7        467.20        507.67         9.55 o                         
  -1   5   7        104.22        106.82         2.26 o                         
   0   5   7          0.56          0.68         0.28 o                         
   1   5   7        103.99        105.05         2.17 o                         
   2   5   7        467.36        506.18        10.24 o                         
   3   5   7         60.31         67.86         1.62 o                         
   4   5   7       1129.72       1044.43        22.61 o                         
   5   5   7        156.94        149.76         3.51 o                         
   6   5   7        240.04        261.44         5.29 o                         
   7   5   7         30.24         32.65         1.35 o                         
   8   5   7        154.72        168.96         4.97 o                         
   9   5   7         28.00         28.85         1.75 o                         
  10   5   7        144.71        155.10         5.38 o                         
 -10   6   7         24.80         32.59         2.59 o                         
  -9   6   7         14.77         14.55         1.40 o                         
  -8   6   7         78.81         75.17         2.66 o                         
  -7   6   7        123.52        127.63         3.49 o                         
  -6   6   7        461.82        443.60        10.03 o                         
  -5   6   7        374.00        365.42         8.45 o                         
  -4   6   7        760.03        715.50        15.08 o                         
  -3   6   7        392.93        396.99         8.55 o                         
  -2   6   7         52.03         46.91         1.30 o                         
  -1   6   7        412.29        394.67         7.68 o                         
   0   6   7        122.36        168.19         3.55 o                         
   1   6   7        411.88        383.07         7.40 o                         
   2   6   7         52.09         45.68         1.38 o                         
   3   6   7        392.82        401.05         8.96 o                         
   4   6   7        759.32        657.57        15.14 o                         
   5   6   7        374.50        372.47         9.33 o                         
   6   6   7        461.70        437.78         9.20 o                         
   7   6   7        123.41        125.12         3.35 o                         
   8   6   7         78.74         74.73         2.53 o                         
   9   6   7         14.83         14.52         1.34 o                         
  10   6   7         24.77         30.47         2.36 o                         
  -9   7   7         33.28         30.98         2.37 o                         
  -8   7   7         65.18         64.08         2.54 o                         
  -7   7   7        271.76        310.68         8.13 o                         
  -6   7   7        482.29        433.78        11.74 o                         
  -5   7   7        442.57        376.47         9.54 o                         
  -4   7   7        802.40        798.38        17.36 o                         
  -3   7   7        259.74        281.05         6.24 o                         
  -2   7   7        299.88        293.66         6.00 o                         
  -1   7   7        219.67        202.94         4.24 o                         
   0   7   7        295.55        298.41         6.23 o                         
   1   7   7        219.58        202.33         4.60 o                         
   2   7   7        300.20        299.09         6.50 o                         
   3   7   7        259.48        281.61         6.31 o                         
   4   7   7        801.82        779.57        19.22 o                         
   5   7   7        442.31        373.08         9.05 o                         
   6   7   7        482.51        436.44        11.99 o                         
   7   7   7        271.64        310.73         9.09 o                         
   8   7   7         65.28         63.56         2.43 o                         
   9   7   7         33.30         29.25         1.87 o                         
  -8   8   7        218.73        227.27         6.58 o                         
  -7   8   7         28.86         29.89         1.72 o                         
  -6   8   7        428.48        427.18        10.88 o                         
  -5   8   7        379.74        368.74         8.73 o                         
  -4   8   7         29.09         30.53         1.40 o                         
  -3   8   7        206.53        182.32         4.56 o                         
  -2   8   7         85.62         89.05         2.26 o                         
  -1   8   7         17.45         15.64         0.84 o                         
   0   8   7         14.47         14.25         1.14 o                         
   1   8   7         17.52         15.91         0.97 o                         
   2   8   7         85.77         92.49         2.55 o                         
   3   8   7        206.18        185.46         4.57 o                         
   4   8   7         28.99         32.40         1.41 o                         
   5   8   7        380.02        343.11         9.17 o                         
   6   8   7        428.94        425.46        10.89 o                         
   7   8   7         29.03         27.26         1.56 o                         
   8   8   7        218.38        241.21         6.55 o                         
  -7   9   7         49.63         54.18         3.14 o                         
  -6   9   7        166.40        186.42         5.28 o                         
  -5   9   7        314.45        322.60         8.35 o                         
  -4   9   7        172.28        147.39         4.32 o                         
  -3   9   7        404.98        414.85        10.08 o                         
  -2   9   7        408.32        419.20         9.42 o                         
  -1   9   7         22.22         24.65         1.28 o                         
   0   9   7         13.86         22.87         1.15 o                         
   1   9   7         22.36         24.56         1.36 o                         
   2   9   7        408.39        414.27        10.86 o                         
   3   9   7        404.82        428.45        10.63 o                         
   4   9   7        172.35        150.61         4.79 o                         
   5   9   7        314.08        316.73         8.94 o                         
   6   9   7        166.03        186.45         5.64 o                         
   7   9   7         49.86         55.28         2.48 o                         
  -6  10   7          8.62          7.95         1.20 o                         
  -5  10   7        159.71        165.42         4.66 o                         
  -4  10   7         34.70         41.18         2.01 o                         
  -3  10   7        149.23        139.34         3.99 o                         
  -2  10   7        133.18        127.56         3.43 o                         
  -1  10   7          9.25          7.91         0.87 o                         
   0  10   7          1.92          3.16         0.84 o                         
   1  10   7          9.31          9.42         0.98 o                         
   2  10   7        133.03        121.91         3.78 o                         
   3  10   7        149.43        142.17         4.20 o                         
   4  10   7         34.68         40.26         2.07 o                         
   5  10   7        159.74        171.27         5.59 o                         
   6  10   7          8.70          8.83         1.34 o                         
  -5  11   7        389.41        409.55        10.23 o                         
  -4  11   7         16.15         17.48         1.41 o                         
  -3  11   7         46.01         47.61         2.23 o                         
  -2  11   7         63.77         67.77         2.48 o                         
  -1  11   7         52.33         52.41         2.11 o                         
   0  11   7          0.11          0.08         0.83 o                         
   1  11   7         52.31         46.94         1.97 o                         
   2  11   7         63.73         66.48         2.64 o                         
   3  11   7         46.02         51.60         2.32 o                         
   4  11   7         16.15         21.67         1.68 o                         
   5  11   7        389.12        424.23        12.30 o                         
  -2  12   7        127.44        135.22         4.25 o                         
  -1  12   7         56.01         58.76         2.48 o                         
   0  12   7         77.66         75.23         2.79 o                         
   1  12   7         55.83         60.69         2.79 o                         
   2  12   7        127.31        125.97         4.16 o                         
   0   0   8       2401.65       2796.35        74.59 o                         
   1   0   8        240.49        155.13         3.12 o                         
   2   0   8        633.13        841.80        15.98 o                         
   3   0   8       4586.95       5364.39       105.08 o                         
   4   0   8       1104.31       1005.95        20.00 o                         
   5   0   8        206.84        163.35         4.19 o                         
   6   0   8        687.43        653.62        14.46 o                         
   7   0   8          1.75          2.62         0.60 o                         
   8   0   8         71.65         80.22         2.76 o                         
   9   0   8         64.29         68.57         2.75 o                         
  10   0   8        136.89        146.08         5.08 o                         
  11   0   8          0.04          1.09         1.38 o                         
 -11   1   8        126.91        120.61         5.01 o                         
 -10   1   8          6.86          5.16         1.20 o                         
  -9   1   8         56.39         57.27         2.30 o                         
  -8   1   8         19.09         12.68         1.09 o                         
  -7   1   8        323.85        288.57         7.26 o                         
  -6   1   8        385.46        385.12         8.98 o                         
  -5   1   8        408.76        407.84         9.59 o                         
  -4   1   8       2731.72       2621.38        55.01 o                         
  -3   1   8       2214.34       2210.90        44.93 o                         
  -2   1   8        887.09        877.50        17.14 o                         
  -1   1   8         73.46         92.61         1.89 o                         
   0   1   8        107.14         49.04         1.26 o                         
   1   1   8         73.63         96.46         2.03 o                         
   2   1   8        887.53        927.80        21.14 o                         
   3   1   8       2214.43       2197.04        46.94 o                         
   4   1   8       2731.47       2546.22        48.77 o                         
   5   1   8        408.83        407.80         8.44 o                         
   6   1   8        385.93        366.28         8.17 o                         
   7   1   8        324.07        292.53         7.28 o                         
   8   1   8         19.11         13.26         1.42 o                         
   9   1   8         56.31         56.83         2.47 o                         
  10   1   8          6.86          5.85         1.16 o                         
  11   1   8        127.20        135.51         5.41 o                         
 -11   2   8          5.25          6.40         1.49 o                         
 -10   2   8         93.09         89.60         3.38 o                         
  -9   2   8         50.68         57.83         2.32 o                         
  -8   2   8        143.43        127.93         3.81 o                         
  -7   2   8        191.49        168.32         4.53 o                         
  -6   2   8        956.65        958.33        20.86 o                         
  -5   2   8        610.43        561.46        12.84 o                         
  -4   2   8        234.38        218.84         4.90 o                         
  -3   2   8        176.48        162.90         3.57 o                         
  -2   2   8        383.15        461.92         9.34 o                         
  -1   2   8        301.57        341.34         6.36 o                         
   0   2   8        116.28        142.51         2.82 o                         
   1   2   8        301.59        332.90         7.12 o                         
   2   2   8        383.47        467.93         9.37 o                         
   3   2   8        176.95        160.70         3.35 o                         
   4   2   8        234.66        222.68         4.94 o                         
   5   2   8        610.76        547.03        13.68 o                         
   6   2   8        956.63        952.32        20.90 o                         
   7   2   8        190.86        159.34         4.49 o                         
   8   2   8        143.63        126.84         4.08 o                         
   9   2   8         50.92         54.11         2.36 o                         
  10   2   8         93.06         88.91         3.28 o                         
  11   2   8          5.28          7.77         1.76 o                         
 -11   3   8         27.76         21.74         2.04 o                         
 -10   3   8         79.46         84.90         3.70 o                         
  -9   3   8         11.64          7.79         1.05 o                         
  -8   3   8        135.66        142.09         4.14 o                         
  -7   3   8        188.48        197.68         5.48 o                         
  -6   3   8         15.16         16.45         0.93 o                         
  -5   3   8        900.77        821.45        17.99 o                         
  -4   3   8         36.27         55.98         1.53 o                         
  -3   3   8          6.81          5.44         0.41 o                         
  -2   3   8        388.77        382.95         7.29 o                         
  -1   3   8        349.23        354.54         7.31 o                         
   0   3   8         24.66         24.51         0.76 o                         
   1   3   8        349.72        339.58         7.21 o                         
   2   3   8        389.23        359.69         7.87 o                         
   3   3   8          6.75          5.61         0.43 o                         
   4   3   8         36.17         58.54         1.57 o                         
   5   3   8        900.23        819.78        16.53 o                         
   6   3   8         15.20         15.14         0.87 o                         
   7   3   8        188.21        197.12         5.28 o                         
   8   3   8        135.82        142.14         3.98 o                         
   9   3   8         11.57          8.21         1.12 o                         
  10   3   8         79.46         83.82         3.19 o                         
  11   3   8         27.76         21.29         2.16 o                         
 -10   4   8         16.65         16.05         1.58 o                         
  -9   4   8         31.95         32.30         1.81 o                         
  -8   4   8         35.28         33.46         1.62 o                         
  -7   4   8         87.61         87.21         2.74 o                         
  -6   4   8         66.74         65.90         2.10 o                         
  -5   4   8        255.46        237.38         5.14 o                         
  -4   4   8        142.59        139.05         3.05 o                         
  -3   4   8        222.70        184.56         3.88 o                         
  -2   4   8        334.62        348.20         6.86 o                         
  -1   4   8        609.84        575.50        11.41 o                         
   0   4   8        401.42        412.62         7.48 o                         
   1   4   8        609.15        567.94        10.72 o                         
   2   4   8        334.79        348.52         7.16 o                         
   3   4   8        222.50        187.89         4.05 o                         
   4   4   8        142.85        139.12         3.30 o                         
   5   4   8        255.73        235.58         4.95 o                         
   6   4   8         66.52         63.40         2.15 o                         
   7   4   8         87.67         95.72         2.52 o                         
   8   4   8         35.11         34.73         1.62 o                         
   9   4   8         31.94         32.75         1.91 o                         
  10   4   8         16.57         15.25         1.57 o                         
 -10   5   8          0.99          0.15         1.15 o                         
  -9   5   8         80.92         83.33         3.22 o                         
  -8   5   8         36.69         41.48         1.92 o                         
  -7   5   8        379.46        348.02         8.87 o                         
  -6   5   8         69.84         70.55         2.34 o                         
  -5   5   8        377.49        356.03         7.99 o                         
  -4   5   8        235.58        230.80         5.18 o                         
  -3   5   8         62.86         79.67         2.07 o                         
  -2   5   8         95.54         93.01         2.06 o                         
  -1   5   8        258.84        316.19         6.43 o                         
   0   5   8        336.00        346.64         6.62 o                         
   1   5   8        259.10        328.81         6.01 o                         
   2   5   8         95.36         94.76         2.54 o                         
   3   5   8         62.83         80.75         2.21 o                         
   4   5   8        235.91        227.24         5.38 o                         
   5   5   8        377.53        375.38         7.99 o                         
   6   5   8         69.85         74.41         2.05 o                         
   7   5   8        379.07        371.20         7.84 o                         
   8   5   8         36.65         43.19         1.97 o                         
   9   5   8         81.10         82.33         3.47 o                         
  10   5   8          0.98          2.28         1.30 o                         
  -9   6   8         31.61         38.52         2.17 o                         
  -8   6   8        154.35        139.52         4.17 o                         
  -7   6   8          7.81         13.42         1.07 o                         
  -6   6   8         44.62         40.20         1.65 o                         
  -5   6   8         32.94         26.39         1.22 o                         
  -4   6   8        821.92        764.46        16.55 o                         
  -3   6   8       1155.85       1126.04        22.13 o                         
  -2   6   8        319.79        303.56         6.20 o                         
  -1   6   8         14.76         11.09         0.64 o                         
   0   6   8        556.67        614.12        12.36 o                         
   1   6   8         14.76          9.65         0.63 o                         
   2   6   8        319.56        316.15         6.72 o                         
   3   6   8       1156.30       1089.23        26.67 o                         
   4   6   8        822.01        745.80        16.54 o                         
   5   6   8         32.93         24.85         1.28 o                         
   6   6   8         44.50         37.59         1.55 o                         
   7   6   8          7.80         12.69         1.03 o                         
   8   6   8        154.36        148.33         4.05 o                         
   9   6   8         31.54         34.88         2.16 o                         
  -9   7   8        138.63        142.66         5.23 o                         
  -8   7   8        201.23        206.64         5.97 o                         
  -7   7   8         57.18         65.37         2.50 o                         
  -6   7   8          1.81          2.94         0.81 o                         
  -5   7   8         14.35         15.03         1.15 o                         
  -4   7   8        257.74        260.33         6.37 o                         
  -3   7   8        311.05        290.69         6.46 o                         
  -2   7   8        104.01        111.25         2.68 o                         
  -1   7   8        100.15        104.50         2.57 o                         
   0   7   8        429.78        474.78         9.68 o                         
   1   7   8        100.07        110.06         3.32 o                         
   2   7   8        103.82        111.82         2.71 o                         
   3   7   8        311.10        291.87         6.77 o                         
   4   7   8        258.26        256.14         6.10 o                         
   5   7   8         14.44         16.97         1.16 o                         
   6   7   8          1.82          3.34         0.80 o                         
   7   7   8         57.12         67.04         2.44 o                         
   8   7   8        201.47        217.95         5.70 o                         
   9   7   8        138.69        150.42         4.93 o                         
  -8   8   8        127.82        110.72         3.74 o                         
  -7   8   8         17.19         15.21         1.36 o                         
  -6   8   8         97.02         97.80         3.27 o                         
  -5   8   8        105.19         89.61         3.00 o                         
  -4   8   8         86.78         92.56         2.80 o                         
  -3   8   8         83.62         65.60         2.23 o                         
  -2   8   8        715.12        706.50        14.84 o                         
  -1   8   8          6.01          8.70         0.71 o                         
   0   8   8        525.20        550.42        12.23 o                         
   1   8   8          5.96          7.64         0.80 o                         
   2   8   8        714.59        697.41        16.28 o                         
   3   8   8         83.30         67.00         2.11 o                         
   4   8   8         87.02         89.10         2.79 o                         
   5   8   8        105.30         89.81         3.01 o                         
   6   8   8         96.80         96.19         3.25 o                         
   7   8   8         17.18         16.19         1.37 o                         
   8   8   8        127.63        111.21         6.32 o                         
  -7   9   8        113.84        108.28         3.65 o                         
  -6   9   8         31.89         28.84         1.85 o                         
  -5   9   8         39.35         46.71         2.22 o                         
  -4   9   8         89.53         77.50         2.97 o                         
  -3   9   8         24.42         27.93         1.57 o                         
  -2   9   8         20.86         22.61         1.24 o                         
  -1   9   8        667.20        602.36        13.73 o                         
   0   9   8         63.03         64.06         2.22 o                         
   1   9   8        667.32        627.82        15.15 o                         
   2   9   8         20.74         22.54         1.53 o                         
   3   9   8         24.34         26.55         1.53 o                         
   4   9   8         89.50         81.46         2.79 o                         
   5   9   8         39.21         43.05         2.20 o                         
   6   9   8         31.83         29.01         1.87 o                         
   7   9   8        113.59        105.87         4.23 o                         
  -6  10   8         58.70         57.65         2.53 o                         
  -5  10   8        161.76        154.42         4.91 o                         
  -4  10   8         60.35         74.55         3.47 o                         
  -3  10   8         46.10         64.59         2.43 o                         
  -2  10   8         10.57          9.74         1.07 o                         
  -1  10   8         34.21         32.50         1.65 o                         
   0  10   8         45.05         52.48         2.05 o                         
   1  10   8         34.33         33.49         1.69 o                         
   2  10   8         10.53          8.67         1.10 o                         
   3  10   8         45.96         58.46         2.38 o                         
   4  10   8         60.18         70.95         2.81 o                         
   5  10   8        162.02        154.89         5.69 o                         
   6  10   8         58.61         59.06         2.70 o                         
  -4  11   8         17.20         25.45         1.86 o                         
  -3  11   8         18.57         17.22         1.62 o                         
  -2  11   8        257.88        259.79         8.01 o                         
  -1  11   8         43.65         38.77         2.15 o                         
   0  11   8         12.76         13.58         1.27 o                         
   1  11   8         43.67         38.22         1.99 o                         
   2  11   8        257.53        257.58         7.01 o                         
   3  11   8         18.71         19.85         1.51 o                         
   4  11   8         17.18         27.80         1.85 o                         
  -1  12   8         18.23         18.85         1.68 o                         
   0  12   8         40.39         52.61         2.47 o                         
   1  12   8         18.15         19.41         1.59 o                         
   1   0   9         52.35         61.32         2.07 o                         
   2   0   9          2.48          0.77         0.25 o                         
   3   0   9       1258.41       1151.66        23.64 o                         
   4   0   9       1589.02       1398.12        33.34 o                         
   5   0   9         31.79         43.75         1.44 o                         
   6   0   9         15.08          5.57         0.73 o                         
   7   0   9          0.14          0.30         0.59 o                         
   8   0   9        573.23        623.86        14.82 o                         
   9   0   9          1.90          1.90         0.95 o                         
  10   0   9        650.76        644.67        17.43 o                         
  11   0   9        143.64        135.49         5.31 o                         
 -11   1   9         98.44         86.16         4.20 o                         
 -10   1   9         98.08         96.72         3.44 o                         
  -9   1   9         53.34         58.53         2.41 o                         
  -8   1   9         12.73         15.89         1.23 o                         
  -7   1   9        686.98        666.18        16.63 o                         
  -6   1   9        557.00        525.45        11.83 o                         
  -5   1   9         78.27        100.56         2.55 o                         
  -4   1   9        204.78        230.48         5.17 o                         
  -3   1   9        210.82        199.03         4.14 o                         
  -2   1   9         52.83         72.82         1.79 o                         
  -1   1   9        200.95        193.86         3.83 o                         
   0   1   9        595.21        706.42        13.52 o                         
   1   1   9        201.05        184.84         3.70 o                         
   2   1   9         52.83         79.27         1.95 o                         
   3   1   9        210.64        191.03         5.23 o                         
   4   1   9        204.50        232.76         6.07 o                         
   5   1   9         78.14         96.43         2.56 o                         
   6   1   9        556.36        524.99        11.79 o                         
   7   1   9        687.28        682.88        17.28 o                         
   8   1   9         12.78         15.24         1.30 o                         
   9   1   9         53.70         63.72         2.64 o                         
  10   1   9         98.36        101.37         3.69 o                         
  11   1   9         98.34         98.41         4.53 o                         
 -11   2   9        253.40        273.38         8.03 o                         
 -10   2   9          6.73          7.32         1.28 o                         
  -9   2   9        122.39        118.54         3.80 o                         
  -8   2   9          4.47          7.50         0.97 o                         
  -7   2   9        889.10        826.35        19.37 o                         
  -6   2   9        892.81        833.18        18.36 o                         
  -5   2   9        351.23        320.89         7.44 o                         
  -4   2   9        284.71        282.69         6.22 o                         
  -3   2   9        602.64        481.54         9.98 o                         
  -2   2   9        378.48        414.89         8.48 o                         
  -1   2   9        182.29        140.77         3.00 o                         
   0   2   9         34.85         38.46         1.02 o                         
   1   2   9        181.61        135.38         3.28 o                         
   2   2   9        378.47        427.24         9.44 o                         
   3   2   9        602.35        506.12         9.96 o                         
   4   2   9        285.23        284.29         6.46 o                         
   5   2   9        351.79        322.49         7.40 o                         
   6   2   9        891.75        832.05        20.24 o                         
   7   2   9        889.15        835.97        19.36 o                         
   8   2   9          4.42          6.71         1.07 o                         
   9   2   9        122.31        125.87         4.10 o                         
  10   2   9          6.71          5.84         1.28 o                         
  11   2   9        253.66        262.65        11.66 o                         
 -10   3   9         50.16         63.67         2.77 o                         
  -9   3   9        128.03        128.31         3.95 o                         
  -8   3   9        263.67        245.20         6.80 o                         
  -7   3   9          6.82          6.24         0.85 o                         
  -6   3   9        354.61        316.93         7.35 o                         
  -5   3   9        296.85        249.84         7.59 o                         
  -4   3   9        167.16        161.64         3.75 o                         
  -3   3   9        155.87        162.71         3.58 o                         
  -2   3   9        176.35        194.75         3.96 o                         
  -1   3   9        140.94        160.55         3.24 o                         
   0   3   9        686.22        773.01        14.51 o                         
   1   3   9        141.06        160.60         3.60 o                         
   2   3   9        176.38        193.84         5.02 o                         
   3   3   9        155.85        165.28         4.17 o                         
   4   3   9        166.95        159.19         3.74 o                         
   5   3   9        297.08        262.93         6.04 o                         
   6   3   9        354.66        314.14         7.43 o                         
   7   3   9          6.86          5.52         0.91 o                         
   8   3   9        264.21        254.06         6.58 o                         
   9   3   9        128.10        125.46         4.27 o                         
  10   3   9         49.90         61.90         2.87 o                         
 -10   4   9         24.74         25.53         1.75 o                         
  -9   4   9         62.85         64.28         2.35 o                         
  -8   4   9        127.62        121.69         3.53 o                         
  -7   4   9         13.80         10.50         0.97 o                         
  -6   4   9        142.12        132.92         3.59 o                         
  -5   4   9        159.88        162.56         4.05 o                         
  -4   4   9         52.51         72.04         1.95 o                         
  -3   4   9        992.47        944.96        18.92 o                         
  -2   4   9        708.01        715.00        13.97 o                         
  -1   4   9         12.79         13.66         0.61 o                         
   0   4   9        914.29        994.53        19.10 o                         
   1   4   9         12.72         13.84         0.63 o                         
   2   4   9        706.92        735.06        14.00 o                         
   3   4   9        991.72        954.00        20.63 o                         
   4   4   9         52.62         70.46         2.46 o                         
   5   4   9        159.63        157.27         3.97 o                         
   6   4   9        142.15        135.05         3.59 o                         
   7   4   9         13.86         10.08         1.09 o                         
   8   4   9        127.12        120.93         3.77 o                         
   9   4   9         62.81         61.46         2.73 o                         
  10   4   9         24.89         26.60         1.94 o                         
 -10   5   9        101.01        103.70         3.80 o                         
  -9   5   9          1.76          1.88         1.07 o                         
  -8   5   9          7.14          4.65         0.95 o                         
  -7   5   9          7.32          7.45         1.03 o                         
  -6   5   9         20.85         20.20         1.26 o                         
  -5   5   9         42.97         38.58         1.47 o                         
  -4   5   9        110.77         91.97         2.52 o                         
  -3   5   9        223.57        205.12         4.70 o                         
  -2   5   9         61.07         71.50         1.71 o                         
  -1   5   9        192.54        182.84         3.68 o                         
   0   5   9         19.48         15.29         0.86 o                         
   1   5   9        192.86        182.70         4.57 o                         
   2   5   9         61.12         73.27         1.83 o                         
   3   5   9        223.28        204.31         4.66 o                         
   4   5   9        110.37         90.32         2.40 o                         
   5   5   9         42.85         41.78         1.45 o                         
   6   5   9         20.82         21.57         1.21 o                         
   7   5   9          7.36          5.75         0.83 o                         
   8   5   9          7.15          5.40         1.05 o                         
   9   5   9          1.79          4.05         1.21 o                         
  10   5   9        101.01        105.74         4.18 o                         
  -9   6   9         25.41         30.61         2.08 o                         
  -8   6   9        104.08        124.21         3.90 o                         
  -7   6   9         56.88         64.62         2.44 o                         
  -6   6   9        237.06        224.64         5.66 o                         
  -5   6   9        143.41        149.89         3.81 o                         
  -4   6   9         73.37         74.72         2.21 o                         
  -3   6   9         58.19         55.19         1.63 o                         
  -2   6   9        128.95        136.59         3.05 o                         
  -1   6   9        193.41        220.44         4.55 o                         
   0   6   9         45.76         57.48         1.62 o                         
   1   6   9        193.78        221.01         4.76 o                         
   2   6   9        128.86        141.64         3.33 o                         
   3   6   9         58.19         57.22         1.87 o                         
   4   6   9         73.14         75.42         2.23 o                         
   5   6   9        142.97        148.47         4.47 o                         
   6   6   9        237.37        234.18         5.94 o                         
   7   6   9         57.07         66.41         2.35 o                         
   8   6   9        104.42        127.17         4.37 o                         
   9   6   9         25.43         29.88         2.11 o                         
  -9   7   9          2.57          3.54         1.34 o                         
  -8   7   9        133.05        137.16         4.58 o                         
  -7   7   9          6.82          4.57         0.94 o                         
  -6   7   9        123.41        111.64         3.54 o                         
  -5   7   9         31.92         30.03         1.55 o                         
  -4   7   9         66.86         64.71         2.19 o                         
  -3   7   9        141.40        143.91         3.60 o                         
  -2   7   9         63.57         46.36         1.55 o                         
  -1   7   9        363.47        322.73         6.91 o                         
   0   7   9        247.35        210.51         4.81 o                         
   1   7   9        363.89        326.63         7.16 o                         
   2   7   9         63.41         48.49         1.61 o                         
   3   7   9        140.97        155.00         3.67 o                         
   4   7   9         67.13         62.91         2.10 o                         
   5   7   9         31.75         30.67         1.52 o                         
   6   7   9        123.46        116.42         3.26 o                         
   7   7   9          6.85          7.17         1.01 o                         
   8   7   9        133.11        138.38         4.36 o                         
   9   7   9          2.56          5.54         1.46 o                         
  -8   8   9        216.37        219.71         6.46 o                         
  -7   8   9         55.00         55.08         2.98 o                         
  -6   8   9          3.91          4.49         0.98 o                         
  -5   8   9         97.85        100.48         3.44 o                         
  -4   8   9        111.91        117.42         3.48 o                         
  -3   8   9        602.60        567.09        12.53 o                         
  -2   8   9         89.77         94.90         2.61 o                         
  -1   8   9        519.70        533.11        11.79 o                         
   0   8   9         65.06         52.05         1.82 o                         
   1   8   9        519.18        521.95        11.77 o                         
   2   8   9         89.82         99.69         2.91 o                         
   3   8   9        602.48        548.73        13.13 o                         
   4   8   9        111.79        123.19         3.47 o                         
   5   8   9         97.58         99.78         3.25 o                         
   6   8   9          3.88          3.69         0.97 o                         
   7   8   9         55.16         58.49         2.44 o                         
   8   8   9        216.53        234.21         8.97 o                         
  -7   9   9         24.78         26.13         1.84 o                         
  -6   9   9         60.23         59.70         2.64 o                         
  -5   9   9         37.31         37.27         2.02 o                         
  -4   9   9        117.71        106.29         3.61 o                         
  -3   9   9         10.01          7.33         1.03 o                         
  -2   9   9        277.54        282.36         6.93 o                         
  -1   9   9        509.76        488.87        11.72 o                         
   0   9   9         24.24         21.24         1.29 o                         
   1   9   9        510.05        504.03        11.73 o                         
   2   9   9        277.14        274.27         7.29 o                         
   3   9   9         10.05          7.54         0.99 o                         
   4   9   9        117.91        106.20         3.39 o                         
   5   9   9         37.26         33.48         1.99 o                         
   6   9   9         60.02         60.73         3.16 o                         
   7   9   9         24.69         23.52         1.80 o                         
  -5  10   9        111.47        129.81         4.44 o                         
  -4  10   9         54.28         54.01         2.46 o                         
  -3  10   9          6.07          8.81         1.26 o                         
  -2  10   9         30.18         27.85         1.94 o                         
  -1  10   9         47.99         44.72         2.06 o                         
   0  10   9        159.23        125.64         3.64 o                         
   1  10   9         47.85         48.77         2.11 o                         
   2  10   9         30.03         28.43         1.66 o                         
   3  10   9          6.04          7.41         1.11 o                         
   4  10   9         54.33         51.91         2.42 o                         
   5  10   9        111.79        141.51         4.85 o                         
  -4  11   9         28.61         25.05         2.01 o                         
  -3  11   9         10.46         13.18         1.56 o                         
  -2  11   9         21.11         21.82         1.86 o                         
  -1  11   9         46.46         56.52         2.74 o                         
   0  11   9        251.90        258.56         6.68 o                         
   1  11   9         46.35         54.33         2.39 o                         
   2  11   9         21.13         21.58         1.56 o                         
   3  11   9         10.52         11.84         1.43 o                         
   4  11   9         28.63         27.12         1.88 o                         
   0   0  10        125.78        198.29         5.00 o                         
   1   0  10       1020.22        936.53        18.52 o                         
   2   0  10       1133.53       1050.58        21.63 o                         
   4   0  10        183.99        143.71         3.86 o                         
   5   0  10        400.10        390.91         8.80 o                         
   6   0  10        338.97        290.93         6.91 o                         
   7   0  10          2.24          2.51         0.70 o                         
   8   0  10         75.86         75.42         2.66 o                         
   9   0  10         26.84         32.47         1.96 o                         
  10   0  10        105.61         96.85         3.69 o                         
 -10   1  10         49.89         54.90         2.47 o                         
  -9   1  10         84.40         90.86         3.14 o                         
  -8   1  10          0.03         -0.05         0.77 o                         
  -7   1  10         46.20         35.50         1.59 o                         
  -6   1  10         34.65         42.83         1.61 o                         
  -5   1  10        483.40        441.10        10.11 o                         
  -4   1  10         22.03         11.56         0.85 o                         
  -3   1  10         87.76         79.24         2.36 o                         
  -2   1  10        223.35        298.39         5.89 o                         
  -1   1  10       1103.95       1273.41        23.75 o                         
   0   1  10        221.78        300.74         6.41 o                         
   1   1  10       1103.55       1227.61        25.66 o                         
   2   1  10        223.59        295.26         5.89 o                         
   3   1  10         87.60         83.18         1.95 o                         
   4   1  10         21.83         10.91         0.79 o                         
   5   1  10        483.09        458.19        10.14 o                         
   6   1  10         34.69         38.11         1.58 o                         
   7   1  10         45.96         32.34         1.63 o                         
   8   1  10          0.02          1.14         0.86 o                         
   9   1  10         84.26         86.32         3.32 o                         
  10   1  10         49.87         52.30         2.66 o                         
 -10   2  10         36.20         33.53         2.02 o                         
  -9   2  10        233.64        213.33         6.20 o                         
  -8   2  10        226.83        203.58         5.61 o                         
  -7   2  10         20.03         27.89         1.55 o                         
  -6   2  10        639.75        642.54        14.50 o                         
  -5   2  10         97.61         81.11         2.31 o                         
  -4   2  10        300.30        315.95         7.17 o                         
  -3   2  10        322.71        298.91         6.36 o                         
  -2   2  10        103.50         83.29         2.23 o                         
  -1   2  10         69.82         53.72         1.32 o                         
   0   2  10         10.40          9.10         0.47 o                         
   1   2  10         69.75         56.86         1.78 o                         
   2   2  10        103.82         87.12         2.33 o                         
   3   2  10        322.52        311.97         6.15 o                         
   4   2  10        300.55        309.22         7.51 o                         
   5   2  10         97.71         75.56         2.41 o                         
   6   2  10        640.04        660.26        14.56 o                         
   7   2  10         19.98         27.25         1.61 o                         
   8   2  10        227.13        210.14         5.65 o                         
   9   2  10        233.37        221.98         6.39 o                         
  10   2  10         36.20         30.47         2.10 o                         
 -10   3  10         22.41         21.97         1.68 o                         
  -9   3  10         95.47         94.11         3.11 o                         
  -8   3  10         63.41         60.13         2.29 o                         
  -7   3  10        155.10        164.97         4.40 o                         
  -6   3  10          4.27          6.95         0.77 o                         
  -5   3  10        123.39         87.93         2.43 o                         
  -4   3  10        293.98        251.15         5.77 o                         
  -3   3  10        202.01        180.29         3.93 o                         
  -2   3  10        659.14        686.21        13.26 o                         
  -1   3  10         68.82         74.31         1.69 o                         
   0   3  10         94.26        107.47         2.76 o                         
   1   3  10         68.84         76.78         1.91 o                         
   2   3  10        658.60        692.37        14.35 o                         
   3   3  10        201.71        179.79         3.92 o                         
   4   3  10        294.42        270.06         5.82 o                         
   5   3  10        123.48         88.06         2.53 o                         
   6   3  10          4.23          5.79         0.80 o                         
   7   3  10        155.10        168.35         4.67 o                         
   8   3  10         63.45         63.54         2.45 o                         
   9   3  10         95.59         97.62         3.56 o                         
  10   3  10         22.54         22.70         1.85 o                         
 -10   4  10         55.58         65.02         2.74 o                         
  -9   4  10         35.01         31.28         1.72 o                         
  -8   4  10         10.98         13.60         1.68 o                         
  -7   4  10        186.50        179.15         4.56 o                         
  -6   4  10        200.17        190.63         5.21 o                         
  -5   4  10        170.20        157.01         4.05 o                         
  -4   4  10         93.04         89.01         2.38 o                         
  -3   4  10         92.71         89.78         2.26 o                         
  -2   4  10        178.22        195.00         3.97 o                         
  -1   4  10        616.83        651.99        13.95 o                         
   0   4  10       1487.17       1477.90        30.33 o                         
   1   4  10        616.35        662.07        14.94 o                         
   2   4  10        178.40        187.61         4.15 o                         
   3   4  10         92.50         94.77         2.90 o                         
   4   4  10         93.00         93.89         2.51 o                         
   5   4  10        170.15        163.29         3.73 o                         
   6   4  10        200.47        188.47         5.27 o                         
   7   4  10        186.81        165.57         4.55 o                         
   8   4  10         11.04         13.93         1.26 o                         
   9   4  10         35.06         35.62         2.08 o                         
  10   4  10         55.48         65.75         3.05 o                         
  -9   5  10          2.10          0.61         0.98 o                         
  -8   5  10        174.81        194.63         5.39 o                         
  -7   5  10         18.15         19.69         1.36 o                         
  -6   5  10         18.59         17.29         1.24 o                         
  -5   5  10         12.82         11.77         0.96 o                         
  -4   5  10         36.07         34.83         1.39 o                         
  -3   5  10        156.52        162.12         3.66 o                         
  -2   5  10        260.63        222.14         4.37 o                         
  -1   5  10        453.68        490.12         9.73 o                         
   0   5  10         26.85         54.14         1.47 o                         
   1   5  10        453.52        502.33         9.76 o                         
   2   5  10        261.10        212.70         4.72 o                         
   3   5  10        156.24        165.97         4.63 o                         
   4   5  10         35.86         33.05         1.37 o                         
   5   5  10         12.89         12.86         0.89 o                         
   6   5  10         18.59         17.54         1.14 o                         
   7   5  10         18.07         23.93         1.55 o                         
   8   5  10        174.97        191.84         5.67 o                         
   9   5  10          2.12          0.41         1.13 o                         
  -9   6  10         35.85         43.03         2.49 o                         
  -8   6  10         85.54         83.15         3.05 o                         
  -7   6  10         56.11         53.81         2.29 o                         
  -6   6  10         20.16         25.83         1.66 o                         
  -5   6  10         68.92         60.25         2.04 o                         
  -4   6  10        172.89        174.92         4.30 o                         
  -3   6  10        358.82        348.33         7.27 o                         
  -2   6  10        132.55        129.99         3.06 o                         
  -1   6  10        273.87        263.65         5.64 o                         
   0   6  10        151.55        129.41         3.17 o                         
   1   6  10        274.13        265.20         5.66 o                         
   2   6  10        132.32        133.75         4.17 o                         
   3   6  10        359.73        344.57         7.93 o                         
   4   6  10        173.06        162.78         4.99 o                         
   5   6  10         69.03         62.53         2.17 o                         
   6   6  10         20.33         29.07         1.52 o                         
   7   6  10         56.27         58.06         2.55 o                         
   8   6  10         85.66         81.93         3.89 o                         
   9   6  10         35.68         42.24         2.58 o                         
  -8   7  10        200.06        186.96         5.93 o                         
  -7   7  10         94.81         81.82         3.13 o                         
  -6   7  10         53.31         51.22         2.18 o                         
  -5   7  10        121.01        136.39         4.10 o                         
  -4   7  10         59.96         64.03         2.29 o                         
  -3   7  10         19.36         15.91         0.98 o                         
  -2   7  10         15.08         16.71         1.01 o                         
  -1   7  10         41.47         29.91         1.27 o                         
   0   7  10         96.64         90.29         2.47 o                         
   1   7  10         41.30         28.18         1.23 o                         
   2   7  10         15.15         16.43         0.99 o                         
   3   7  10         19.33         16.99         1.08 o                         
   4   7  10         59.96         61.59         2.19 o                         
   5   7  10        120.90        139.13         3.90 o                         
   6   7  10         53.20         48.93         2.09 o                         
   7   7  10         94.76         81.61         2.83 o                         
   8   7  10        200.12        195.11         6.51 o                         
  -7   8  10         68.79         68.74         2.85 o                         
  -6   8  10         55.14         59.50         2.50 o                         
  -5   8  10         58.94         60.54         2.38 o                         
  -4   8  10         49.53         50.84         2.07 o                         
  -3   8  10        217.79        239.38         6.21 o                         
  -2   8  10        340.20        336.55         7.77 o                         
  -1   8  10        154.38        150.65         3.88 o                         
   0   8  10         28.22         28.44         1.36 o                         
   1   8  10        154.09        151.66         3.88 o                         
   2   8  10        340.12        331.93         8.39 o                         
   3   8  10        218.11        244.24         6.12 o                         
   4   8  10         49.63         56.18         2.17 o                         
   5   8  10         58.87         59.00         2.37 o                         
   6   8  10         55.04         61.78         2.38 o                         
   7   8  10         69.14         76.03         3.91 o                         
  -6   9  10         71.12         78.55         3.05 o                         
  -5   9  10        196.41        210.22         6.19 o                         
  -4   9  10        186.22        183.93         5.48 o                         
  -3   9  10         36.85         37.75         2.03 o                         
  -2   9  10          3.57          6.54         0.96 o                         
  -1   9  10        169.26        169.01         4.62 o                         
   0   9  10        237.68        250.30         6.13 o                         
   1   9  10        169.50        166.20         4.57 o                         
   2   9  10          3.54          5.09         0.93 o                         
   3   9  10         36.84         42.22         2.06 o                         
   4   9  10        186.23        174.15         5.41 o                         
   5   9  10        196.06        204.76         6.19 o                         
   6   9  10         70.95         75.32         3.18 o                         
  -5  10  10         18.79         16.16         1.70 o                         
  -4  10  10        163.58        167.37         5.71 o                         
  -3  10  10          7.05          6.03         1.35 o                         
  -2  10  10         69.43         73.30         2.93 o                         
  -1  10  10        108.74         97.63         3.27 o                         
   0  10  10        135.81        138.29         3.98 o                         
   1  10  10        108.76         97.48         3.29 o                         
   2  10  10         69.22         74.49         2.76 o                         
   3  10  10          7.05          6.04         1.19 o                         
   4  10  10        164.08        171.39         5.68 o                         
   5  10  10         18.90         13.76         1.64 o                         
  -3  11  10         27.17         27.07         2.59 o                         
  -2  11  10         17.35         16.32         1.76 o                         
  -1  11  10         13.74         15.43         1.53 o                         
   0  11  10          6.67          4.39         1.15 o                         
   1  11  10         13.66         14.82         1.43 o                         
   2  11  10         17.31         14.46         1.43 o                         
   3  11  10         27.30         27.14         2.02 o                         
   1   0  11         97.09         71.85         1.92 o                         
   2   0  11        246.63        253.64         5.66 o                         
   3   0  11        211.72        183.61         4.17 o                         
   4   0  11       1346.29       1351.47        30.60 o                         
   5   0  11        632.20        533.68        12.47 o                         
   6   0  11          2.27          3.82         0.70 o                         
   7   0  11          1.15          2.34         0.74 o                         
   8   0  11          1.23          1.68         0.86 o                         
   9   0  11         65.19         61.99         2.76 o                         
  10   0  11          0.72          4.43         1.21 o                         
 -10   1  11          4.35          7.50         1.24 o                         
  -9   1  11        101.49         98.79         3.42 o                         
  -8   1  11         74.13         78.82         2.87 o                         
  -7   1  11         31.01         26.44         1.39 o                         
  -6   1  11        163.05        161.17         4.41 o                         
  -5   1  11       1370.94       1336.32        30.52 o                         
  -4   1  11        244.51        287.71         6.87 o                         
  -3   1  11         46.33         32.91         1.26 o                         
  -2   1  11        110.82        129.81         2.84 o                         
  -1   1  11        192.39        250.28         5.34 o                         
   0   1  11        695.13        692.56        12.46 o                         
   1   1  11        192.20        239.55         5.12 o                         
   2   1  11        110.75        137.17         3.97 o                         
   3   1  11         46.57         29.71         1.10 o                         
   4   1  11        243.86        280.30         6.59 o                         
   5   1  11       1371.85       1350.70        30.48 o                         
   6   1  11        163.25        165.54         4.26 o                         
   7   1  11         30.97         25.89         1.46 o                         
   8   1  11         74.00         81.22         3.09 o                         
   9   1  11        101.21        102.56         3.69 o                         
  10   1  11          4.34          8.77         1.38 o                         
 -10   2  11         23.19         23.28         1.75 o                         
  -9   2  11         22.38         24.43         1.84 o                         
  -8   2  11        232.70        221.96         6.08 o                         
  -7   2  11         41.71         45.20         1.98 o                         
  -6   2  11        237.42        225.13         5.53 o                         
  -5   2  11        564.33        555.31        12.76 o                         
  -4   2  11        221.85        188.87         4.40 o                         
  -3   2  11         21.23         19.83         0.87 o                         
  -2   2  11        116.13        128.65         2.74 o                         
  -1   2  11         87.59         87.29         1.95 o                         
   0   2  11       1163.80       1009.77        26.10 o                         
   1   2  11         87.67         90.55         2.33 o                         
   2   2  11        116.35        123.27         2.84 o                         
   3   2  11         21.33         19.02         0.85 o                         
   4   2  11        221.66        192.30         5.38 o                         
   5   2  11        564.67        532.60        14.27 o                         
   6   2  11        237.14        220.10         5.76 o                         
   7   2  11         41.74         43.42         1.91 o                         
   8   2  11        232.63        226.80         6.34 o                         
   9   2  11         22.16         26.67         2.02 o                         
  10   2  11         23.18         21.24         1.88 o                         
 -10   3  11         87.53         79.21         3.06 o                         
  -9   3  11          0.75          0.01         0.90 o                         
  -8   3  11         45.71         49.87         2.05 o                         
  -7   3  11         56.40         60.67         2.48 o                         
  -6   3  11         89.51         77.31         2.33 o                         
  -5   3  11        236.40        223.27         5.35 o                         
  -4   3  11        531.35        524.26        11.06 o                         
  -3   3  11        438.99        399.19         8.42 o                         
  -2   3  11         37.40         54.36         1.42 o                         
  -1   3  11        291.40        310.70         7.06 o                         
   0   3  11        587.36        515.23        10.86 o                         
   1   3  11        291.75        330.47         7.11 o                         
   2   3  11         37.40         51.65         1.42 o                         
   3   3  11        439.00        384.06         7.77 o                         
   4   3  11        531.60        512.70        11.57 o                         
   5   3  11        236.63        221.93         6.27 o                         
   6   3  11         89.21         79.91         2.59 o                         
   7   3  11         56.59         63.50         2.35 o                         
   8   3  11         45.65         47.63         2.63 o                         
   9   3  11          0.75          0.05         1.02 o                         
  10   3  11         87.59         78.64         3.36 o                         
  -9   4  11         45.13         44.23         2.16 o                         
  -8   4  11          5.00          6.01         0.98 o                         
  -7   4  11        113.29        106.89         3.15 o                         
  -6   4  11         67.63         62.42         2.15 o                         
  -5   4  11        107.70        103.41         2.92 o                         
  -4   4  11        286.16        292.25         6.52 o                         
  -3   4  11        515.57        537.27        11.36 o                         
  -2   4  11        212.23        224.92         4.86 o                         
  -1   4  11         48.08         60.04         1.84 o                         
   0   4  11        192.22        178.80         4.64 o                         
   1   4  11         47.88         57.75         2.08 o                         
   2   4  11        212.37        227.39         4.93 o                         
   3   4  11        515.50        533.55        11.33 o                         
   4   4  11        286.09        294.90         6.28 o                         
   5   4  11        107.70        104.76         2.99 o                         
   6   4  11         67.53         61.15         2.24 o                         
   7   4  11        113.30        100.33         3.73 o                         
   8   4  11          5.06          4.84         1.02 o                         
   9   4  11         45.06         44.18         2.44 o                         
  -9   5  11        105.39        111.46         3.81 o                         
  -8   5  11         37.39         44.27         2.17 o                         
  -7   5  11         19.28         18.96         1.34 o                         
  -6   5  11          7.39          6.95         0.98 o                         
  -5   5  11        319.63        348.95         8.49 o                         
  -4   5  11        298.41        260.01         6.68 o                         
  -3   5  11        163.12        130.36         3.28 o                         
  -2   5  11         84.94         89.99         2.77 o                         
  -1   5  11        269.24        259.95         5.41 o                         
   0   5  11        147.32        150.48         3.86 o                         
   1   5  11        269.21        249.72         5.42 o                         
   2   5  11         84.86         86.96         2.23 o                         
   3   5  11        163.49        122.67         3.14 o                         
   4   5  11        298.87        279.57         6.39 o                         
   5   5  11        319.51        347.88         8.09 o                         
   6   5  11          7.41          7.88         1.04 o                         
   7   5  11         19.22         17.05         1.45 o                         
   8   5  11         37.39         46.13         2.42 o                         
   9   5  11        105.61        101.42         4.41 o                         
  -8   6  11         42.21         51.36         2.34 o                         
  -7   6  11          8.91          8.26         1.11 o                         
  -6   6  11         78.70         75.95         2.93 o                         
  -5   6  11         25.96         27.55         1.49 o                         
  -4   6  11         48.98         35.16         1.52 o                         
  -3   6  11        517.35        481.24        10.12 o                         
  -2   6  11        758.90        790.51        16.73 o                         
  -1   6  11        155.14        161.69         3.85 o                         
   0   6  11        111.11        129.31         3.45 o                         
   1   6  11        155.03        163.75         3.72 o                         
   2   6  11        757.51        808.14        20.52 o                         
   3   6  11        517.85        457.63        11.00 o                         
   4   6  11         49.01         34.49         1.59 o                         
   5   6  11         25.97         29.73         1.53 o                         
   6   6  11         78.84         78.55         2.81 o                         
   7   6  11          8.91          7.37         1.25 o                         
   8   6  11         42.31         48.85         2.96 o                         
  -8   7  11        137.70        148.23         4.92 o                         
  -7   7  11          3.12          4.32         1.16 o                         
  -6   7  11        119.76        129.59         4.33 o                         
  -5   7  11        250.45        214.20         6.01 o                         
  -4   7  11         18.84         18.89         1.22 o                         
  -3   7  11        145.72        127.79         3.70 o                         
  -2   7  11        264.09        255.30         5.94 o                         
  -1   7  11        175.81        156.76         3.81 o                         
   0   7  11        702.89        750.26        15.79 o                         
   1   7  11        175.48        158.30         5.20 o                         
   2   7  11        264.47        265.74         6.42 o                         
   3   7  11        145.60        130.09         3.47 o                         
   4   7  11         18.87         19.07         1.26 o                         
   5   7  11        250.52        224.82         7.10 o                         
   6   7  11        119.57        133.75         4.15 o                         
   7   7  11          3.11          2.51         1.34 o                         
   8   7  11        137.80        144.61         5.31 o                         
  -7   8  11         97.82        105.84         4.96 o                         
  -6   8  11         20.18         23.68         2.31 o                         
  -5   8  11        260.37        273.65         7.56 o                         
  -4   8  11         70.10         69.01         2.63 o                         
  -3   8  11        201.38        180.44         5.25 o                         
  -2   8  11        136.44        125.17         3.65 o                         
  -1   8  11        116.02        104.70         3.20 o                         
   0   8  11          1.37          1.50         0.71 o                         
   1   8  11        115.87        113.60         3.26 o                         
   2   8  11        136.00        123.70         3.53 o                         
   3   8  11        201.08        187.41         4.93 o                         
   4   8  11         70.09         71.89         2.63 o                         
   5   8  11        260.37        293.92         9.51 o                         
   6   8  11         20.17         23.20         1.65 o                         
   7   8  11         97.79        108.26         3.96 o                         
  -6   9  11         17.12         22.12         1.72 o                         
  -5   9  11         75.99         78.60         3.28 o                         
  -4   9  11         94.71        102.81         3.45 o                         
  -3   9  11          5.12          4.01         1.14 o                         
  -2   9  11         12.59         11.99         1.16 o                         
  -1   9  11         79.00         80.97         2.68 o                         
   0   9  11          0.03          0.32         0.76 o                         
   1   9  11         79.03         78.30         2.68 o                         
   2   9  11         12.54         13.44         1.14 o                         
   3   9  11          5.11          6.23         1.05 o                         
   4   9  11         94.60         97.87         3.38 o                         
   5   9  11         75.90         77.85         2.97 o                         
   6   9  11         17.20         24.02         1.86 o                         
  -4  10  11         29.25         28.26         2.89 o                         
  -3  10  11          6.03          6.55         1.37 o                         
  -2  10  11         52.57         52.93         2.55 o                         
  -1  10  11         14.95         13.26         1.32 o                         
   0  10  11         13.68         10.06         1.19 o                         
   1  10  11         15.01         13.15         1.49 o                         
   2  10  11         52.30         55.72         2.38 o                         
   3  10  11          6.00          5.99         1.19 o                         
   4  10  11         29.25         23.01         1.88 o                         
  -1  11  11         66.90         70.39         2.86 o                         
   0  11  11          2.53          3.23         1.24 o                         
   1  11  11         66.73         71.88         2.84 o                         
   1   0  12        193.31        244.07         4.74 o                         
   2   0  12        240.91        176.61         3.87 o                         
   3   0  12         35.44         23.47         1.05 o                         
   4   0  12         72.27         77.98         2.28 o                         
   5   0  12       1156.40       1026.46        24.75 o                         
   6   0  12         19.32         21.68         1.28 o                         
   7   0  12        176.49        166.05         4.43 o                         
   8   0  12          0.13          0.10         0.87 o                         
   9   0  12          0.78          1.18         1.05 o                         
  10   0  12         31.91         37.43         2.35 o                         
 -10   1  12         24.54         26.41         1.89 o                         
  -9   1  12         22.80         25.47         1.73 o                         
  -8   1  12        125.02        116.06         3.71 o                         
  -7   1  12         50.19         49.42         1.94 o                         
  -6   1  12        568.46        545.66        12.95 o                         
  -5   1  12        104.56        124.72         3.27 o                         
  -4   1  12        913.59        841.62        19.25 o                         
  -3   1  12          7.39         10.67         0.76 o                         
  -2   1  12         90.24         90.22         2.28 o                         
  -1   1  12        218.90        226.71         4.89 o                         
   0   1  12          3.20          1.41         0.32 o                         
   1   1  12        218.94        215.87         4.70 o                         
   2   1  12         90.39         92.47         2.79 o                         
   3   1  12          7.42         13.61         0.84 o                         
   4   1  12        913.99        837.51        18.39 o                         
   5   1  12        104.51        117.24         3.26 o                         
   6   1  12        568.68        547.40        13.71 o                         
   7   1  12         50.15         49.79         2.11 o                         
   8   1  12        125.11        112.74         3.91 o                         
   9   1  12         22.93         26.95         1.91 o                         
  10   1  12         24.38         30.64         2.09 o                         
 -10   2  12         63.18         75.70         3.02 o                         
  -9   2  12        169.79        179.53         5.15 o                         
  -8   2  12         26.67         31.00         1.78 o                         
  -7   2  12         22.26         19.91         1.38 o                         
  -6   2  12        129.19        138.07         4.53 o                         
  -5   2  12        483.10        422.78         9.66 o                         
  -4   2  12        232.33        256.75         5.78 o                         
  -3   2  12         27.25         40.33         1.36 o                         
  -2   2  12        237.44        218.85         4.63 o                         
  -1   2  12         14.80         17.86         0.78 o                         
   0   2  12        107.47        113.78         2.53 o                         
   1   2  12         14.99         17.61         0.79 o                         
   2   2  12        237.13        232.69         5.07 o                         
   3   2  12         27.36         42.35         1.78 o                         
   4   2  12        232.40        232.57         6.12 o                         
   5   2  12        482.38        419.06        10.13 o                         
   6   2  12        128.92        134.20         3.87 o                         
   7   2  12         22.25         20.08         1.56 o                         
   8   2  12         26.47         30.31         1.74 o                         
   9   2  12        169.88        172.44         5.92 o                         
  10   2  12         63.15         68.69         3.23 o                         
  -9   3  12          3.21          3.41         1.06 o                         
  -8   3  12        120.20        109.67         3.35 o                         
  -7   3  12         51.67         52.70         2.08 o                         
  -6   3  12          2.94          2.83         0.70 o                         
  -5   3  12         46.30         45.58         1.70 o                         
  -4   3  12        519.78        515.81        11.54 o                         
  -3   3  12        170.76        157.07         3.77 o                         
  -2   3  12         97.79         88.44         2.22 o                         
  -1   3  12        104.72        106.95         2.56 o                         
   0   3  12          0.76          0.11         0.39 o                         
   1   3  12        104.62        111.65         2.91 o                         
   2   3  12         97.79         89.89         2.44 o                         
   3   3  12        171.09        162.48         5.31 o                         
   4   3  12        519.54        515.29        13.61 o                         
   5   3  12         46.26         46.66         1.86 o                         
   6   3  12          2.93          1.51         0.95 o                         
   7   3  12         51.69         51.84         2.30 o                         
   8   3  12        120.00        104.89         3.65 o                         
   9   3  12          3.21          4.60         1.26 o                         
  -9   4  12         14.06         11.86         1.35 o                         
  -8   4  12         67.10         60.63         2.49 o                         
  -7   4  12          2.91          5.10         0.99 o                         
  -6   4  12         48.61         39.19         1.75 o                         
  -5   4  12         16.26         14.83         1.04 o                         
  -4   4  12        127.54        136.31         3.75 o                         
  -3   4  12        114.81        116.39         3.37 o                         
  -2   4  12        737.40        727.57        15.84 o                         
  -1   4  12        190.44        213.39         5.08 o                         
   0   4  12        768.04        895.51        18.60 o                         
   1   4  12        190.31        219.96         4.87 o                         
   2   4  12        737.28        714.26        15.21 o                         
   3   4  12        114.69        113.14         3.07 o                         
   4   4  12        127.64        147.15         3.72 o                         
   5   4  12         16.17         14.97         1.16 o                         
   6   4  12         48.59         37.32         1.80 o                         
   7   4  12          2.88          3.15         1.02 o                         
   8   4  12         67.15         62.03         2.79 o                         
   9   4  12         13.98         13.31         1.74 o                         
  -9   5  12        214.50        210.30         6.57 o                         
  -8   5  12          3.67          5.15         1.19 o                         
  -7   5  12         24.53         19.44         1.49 o                         
  -6   5  12        540.70        522.98        13.44 o                         
  -5   5  12        116.78        119.77         3.51 o                         
  -4   5  12        332.45        361.96         8.38 o                         
  -3   5  12         84.74         88.09         2.67 o                         
  -2   5  12         68.04         52.99         1.79 o                         
  -1   5  12        624.32        602.27        13.00 o                         
   0   5  12        155.54        130.96         3.67 o                         
   1   5  12        623.99        574.33        12.40 o                         
   2   5  12         68.13         57.31         1.66 o                         
   3   5  12         84.95         91.30         2.56 o                         
   4   5  12        332.33        327.79         7.94 o                         
   5   5  12        116.57        119.70         3.94 o                         
   6   5  12        540.35        538.15        14.19 o                         
   7   5  12         24.54         19.04         1.55 o                         
   8   5  12          3.65          3.60         1.21 o                         
   9   5  12        214.36        216.74         6.82 o                         
  -8   6  12         66.88         75.37         2.98 o                         
  -7   6  12         25.46         27.96         1.80 o                         
  -6   6  12         41.36         42.31         2.04 o                         
  -5   6  12        153.93        151.98         4.23 o                         
  -4   6  12        101.05         87.70         2.96 o                         
  -3   6  12       1188.67       1255.18        28.49 o                         
  -2   6  12        493.76        497.64        11.88 o                         
  -1   6  12        130.27        111.41         3.66 o                         
   0   6  12         92.88        120.16         3.18 o                         
   1   6  12        130.33        110.87         2.88 o                         
   2   6  12        494.15        510.61        12.19 o                         
   3   6  12       1188.53       1250.21        27.18 o                         
   4   6  12        101.17         91.54         2.79 o                         
   5   6  12        153.92        152.74         4.52 o                         
   6   6  12         41.56         37.87         2.13 o                         
   7   6  12         25.39         30.71         1.92 o                         
   8   6  12         66.78         73.84         3.44 o                         
  -7   7  12         45.70         44.19         2.43 o                         
  -6   7  12         29.11         34.67         2.01 o                         
  -5   7  12        124.57        128.26         4.62 o                         
  -4   7  12        136.16        113.47         3.48 o                         
  -3   7  12         38.43         37.59         1.74 o                         
  -2   7  12        188.87        182.08         4.61 o                         
  -1   7  12        293.06        274.55         6.66 o                         
   0   7  12         68.33         73.27         2.17 o                         
   1   7  12        292.82        291.24         6.67 o                         
   2   7  12        189.11        184.79         4.63 o                         
   3   7  12         38.64         36.61         1.99 o                         
   4   7  12        136.00        116.37         3.44 o                         
   5   7  12        124.42        128.80         4.40 o                         
   6   7  12         29.14         31.66         2.36 o                         
   7   7  12         45.74         50.21         2.58 o                         
  -6   8  12        165.90        172.88         6.17 o                         
  -5   8  12         16.64         14.25         1.44 o                         
  -4   8  12         11.97          8.96         1.18 o                         
  -3   8  12         77.96         71.51         2.86 o                         
  -2   8  12         62.47         56.24         2.12 o                         
  -1   8  12        333.41        343.38         8.36 o                         
   0   8  12        102.74         87.35         2.66 o                         
   1   8  12        333.43        337.87         8.33 o                         
   2   8  12         62.68         54.08         2.11 o                         
   3   8  12         77.73         70.43         2.53 o                         
   4   8  12         11.98         10.53         1.22 o                         
   5   8  12         16.61         14.11         1.33 o                         
   6   8  12        166.26        191.80         6.54 o                         
  -5   9  12         33.97         35.10         2.25 o                         
  -4   9  12         41.77         43.20         2.39 o                         
  -3   9  12        247.88        278.65         8.08 o                         
  -2   9  12        105.57         95.98         3.19 o                         
  -1   9  12         27.35         22.89         1.46 o                         
   0   9  12        325.08        309.15         7.39 o                         
   1   9  12         27.51         27.58         1.56 o                         
   2   9  12        105.43        106.57         3.61 o                         
   3   9  12        247.97        278.71         8.00 o                         
   4   9  12         41.61         44.98         2.19 o                         
   5   9  12         33.90         32.99         1.99 o                         
  -3  10  12         51.70         53.94         2.75 o                         
  -2  10  12         24.52         32.44         2.13 o                         
  -1  10  12         49.45         52.05         2.32 o                         
   0  10  12         20.81         20.24         1.60 o                         
   1  10  12         49.70         47.18         2.59 o                         
   2  10  12         24.41         28.29         1.90 o                         
   3  10  12         51.69         51.34         2.68 o                         
   1   0  13         16.26         19.26         0.89 o                         
   2   0  13          0.11          0.42         0.37 o                         
   3   0  13          0.01          1.11         0.51 o                         
   4   0  13        239.17        238.51         5.94 o                         
   5   0  13        580.29        641.51        14.36 o                         
   6   0  13         71.97         80.28         2.68 o                         
   7   0  13          2.03          0.09         0.76 o                         
   8   0  13          0.32          1.61         0.97 o                         
   9   0  13          0.35          2.68         1.20 o                         
  -9   1  13         23.56         25.41         1.73 o                         
  -8   1  13         63.35         55.80         2.58 o                         
  -7   1  13         74.24         74.01         2.61 o                         
  -6   1  13        102.64         86.70         2.79 o                         
  -5   1  13        287.58        281.18         7.11 o                         
  -4   1  13          4.80          8.04         0.75 o                         
  -3   1  13        533.07        557.11        11.57 o                         
  -2   1  13        269.84        241.17         6.10 o                         
  -1   1  13         57.18         63.42         1.64 o                         
   0   1  13          0.23          0.85         0.40 o                         
   1   1  13         57.29         66.51         1.84 o                         
   2   1  13        269.98        237.00         7.49 o                         
   3   1  13        532.68        528.32        11.54 o                         
   4   1  13          4.80          8.36         0.76 o                         
   5   1  13        286.77        264.51         6.44 o                         
   6   1  13        102.61         88.12         3.00 o                         
   7   1  13         74.47         76.55         2.80 o                         
   8   1  13         63.47         54.98         2.72 o                         
   9   1  13         23.56         24.49         1.78 o                         
  -9   2  13          3.03          0.07         1.01 o                         
  -8   2  13        113.65        116.93         3.90 o                         
  -7   2  13         26.22         23.02         1.55 o                         
  -6   2  13        204.69        194.55         5.04 o                         
  -5   2  13        934.46        876.85        19.04 o                         
  -4   2  13        375.33        390.91         8.87 o                         
  -3   2  13         23.23         28.55         1.24 o                         
  -2   2  13        360.43        412.64         8.44 o                         
  -1   2  13          5.97          8.62         0.58 o                         
   0   2  13          2.68          0.45         0.43 o                         
   1   2  13          5.96          8.36         0.61 o                         
   2   2  13        360.36        404.19         8.46 o                         
   3   2  13         23.21         28.82         1.26 o                         
   4   2  13        375.25        388.50        10.31 o                         
   5   2  13        934.75        851.07        20.48 o                         
   6   2  13        204.48        205.21         5.37 o                         
   7   2  13         26.34         23.77         1.58 o                         
   8   2  13        113.76        113.56         3.91 o                         
   9   2  13          3.03          2.25         1.16 o                         
  -9   3  13          0.53          0.57         0.99 o                         
  -8   3  13         23.71         26.96         1.76 o                         
  -7   3  13        218.58        214.19         5.79 o                         
  -6   3  13         43.14         37.06         1.66 o                         
  -5   3  13        407.82        371.55         8.86 o                         
  -4   3  13        484.95        464.92        10.62 o                         
  -3   3  13         20.67         27.83         1.24 o                         
  -2   3  13        123.31        120.80         3.07 o                         
  -1   3  13        482.09        408.52         8.87 o                         
   0   3  13         30.11         39.52         1.31 o                         
   1   3  13        481.84        406.50         9.30 o                         
   2   3  13        123.58        113.56         2.81 o                         
   3   3  13         20.66         28.30         1.74 o                         
   4   3  13        484.55        478.57        11.26 o                         
   5   3  13        407.73        398.97        11.97 o                         
   6   3  13         43.23         37.11         1.76 o                         
   7   3  13        218.79        218.01         6.17 o                         
   8   3  13         23.82         22.60         1.70 o                         
   9   3  13          0.54          2.16         1.25 o                         
  -9   4  13         48.31         57.46         2.69 o                         
  -8   4  13         40.92         40.86         2.16 o                         
  -7   4  13         24.26         18.79         1.47 o                         
  -6   4  13          9.49         10.49         1.04 o                         
  -5   4  13        104.71        101.00         3.37 o                         
  -4   4  13         20.78         20.71         1.34 o                         
  -3   4  13        234.24        230.52         5.82 o                         
  -2   4  13        262.49        288.50         6.68 o                         
  -1   4  13        118.41        128.43         3.22 o                         
   0   4  13          1.11          6.53         0.66 o                         
   1   4  13        118.33        120.35         2.93 o                         
   2   4  13        261.85        280.29         6.64 o                         
   3   4  13        234.07        229.21         5.53 o                         
   4   4  13         20.77         18.69         1.25 o                         
   5   4  13        104.78         98.41         3.21 o                         
   6   4  13          9.57          9.02         1.08 o                         
   7   4  13         24.25         16.67         1.53 o                         
   8   4  13         40.98         40.02         2.73 o                         
   9   4  13         48.53         55.33         3.08 o                         
  -8   5  13         31.52         34.08         2.72 o                         
  -7   5  13         76.87         74.71         2.98 o                         
  -6   5  13         41.00         51.29         2.26 o                         
  -5   5  13        119.37        120.53         3.70 o                         
  -4   5  13          3.34          5.30         0.92 o                         
  -3   5  13          8.75          7.03         0.83 o                         
  -2   5  13        294.71        321.24         7.90 o                         
  -1   5  13          3.84          3.71         0.65 o                         
   0   5  13          0.17         -0.22         0.52 o                         
   1   5  13          3.82          3.70         0.63 o                         
   2   5  13        293.99        292.85         6.74 o                         
   3   5  13          8.83          6.91         0.84 o                         
   4   5  13          3.33          4.32         0.77 o                         
   5   5  13        119.32        130.28         3.92 o                         
   6   5  13         41.13         50.00         2.27 o                         
   7   5  13         76.82         71.75         3.06 o                         
   8   5  13         31.65         36.29         2.29 o                         
  -8   6  13         75.63         80.99         3.24 o                         
  -7   6  13         58.06         63.10         2.68 o                         
  -6   6  13          3.29          2.09         1.00 o                         
  -5   6  13         76.09         88.36         3.07 o                         
  -4   6  13        353.79        322.57         8.58 o                         
  -3   6  13          5.38         11.14         1.00 o                         
  -2   6  13         94.28         98.13         3.13 o                         
  -1   6  13        144.73        125.52         3.55 o                         
   0   6  13        486.04        445.79        10.56 o                         
   1   6  13        144.46        127.97         3.23 o                         
   2   6  13         94.51        100.64         2.84 o                         
   3   6  13          5.35         10.05         1.05 o                         
   4   6  13        353.56        330.74         9.14 o                         
   5   6  13         76.21         83.84         3.21 o                         
   6   6  13          3.31          2.64         0.98 o                         
   7   6  13         58.24         62.10         2.88 o                         
   8   6  13         75.59         84.99         3.76 o                         
  -7   7  13        113.72        124.45         5.15 o                         
  -6   7  13          7.40          6.28         1.40 o                         
  -5   7  13        102.45        110.28         4.21 o                         
  -4   7  13         56.11         63.28         2.56 o                         
  -3   7  13        288.11        308.96         8.71 o                         
  -2   7  13          6.29          6.17         0.94 o                         
  -1   7  13         24.89         39.13         1.74 o                         
   0   7  13        244.37        238.01         5.80 o                         
   1   7  13         24.92         36.07         1.59 o                         
   2   7  13          6.24          4.38         0.83 o                         
   3   7  13        288.14        307.80         7.72 o                         
   4   7  13         56.18         62.78         2.54 o                         
   5   7  13        102.61        113.20         3.73 o                         
   6   7  13          7.38          6.46         1.28 o                         
   7   7  13        113.50        120.93         4.38 o                         
  -6   8  13         38.29         42.07         2.88 o                         
  -5   8  13         34.84         41.39         2.50 o                         
  -4   8  13        159.31        155.91         5.42 o                         
  -3   8  13         47.35         43.93         2.31 o                         
  -2   8  13         17.86         16.15         1.31 o                         
  -1   8  13         72.16         74.64         2.53 o                         
   0   8  13        555.60        552.46        13.13 o                         
   1   8  13         72.13         71.10         2.52 o                         
   2   8  13         17.89         14.73         1.22 o                         
   3   8  13         47.31         50.13         2.16 o                         
   4   8  13        159.43        163.68         5.08 o                         
   5   8  13         35.05         42.54         2.78 o                         
   6   8  13         38.07         40.83         2.51 o                         
  -4   9  13          5.74          6.65         1.32 o                         
  -3   9  13        155.26        162.29         5.35 o                         
  -2   9  13        403.38        421.78        11.65 o                         
  -1   9  13         84.46         90.99         3.00 o                         
   0   9  13        120.23        133.56         4.17 o                         
   1   9  13         84.55         88.90         2.96 o                         
   2   9  13        403.44        424.25        10.90 o                         
   3   9  13        155.13        177.35         5.38 o                         
   4   9  13          5.75          6.03         1.14 o                         
  -2  10  13          2.83          0.98         1.25 o                         
  -1  10  13         17.83         17.72         1.48 o                         
   0  10  13         23.60         32.86         2.66 o                         
   1  10  13         17.86         15.88         1.47 o                         
   2  10  13          2.84          1.50         1.20 o                         
   0   0  14         81.57         83.76         4.30 o                         
   1   0  14         50.03         71.69         2.01 o                         
   2   0  14          3.55          1.88         0.57 o                         
   3   0  14        269.00        329.48         7.64 o                         
   4   0  14          0.16         -0.13         0.55 o                         
   5   0  14         25.27         33.62         1.52 o                         
   6   0  14        337.92        309.21         8.20 o                         
   7   0  14        149.98        131.57         3.89 o                         
   8   0  14        133.16        133.36         4.58 o                         
   9   0  14         29.74         36.03         2.50 o                         
  -9   1  14         35.84         43.04         2.40 o                         
  -8   1  14         19.80         14.36         1.44 o                         
  -7   1  14         35.58         34.25         1.74 o                         
  -6   1  14        161.59        159.38         4.48 o                         
  -5   1  14         25.53         26.79         1.45 o                         
  -4   1  14         67.95         60.85         1.89 o                         
  -3   1  14        335.91        303.06         7.53 o                         
  -2   1  14          6.27         10.66         0.81 o                         
  -1   1  14         70.70         75.05         2.49 o                         
   0   1  14        701.97        649.19        14.34 o                         
   1   1  14         70.74         76.68         2.10 o                         
   2   1  14          6.24          9.66         0.82 o                         
   3   1  14        335.83        296.59         7.36 o                         
   4   1  14         67.84         58.10         1.96 o                         
   5   1  14         25.66         28.76         1.59 o                         
   6   1  14        161.27        160.06         4.80 o                         
   7   1  14         35.64         33.50         1.89 o                         
   8   1  14         19.87         13.30         1.55 o                         
   9   1  14         35.92         42.47         2.53 o                         
  -9   2  14         41.66         42.81         2.30 o                         
  -8   2  14        198.20        174.08         5.08 o                         
  -7   2  14         92.04         85.88         2.96 o                         
  -6   2  14        108.87        103.21         3.03 o                         
  -5   2  14        118.52        100.58         2.90 o                         
  -4   2  14        337.00        337.12         8.39 o                         
  -3   2  14         80.48         85.16         2.52 o                         
  -2   2  14         37.89         45.71         1.64 o                         
  -1   2  14        210.69        215.66         5.47 o                         
   0   2  14        479.42        422.92         9.70 o                         
   1   2  14        210.59        207.26         5.57 o                         
   2   2  14         37.91         45.16         1.61 o                         
   3   2  14         80.17         88.89         2.56 o                         
   4   2  14        337.42        354.29         8.49 o                         
   5   2  14        118.35         95.29         3.30 o                         
   6   2  14        109.18        105.71         3.92 o                         
   7   2  14         91.68         82.84         3.15 o                         
   8   2  14        198.58        183.00         5.47 o                         
   9   2  14         41.69         42.07         2.67 o                         
  -8   3  14         11.05          9.68         1.24 o                         
  -7   3  14        124.26        109.97         3.58 o                         
  -6   3  14         29.20         35.05         1.66 o                         
  -5   3  14         10.77         10.86         0.97 o                         
  -4   3  14        108.38        125.52         3.87 o                         
  -3   3  14        241.48        251.81         6.00 o                         
  -2   3  14         35.75         38.94         1.99 o                         
  -1   3  14        105.08        109.46         2.94 o                         
   0   3  14        502.07        476.38        11.83 o                         
   1   3  14        104.80        109.54         2.99 o                         
   2   3  14         35.79         38.10         1.55 o                         
   3   3  14        241.85        250.26         6.28 o                         
   4   3  14        108.66        124.38         4.33 o                         
   5   3  14         10.78         12.69         1.09 o                         
   6   3  14         29.15         34.97         1.77 o                         
   7   3  14        124.26        115.91         3.82 o                         
   8   3  14         11.01          8.76         1.34 o                         
  -8   4  14          2.62          1.66         1.09 o                         
  -7   4  14         45.88         43.56         2.21 o                         
  -6   4  14        138.81        117.04         3.58 o                         
  -5   4  14         29.17         32.73         1.72 o                         
  -4   4  14        120.34        126.49         3.94 o                         
  -3   4  14         61.15         69.99         2.27 o                         
  -2   4  14        330.99        326.63         8.43 o                         
  -1   4  14        543.21        487.89        11.21 o                         
   0   4  14        487.80        524.35        12.23 o                         
   1   4  14        543.27        517.73        11.78 o                         
   2   4  14        330.60        326.96         7.91 o                         
   3   4  14         61.01         65.23         2.26 o                         
   4   4  14        120.31        134.24         4.65 o                         
   5   4  14         29.16         32.48         1.74 o                         
   6   4  14        138.93        119.25         3.80 o                         
   7   4  14         45.95         46.48         2.41 o                         
   8   4  14          2.62          1.59         1.19 o                         
  -8   5  14         51.32         56.85         3.23 o                         
  -7   5  14          2.29          2.21         1.11 o                         
  -6   5  14         44.00         47.76         2.67 o                         
  -5   5  14          9.76         10.90         1.20 o                         
  -4   5  14         14.24         11.82         1.17 o                         
  -3   5  14          9.24         17.88         1.26 o                         
  -2   5  14        146.77        162.24         4.91 o                         
  -1   5  14        273.96        271.27         6.76 o                         
   0   5  14        552.15        575.15        11.79 o                         
   1   5  14        273.70        273.96         6.73 o                         
   2   5  14        146.73        157.41         4.27 o                         
   3   5  14          9.31         14.87         1.14 o                         
   4   5  14         14.20         12.11         1.16 o                         
   5   5  14          9.81          9.40         1.21 o                         
   6   5  14         44.14         49.13         2.26 o                         
   7   5  14          2.29          3.18         1.17 o                         
   8   5  14         51.17         60.42         2.98 o                         
  -7   6  14         97.61        107.63         4.30 o                         
  -6   6  14          2.19          2.72         1.21 o                         
  -5   6  14        113.25        103.13         3.68 o                         
  -4   6  14          6.55          4.02         1.01 o                         
  -3   6  14         64.04         62.55         2.39 o                         
  -2   6  14         26.03         30.69         1.67 o                         
  -1   6  14         87.74         89.90         2.77 o                         
   0   6  14          0.05          0.47         0.70 o                         
   1   6  14         87.57         85.58         2.47 o                         
   2   6  14         26.05         30.89         1.57 o                         
   3   6  14         63.95         59.63         2.35 o                         
   4   6  14          6.59          6.48         1.00 o                         
   5   6  14        113.49        103.61         3.69 o                         
   6   6  14          2.23          3.83         1.15 o                         
   7   6  14         97.80        104.34         3.90 o                         
  -6   7  14         89.87         94.61         4.31 o                         
  -5   7  14         20.57         24.52         1.78 o                         
  -4   7  14          1.21          0.95         1.04 o                         
  -3   7  14         19.11         18.39         1.52 o                         
  -2   7  14         84.64         78.73         2.83 o                         
  -1   7  14        108.95        113.85         3.33 o                         
   0   7  14        243.59        248.40         6.05 o                         
   1   7  14        108.73        103.87         3.09 o                         
   2   7  14         84.55         78.51         2.50 o                         
   3   7  14         19.04         21.02         1.47 o                         
   4   7  14          1.22          0.91         0.96 o                         
   5   7  14         20.48         26.35         2.15 o                         
   6   7  14         89.84         95.50         3.72 o                         
  -5   8  14         27.10         32.65         2.49 o                         
  -4   8  14        117.04        134.22         4.82 o                         
  -3   8  14         15.36         13.91         1.61 o                         
  -2   8  14        159.79        174.17         5.32 o                         
  -1   8  14        205.35        201.22         5.71 o                         
   0   8  14        465.34        479.19        12.14 o                         
   1   8  14        205.28        203.89         7.07 o                         
   2   8  14        159.99        167.19         4.93 o                         
   3   8  14         15.36         11.36         1.34 o                         
   4   8  14        117.01        126.13         4.34 o                         
   5   8  14         27.00         33.89         2.32 o                         
  -3   9  14         28.51         31.61         2.21 o                         
  -2   9  14         27.37         30.58         2.71 o                         
  -1   9  14         40.79         42.49         2.14 o                         
   0   9  14         55.41         51.85         2.61 o                         
   1   9  14         40.75         37.85         1.99 o                         
   2   9  14         27.26         28.89         1.82 o                         
   3   9  14         28.68         29.83         2.02 o                         
   1   0  15        147.05        163.74         3.92 o                         
   2   0  15         45.24         47.53         1.70 o                         
   3   0  15       1292.63       1268.02        28.93 o                         
   4   0  15        417.55        452.40        14.53 o                         
   5   0  15          5.01          9.27         0.92 o                         
   6   0  15          0.32         -0.66         0.76 o                         
   7   0  15          8.35          4.76         0.99 o                         
   8   0  15         36.29         18.04         1.75 o                         
  -8   1  15        229.95        249.85         7.08 o                         
  -7   1  15        119.25        112.88         3.58 o                         
  -6   1  15        414.38        369.55         9.40 o                         
  -5   1  15         50.30         45.07         1.82 o                         
  -4   1  15        192.42        195.96         4.98 o                         
  -3   1  15         22.03         30.11         1.48 o                         
  -2   1  15         27.20         33.22         1.54 o                         
  -1   1  15        333.63        317.39         9.19 o                         
   0   1  15         53.63         51.00         1.64 o                         
   1   1  15        333.67        312.85         7.28 o                         
   2   1  15         27.29         35.94         1.65 o                         
   3   1  15         22.09         28.39         1.57 o                         
   4   1  15        192.78        202.19         5.26 o                         
   5   1  15         50.20         43.24         1.87 o                         
   6   1  15        414.09        396.40        12.20 o                         
   7   1  15        119.51        111.24         4.15 o                         
   8   1  15        229.72        238.31         8.09 o                         
  -8   2  15          4.04          2.53         1.06 o                         
  -7   2  15        566.41        513.52        12.68 o                         
  -6   2  15         39.78         37.61         1.86 o                         
  -5   2  15         67.59         70.22         2.53 o                         
  -4   2  15        176.62        165.57         4.30 o                         
  -3   2  15         78.52         64.27         2.09 o                         
  -2   2  15        130.57        110.13         4.39 o                         
  -1   2  15        136.42        147.01         3.76 o                         
   0   2  15         48.94         56.76         2.33 o                         
   1   2  15        136.49        149.26         3.96 o                         
   2   2  15        130.70        113.91         3.21 o                         
   3   2  15         78.52         65.24         2.25 o                         
   4   2  15        176.76        166.69         4.56 o                         
   5   2  15         67.50         72.23         2.52 o                         
   6   2  15         39.89         39.04         2.03 o                         
   7   2  15        565.53        535.47        14.25 o                         
   8   2  15          4.05          4.00         1.21 o                         
  -8   3  15         38.76         38.64         2.22 o                         
  -7   3  15         16.82         21.87         1.54 o                         
  -6   3  15         35.43         32.02         1.79 o                         
  -5   3  15        191.40        177.99         4.86 o                         
  -4   3  15        325.18        329.97         7.89 o                         
  -3   3  15         40.06         33.17         1.51 o                         
  -2   3  15         53.04         65.06         2.24 o                         
  -1   3  15         35.44         34.96         1.47 o                         
   0   3  15          4.26          2.64         0.62 o                         
   1   3  15         35.31         37.31         1.43 o                         
   2   3  15         52.89         70.75         2.91 o                         
   3   3  15         40.16         32.34         1.57 o                         
   4   3  15        325.38        345.60         9.24 o                         
   5   3  15        191.84        171.02         4.85 o                         
   6   3  15         35.47         34.62         1.87 o                         
   7   3  15         16.75         19.78         1.63 o                         
   8   3  15         38.71         36.53         2.22 o                         
  -8   4  15        145.35        167.90         5.29 o                         
  -7   4  15         20.91         19.92         1.75 o                         
  -6   4  15         43.16         43.34         2.22 o                         
  -5   4  15          0.70          1.17         0.91 o                         
  -4   4  15         23.45         21.12         1.45 o                         
  -3   4  15          3.23          3.21         0.84 o                         
  -2   4  15         64.93         71.05         2.51 o                         
  -1   4  15         81.35         80.87         3.04 o                         
   0   4  15        163.81        160.91         5.51 o                         
   1   4  15         81.50         87.54         2.65 o                         
   2   4  15         64.92         71.69         2.33 o                         
   3   4  15          3.24          4.22         0.82 o                         
   4   4  15         23.55         25.95         1.99 o                         
   5   4  15          0.70          0.94         0.87 o                         
   6   4  15         43.02         44.00         2.18 o                         
   7   4  15         21.04         22.04         1.73 o                         
   8   4  15        145.49        171.98         5.63 o                         
  -7   5  15         35.44         30.79         2.27 o                         
  -6   5  15         28.50         23.27         1.91 o                         
  -5   5  15        215.16        230.63         6.77 o                         
  -4   5  15         27.59         26.20         1.73 o                         
  -3   5  15          9.29          9.41         1.06 o                         
  -2   5  15         74.87         74.05         2.67 o                         
  -1   5  15        433.14        424.96        10.63 o                         
   0   5  15         16.54         18.95         1.07 o                         
   1   5  15        433.73        417.26         9.62 o                         
   2   5  15         75.04         79.31         3.38 o                         
   3   5  15          9.30         10.69         1.03 o                         
   4   5  15         27.64         27.09         1.58 o                         
   5   5  15        214.94        223.59         6.92 o                         
   6   5  15         28.46         22.82         1.64 o                         
   7   5  15         35.44         30.55         2.08 o                         
  -6   6  15         12.95         13.40         1.84 o                         
  -5   6  15          4.76          4.70         1.17 o                         
  -4   6  15         22.49         25.05         1.77 o                         
  -3   6  15          6.06          4.50         1.10 o                         
  -2   6  15        841.01        834.59        20.45 o                         
  -1   6  15        123.04        110.09         3.31 o                         
   0   6  15         14.31         17.16         1.26 o                         
   1   6  15        122.92        109.80         3.14 o                         
   2   6  15        842.01        837.95        20.46 o                         
   3   6  15          6.00          3.73         0.96 o                         
   4   6  15         22.63         27.17         1.82 o                         
   5   6  15          4.73          4.33         1.21 o                         
   6   6  15         12.97         13.74         1.47 o                         
  -5   7  15          5.91          3.57         1.29 o                         
  -4   7  15          3.51          7.69         1.41 o                         
  -3   7  15         18.53         13.84         1.43 o                         
  -2   7  15         27.41         25.87         1.63 o                         
  -1   7  15        285.50        278.94         7.18 o                         
   0   7  15        621.60        662.93        15.58 o                         
   1   7  15        285.91        285.22         7.56 o                         
   2   7  15         27.32         24.68         2.28 o                         
   3   7  15         18.58         15.10         1.37 o                         
   4   7  15          3.53          9.54         1.39 o                         
   5   7  15          5.96          4.48         1.27 o                         
  -4   8  15         17.72         16.09         1.73 o                         
  -3   8  15         20.07         22.89         1.95 o                         
  -2   8  15         71.22         70.44         2.95 o                         
  -1   8  15         13.42         14.12         1.45 o                         
   0   8  15         67.94         70.45         2.71 o                         
   1   8  15         13.37         15.50         1.36 o                         
   2   8  15         71.08         66.46         3.06 o                         
   3   8  15         20.02         22.34         1.78 o                         
   4   8  15         17.89         17.85         1.65 o                         
  -2   9  15         12.97         14.30         1.69 o                         
  -1   9  15        351.78        346.57         9.73 o                         
   0   9  15         43.87         56.96         2.94 o                         
   1   9  15        352.06        346.93        12.15 o                         
   2   9  15         12.96         13.11         1.62 o                         
   0   0  16        148.01        139.54         5.43 o                         
   1   0  16        125.85        132.18         3.66 o                         
   2   0  16        142.44        135.89         3.79 o                         
   3   0  16         77.93         66.77         3.17 o                         
   4   0  16         90.24         91.94         3.17 o                         
   5   0  16         84.92         71.58         2.78 o                         
   6   0  16          8.32          8.41         1.12 o                         
   7   0  16          1.50          2.62         1.02 o                         
   8   0  16         70.47         70.78         3.35 o                         
  -8   1  16        142.23        156.92         4.99 o                         
  -7   1  16        297.05        288.03         7.72 o                         
  -6   1  16         22.57         21.90         1.55 o                         
  -5   1  16         58.12         60.21         2.31 o                         
  -4   1  16         43.02         45.83         1.94 o                         
  -3   1  16        759.35        739.66        16.99 o                         
  -2   1  16        299.07        324.89        10.83 o                         
  -1   1  16        259.62        283.95         6.76 o                         
   0   1  16          0.00          0.75         0.60 o                         
   1   1  16        259.78        289.32         6.78 o                         
   2   1  16        299.24        309.59         7.49 o                         
   3   1  16        759.18        713.67        18.97 o                         
   4   1  16         42.87         47.70         2.10 o                         
   5   1  16         58.13         55.30         2.27 o                         
   6   1  16         22.53         19.85         1.54 o                         
   7   1  16        296.65        309.47         8.28 o                         
   8   1  16        142.63        146.65         5.33 o                         
  -8   2  16         91.66         86.43         3.25 o                         
  -7   2  16          7.82         12.61         1.46 o                         
  -6   2  16         99.89        127.10         3.94 o                         
  -5   2  16         53.44         45.61         1.98 o                         
  -4   2  16         99.52         99.36         3.09 o                         
  -3   2  16         36.53         33.36         1.64 o                         
  -2   2  16         79.00         71.66         2.59 o                         
  -1   2  16         39.43         41.49         1.76 o                         
   0   2  16         20.29         20.94         1.14 o                         
   1   2  16         39.37         42.54         1.61 o                         
   2   2  16         79.15         70.69         2.41 o                         
   3   2  16         36.43         32.86         1.77 o                         
   4   2  16         99.42         93.20         3.27 o                         
   5   2  16         53.45         42.98         1.97 o                         
   6   2  16         99.72        129.97         4.54 o                         
   7   2  16          7.88         12.01         1.42 o                         
   8   2  16         91.70         84.79         3.43 o                         
  -7   3  16         33.82         43.39         2.52 o                         
  -6   3  16          5.57          6.16         1.14 o                         
  -5   3  16         26.07         25.00         1.80 o                         
  -4   3  16         86.34         76.60         2.71 o                         
  -3   3  16        298.37        305.73         8.03 o                         
  -2   3  16        522.99        533.09        13.44 o                         
  -1   3  16        208.39        210.24         6.18 o                         
   0   3  16         23.87         14.19         0.98 o                         
   1   3  16        208.23        215.53         5.25 o                         
   2   3  16        522.97        535.10        16.38 o                         
   3   3  16        297.78        294.38         8.43 o                         
   4   3  16         86.20         77.56         2.68 o                         
   5   3  16         26.04         27.20         1.62 o                         
   6   3  16          5.52          7.57         1.27 o                         
   7   3  16         33.87         41.81         2.43 o                         
  -7   4  16         56.40         63.62         3.03 o                         
  -6   4  16          6.73          6.12         1.20 o                         
  -5   4  16         32.16         32.05         1.89 o                         
  -4   4  16         39.83         35.87         1.91 o                         
  -3   4  16         22.73         21.06         1.41 o                         
  -2   4  16         75.90         72.10         2.79 o                         
  -1   4  16        165.25        144.74         5.16 o                         
   0   4  16         57.98         56.62         2.27 o                         
   1   4  16        165.12        155.20         3.94 o                         
   2   4  16         75.86         74.12         2.66 o                         
   3   4  16         22.65         19.21         1.37 o                         
   4   4  16         39.73         33.69         1.87 o                         
   5   4  16         32.31         30.84         1.86 o                         
   6   4  16          6.67          4.90         1.13 o                         
   7   4  16         56.22         60.52         3.01 o                         
  -6   5  16         52.44         58.78         2.98 o                         
  -5   5  16         71.62         65.23         2.90 o                         
  -4   5  16        120.60        103.91         5.21 o                         
  -3   5  16         20.94         19.92         1.81 o                         
  -2   5  16         85.87         96.71         3.78 o                         
  -1   5  16         68.97         71.31         2.83 o                         
   0   5  16        757.01        846.98        20.53 o                         
   1   5  16         68.97         72.59         2.37 o                         
   2   5  16         85.86        105.08         3.80 o                         
   3   5  16         20.99         22.10         1.39 o                         
   4   5  16        120.52        104.56         3.53 o                         
   5   5  16         71.57         69.48         2.73 o                         
   6   5  16         52.37         52.08         2.58 o                         
  -6   6  16         13.44          9.84         1.59 o                         
  -5   6  16         26.24         22.56         1.95 o                         
  -4   6  16         87.06         97.16         3.62 o                         
  -3   6  16        186.67        208.87         6.23 o                         
  -2   6  16         31.67         30.57         1.76 o                         
  -1   6  16         50.16         55.82         2.49 o                         
   0   6  16         51.34         48.13         2.18 o                         
   1   6  16         50.12         54.28         2.16 o                         
   2   6  16         31.58         31.81         1.79 o                         
   3   6  16        186.71        199.14         6.15 o                         
   4   6  16         87.01         95.78         3.63 o                         
   5   6  16         26.12         22.44         1.78 o                         
   6   6  16         13.44          9.92         1.43 o                         
  -5   7  16         21.24         22.06         2.16 o                         
  -4   7  16          7.88          5.97         1.29 o                         
  -3   7  16          0.96          2.49         1.16 o                         
  -2   7  16         11.26         11.18         1.33 o                         
  -1   7  16         46.08         46.98         2.20 o                         
   0   7  16        198.10        211.05         5.99 o                         
   1   7  16         46.10         49.69         2.28 o                         
   2   7  16         11.28         10.52         1.22 o                         
   3   7  16          0.94          2.34         1.12 o                         
   4   7  16          7.86          3.84         1.26 o                         
   5   7  16         21.21         21.34         2.01 o                         
  -3   8  16         60.41         60.65         3.08 o                         
  -2   8  16         21.96         20.28         1.81 o                         
  -1   8  16          0.24          1.42         1.11 o                         
   0   8  16        167.52        156.82         5.02 o                         
   1   8  16          0.24          1.67         1.18 o                         
   2   8  16         21.94         21.03         1.78 o                         
   3   8  16         60.43         60.40         2.82 o                         
   1   0  17         26.20         21.48         1.36 o                         
   2   0  17         28.82         28.87         1.71 o                         
   3   0  17         95.76        100.14         3.13 o                         
   4   0  17          5.01          6.07         0.99 o                         
   5   0  17         21.84         20.04         1.65 o                         
   6   0  17         81.48         65.36         2.96 o                         
   7   0  17        119.42        110.51         4.18 o                         
  -7   1  17        195.02        198.40         5.55 o                         
  -6   1  17         18.83         23.32         1.79 o                         
  -5   1  17        138.31        124.29         4.14 o                         
  -4   1  17        245.20        246.23         6.70 o                         
  -3   1  17        117.28        137.14         3.83 o                         
  -2   1  17         71.58         72.63         2.65 o                         
  -1   1  17        133.87        131.00         6.51 o                         
   0   1  17         26.48         22.84         1.35 o                         
   1   1  17        134.01        135.41         4.82 o                         
   2   1  17         71.51         75.87         3.09 o                         
   3   1  17        117.00        122.30         3.77 o                         
   4   1  17        244.88        236.92         6.71 o                         
   5   1  17        138.45        126.92         4.08 o                         
   6   1  17         18.93         26.80         1.93 o                         
   7   1  17        195.24        188.57         5.80 o                         
  -7   2  17        131.86        134.20         4.57 o                         
  -6   2  17         39.73         27.94         1.87 o                         
  -5   2  17        120.75        118.77         4.21 o                         
  -4   2  17        203.86        192.67         5.29 o                         
  -3   2  17        124.95        111.18         3.65 o                         
  -2   2  17         17.99         13.30         1.18 o                         
  -1   2  17         57.33         64.05         2.39 o                         
   0   2  17         15.21         16.91         1.17 o                         
   1   2  17         57.55         58.78         2.46 o                         
   2   2  17         17.97         11.85         1.18 o                         
   3   2  17        124.77        123.63         3.87 o                         
   4   2  17        203.57        200.91         6.83 o                         
   5   2  17        121.12        118.42         3.91 o                         
   6   2  17         39.92         30.73         1.98 o                         
   7   2  17        131.82        134.72         4.46 o                         
  -7   3  17         83.54         85.10         3.65 o                         
  -6   3  17        199.74        207.61         6.11 o                         
  -5   3  17        138.70        122.93         4.26 o                         
  -4   3  17        182.32        162.66         5.47 o                         
  -3   3  17         64.54         61.82         2.61 o                         
  -2   3  17        285.51        301.75         8.62 o                         
  -1   3  17         74.15         78.18         2.95 o                         
   0   3  17        210.35        236.83         6.41 o                         
   1   3  17         74.27         80.58         2.79 o                         
   2   3  17        285.65        319.67        13.78 o                         
   3   3  17         64.39         62.99         2.66 o                         
   4   3  17        182.38        180.92         5.42 o                         
   5   3  17        138.54        122.78         4.27 o                         
   6   3  17        199.75        206.21         7.12 o                         
   7   3  17         83.64         89.79         3.79 o                         
  -6   4  17         19.67         24.12         1.79 o                         
  -5   4  17         34.74         33.36         1.98 o                         
  -4   4  17         83.85         84.64         3.60 o                         
  -3   4  17         46.73         46.24         2.23 o                         
  -2   4  17         75.98         81.39         3.07 o                         
  -1   4  17        102.11         99.05         4.01 o                         
   0   4  17         64.43         67.13         2.37 o                         
   1   4  17        102.01        101.56         3.47 o                         
   2   4  17         75.93         82.11         4.63 o                         
   3   4  17         46.72         42.81         3.31 o                         
   4   4  17         83.86         84.05         3.31 o                         
   5   4  17         34.62         37.99         2.33 o                         
   6   4  17         19.62         24.25         1.77 o                         
  -6   5  17         83.73         85.07         3.78 o                         
  -5   5  17          1.56         -0.48         1.23 o                         
  -4   5  17          1.20          2.78         1.30 o                         
  -3   5  17        160.47        151.39         5.25 o                         
  -2   5  17        184.27        190.76         6.20 o                         
  -1   5  17         76.53         80.91         3.24 o                         
   0   5  17         36.43         38.66         1.85 o                         
   1   5  17         76.31         81.43         2.82 o                         
   2   5  17        184.40        187.27         5.44 o                         
   3   5  17        160.32        151.84         4.97 o                         
   4   5  17          1.20          1.48         1.03 o                         
   5   5  17          1.55          0.51         1.05 o                         
   6   5  17         83.62         90.22         4.77 o                         
  -5   6  17         12.77          9.68         1.59 o                         
  -4   6  17        210.65        226.84         6.82 o                         
  -3   6  17         37.16         36.22         2.26 o                         
  -2   6  17         44.98         48.07         2.35 o                         
  -1   6  17         10.62         10.70         1.32 o                         
   0   6  17         45.39         48.50         2.25 o                         
   1   6  17         10.54          9.43         1.14 o                         
   2   6  17         44.96         44.23         2.39 o                         
   3   6  17         37.22         35.32         2.18 o                         
   4   6  17        210.94        225.34         7.17 o                         
   5   6  17         12.70         11.63         1.49 o                         
  -3   7  17         42.71         38.14         2.39 o                         
  -2   7  17        108.13        102.16         3.81 o                         
  -1   7  17         57.05         66.18         2.79 o                         
   0   7  17        140.04        158.10         4.78 o                         
   1   7  17         57.10         59.87         3.01 o                         
   2   7  17        107.93        103.11         3.62 o                         
   3   7  17         42.78         42.20         2.37 o                         
  -1   8  17        155.82        166.44         7.75 o                         
   0   8  17          0.09         -0.52         1.23 o                         
   1   8  17        156.07        191.89         9.07 o                         
   0   0  18        215.94        236.79         8.63 o                         
   1   0  18         12.40         19.14         2.03 o                         
   2   0  18          2.09          0.87         0.94 o                         
   3   0  18        154.92        165.84         4.91 o                         
   4   0  18         75.33         70.68         2.62 o                         
   5   0  18          1.51          0.21         1.05 o                         
   6   0  18         34.37         47.18         2.56 o                         
  -6   1  18         19.08         21.91         1.76 o                         
  -5   1  18          7.25          9.52         1.26 o                         
  -4   1  18        143.59        151.05         4.88 o                         
  -3   1  18        124.16        106.44         4.18 o                         
  -2   1  18         45.90         50.40         2.48 o                         
  -1   1  18         23.30         26.11         1.68 o                         
   0   1  18          2.82          2.50         0.80 o                         
   1   1  18         23.15         23.68         1.51 o                         
   2   1  18         45.54         49.97         2.31 o                         
   3   1  18        124.12        120.18         3.94 o                         
   4   1  18        143.82        151.63         4.80 o                         
   5   1  18          7.29          7.86         1.27 o                         
   6   1  18         19.11         26.48         2.02 o                         
  -6   2  18         39.86         43.10         2.46 o                         
  -5   2  18         96.65         88.48         3.32 o                         
  -4   2  18         11.44         11.80         1.35 o                         
  -3   2  18         19.00         21.99         1.56 o                         
  -2   2  18         56.33         54.99         2.33 o                         
  -1   2  18         88.25         81.10         4.70 o                         
   0   2  18         56.87         58.61         2.20 o                         
   1   2  18         88.45         85.37         3.87 o                         
   2   2  18         56.49         54.70         2.80 o                         
   3   2  18         19.08         22.65         1.62 o                         
   4   2  18         11.51         11.58         1.30 o                         
   5   2  18         96.71         86.83         3.32 o                         
   6   2  18         39.69         46.39         2.68 o                         
  -6   3  18          2.62          0.58         1.23 o                         
  -5   3  18         72.96         74.91         3.28 o                         
  -4   3  18        133.96        142.87         7.80 o                         
  -3   3  18        107.63         96.97         3.52 o                         
  -2   3  18         76.49         83.13         3.16 o                         
  -1   3  18          9.84         14.96         1.45 o                         
   0   3  18          0.36          1.14         0.89 o                         
   1   3  18          9.82         15.51         1.29 o                         
   2   3  18         76.44         80.47         3.20 o                         
   3   3  18        107.96         95.66         3.60 o                         
   4   3  18        134.00        134.32         4.63 o                         
   5   3  18         72.86         78.30         3.43 o                         
   6   3  18          2.65          3.11         1.42 o                         
  -5   4  18         21.22         24.21         2.25 o                         
  -4   4  18          0.82          1.83         1.16 o                         
  -3   4  18         76.92         74.84         3.02 o                         
  -2   4  18         52.73         62.85         2.68 o                         
  -1   4  18         51.48         49.64         2.53 o                         
   0   4  18        303.61        343.70        12.28 o                         
   1   4  18         51.70         48.70         2.18 o                         
   2   4  18         52.96         60.26         2.97 o                         
   3   4  18         76.96         70.04         2.95 o                         
   4   4  18          0.81          2.81         1.09 o                         
   5   4  18         21.24         23.99         2.00 o                         
  -5   5  18          6.93          7.45         4.61 o                         
  -4   5  18         93.60        106.23         4.62 o                         
  -3   5  18         13.58         15.14         1.76 o                         
  -2   5  18         59.75         64.27         2.97 o                         
  -1   5  18        126.74        127.28         4.66 o                         
   0   5  18         15.55         11.28         1.38 o                         
   1   5  18        126.65        130.50         4.39 o                         
   2   5  18         59.77         59.76         2.75 o                         
   3   5  18         13.53         11.45         1.54 o                         
   4   5  18         93.53        104.83         4.21 o                         
   5   5  18          7.00          7.78         3.15 o                         
  -3   6  18         35.05         25.76         2.06 o                         
  -2   6  18         71.08         79.33         3.31 o                         
  -1   6  18         15.24         17.16         1.67 o                         
   0   6  18         71.95         83.26         4.16 o                         
   1   6  18         15.21         18.45         1.76 o                         
   2   6  18         71.06         82.95         3.31 o                         
   3   6  18         35.01         25.27         2.06 o                         
  -1   7  18         45.61         46.92         2.49 o                         
   0   7  18        168.60        158.71         6.03 o                         
   1   7  18         45.75         45.82         2.69 o                         
   1   0  19         10.59          7.52         1.20 o                         
   2   0  19        455.05        493.11        13.48 o                         
   3   0  19         42.72         39.30         2.18 o                         
   4   0  19         11.74          8.98         1.20 o                         
   5   0  19          0.36          3.44         1.13 o                         
  -5   1  19         66.42         59.98         2.73 o                         
  -4   1  19         49.80         50.37         2.40 o                         
  -3   1  19          7.88          5.74         1.13 o                         
  -2   1  19        248.73        237.70         7.38 o                         
  -1   1  19        164.53        147.42         4.84 o                         
   0   1  19          4.55          5.96         1.08 o                         
   1   1  19        164.38        153.64         4.90 o                         
   2   1  19        248.76        251.25         7.28 o                         
   3   1  19          7.93          5.54         1.15 o                         
   4   1  19         49.72         47.27         2.38 o                         
   5   1  19         66.42         60.85         2.82 o                         
  -5   2  19        168.39        180.87         6.61 o                         
  -4   2  19         17.65         18.93         1.74 o                         
  -3   2  19        101.34        105.48         3.57 o                         
  -2   2  19         11.77         16.60         1.50 o                         
  -1   2  19        167.01        173.48         5.39 o                         
   0   2  19        180.26        202.61         9.89 o                         
   1   2  19        167.37        164.00         5.24 o                         
   2   2  19         11.79         15.41         1.46 o                         
   3   2  19        101.22        100.01         3.56 o                         
   4   2  19         17.51         17.16         1.84 o                         
   5   2  19        168.22        181.57         5.55 o                         
  -5   3  19         93.03         96.60         4.42 o                         
  -4   3  19         48.44         48.23         2.74 o                         
  -3   3  19         87.24         79.23         4.16 o                         
  -2   3  19          2.27          1.49         1.03 o                         
  -1   3  19        109.52        120.13         5.72 o                         
   0   3  19         40.53         43.44         2.63 o                         
   1   3  19        109.60        112.60         4.74 o                         
   2   3  19          2.28          1.59         1.02 o                         
   3   3  19         87.21         84.04         3.32 o                         
   4   3  19         48.60         45.87         3.01 o                         
   5   3  19         92.80         97.00         3.84 o                         
  -4   4  19         89.40         89.58         4.58 o                         
  -3   4  19         37.01         35.90         2.22 o                         
  -2   4  19         33.95         29.43         1.93 o                         
  -1   4  19         90.22         82.16         4.03 o                         
   0   4  19         87.31         87.32         3.95 o                         
   1   4  19         90.05         81.92         3.25 o                         
   2   4  19         33.89         29.28         2.00 o                         
   3   4  19         37.12         34.86         2.18 o                         
   4   4  19         89.41         96.17         3.64 o                         
  -3   5  19         22.89         24.68         2.28 o                         
  -2   5  19        305.86        342.64        10.49 o                         
  -1   5  19        122.92        129.41         4.71 o                         
   0   5  19        343.55        348.02        12.40 o                         
   1   5  19        122.95        126.05         4.72 o                         
   2   5  19        306.10        351.62        10.49 o                         
   3   5  19         22.92         27.27         2.34 o                         
  -1   6  19         78.92         79.59         3.26 o                         
   0   6  19        117.83        118.12         5.46 o                         
   1   6  19         79.12         73.04         3.79 o                         
   0   0  20        223.55        241.96        17.56 o                         
   1   0  20        556.05        614.91        16.47 o                         
   2   0  20          6.13          8.81         1.32 o                         
   3   0  20          0.73          1.14         0.99 o                         
   4   0  20         33.82         36.03         2.33 o                         
  -4   1  20        150.10        156.14         6.85 o                         
  -3   1  20         13.24         11.87         1.48 o                         
  -2   1  20         42.47         41.03         2.35 o                         
  -1   1  20         35.45         40.51         2.27 o                         
   0   1  20         19.61         24.36         1.94 o                         
   1   1  20         35.43         36.73         2.26 o                         
   2   1  20         42.41         39.71         2.28 o                         
   3   1  20         13.19          7.79         1.36 o                         
   4   1  20        150.09        155.53         5.07 o                         
  -4   2  20         26.72         28.19         2.39 o                         
  -3   2  20         36.34         39.76         2.48 o                         
  -2   2  20         19.97         19.21         1.77 o                         
  -1   2  20          4.68          6.32         1.26 o                         
   0   2  20         69.70         71.24         3.78 o                         
   1   2  20          4.69          6.68         1.26 o                         
   2   2  20         19.85         19.23         1.69 o                         
   3   2  20         36.44         37.02         2.46 o                         
   4   2  20         26.69         30.73         2.08 o                         
  -3   3  20         17.54         21.50         1.74 o                         
  -2   3  20        107.01        112.54         4.46 o                         
  -1   3  20        203.32        192.29         7.96 o                         
   0   3  20         40.69         39.11         2.64 o                         
   1   3  20        203.43        209.16         7.23 o                         
   2   3  20        106.83        120.26         4.51 o                         
   3   3  20         17.54         16.33         1.69 o                         
  -2   4  20          1.89          4.31         1.34 o                         
  -1   4  20        180.19        162.91         7.44 o                         
   0   4  20         92.66        115.36         4.87 o                         
   1   4  20        180.28        170.38         5.85 o                         
   2   4  20          1.90          2.80         1.30 o                         
   0   5  20        301.97        342.79        12.43 o                         
   1   0  21         11.66         23.19         2.23 o                         
   2   0  21          7.80         10.86         1.45 o                         
   3   0  21          4.85          2.52         1.21 o                         
  -3   1  21          7.53          7.80         4.61 o                         
  -2   1  21         29.43         28.52         2.08 o                         
  -1   1  21         26.58         30.24         2.20 o                         
   0   1  21        214.73        226.20         8.20 o                         
   1   1  21         26.49         29.71         2.25 o                         
   2   1  21         29.31         28.83         2.07 o                         
   3   1  21          7.57         13.13         5.32 o                         
  -2   2  21         22.19         20.74         1.88 o                         
  -1   2  21         14.74         10.91         1.65 o                         
   0   2  21          6.92          5.51         1.46 o                         
   1   2  21         14.76         14.23         2.07 o                         
   2   2  21         22.20         22.08         2.19 o                         
  -1   3  21        218.11        218.78         7.86 o                         
   0   3  21          7.90          3.58         1.48 o                         
   1   3  21        218.16        208.89         9.44 o                         
                                                                                
