# Supplementary material for: Crystal structures of the Schiff base derivatives (E)-N′-[(1H-indol-3-yl)methyl­idene]isonicotino­hydrazide ethanol monosolvate and (E)-N-methyl-2-[1-(2-oxo-2H-chromen-3-yl)ethyl­idene]hydrazinecarbo­thio­amide
Source: Acta Crystallogr E Crystallogr Commun. 2017 Mar 24;73(Pt 4):594–7. doi: 10.1107/S205698901700411X (PMC5382629; doi:10.1107/S205698901700411X)
Supplement: Supplementary file 3 [file e-73-00594-2sup5.hkl]

data_2                                                                          
_shelx_title ' JHCuL1_a.res in P2(1)/c'                                         
_shelx_refln_list_code          4                                               
_shelx_F_calc_maximum      199.34                                               
_exptl_crystal_F_000       576.00                                               
_reflns_d_resolution_high  0.7677                                               
                                                                                
loop_                                                                           
 _space_group_symop_operation_xyz                                               
 'x, y, z'                                                                      
 '-x, y+1/2, -z+1/2'                                                            
 '-x, -y, -z'                                                                   
 'x, -y-1/2, z-1/2'                                                             
                                                                                
_cell_length_a     9.2893                                                       
_cell_length_b     9.6164                                                       
_cell_length_c    14.4742                                                       
_cell_angle_alpha  90.000                                                       
_cell_angle_beta   90.825                                                       
_cell_angle_gamma  90.000                                                       
                                                                                
_shelx_F_squared_multiplier     1.000                                           
                                                                                
loop_                                                                           
 _refln_index_h                                                                 
 _refln_index_k                                                                 
 _refln_index_l                                                                 
 _refln_F_squared_calc                                                          
 _refln_F_squared_meas                                                          
 _refln_F_squared_sigma                                                         
 _refln_observed_status                                                         
   1   0   0       1288.15       1321.30        42.22 o                         
   2   0   0       3562.80       3715.18       117.48 o                         
   3   0   0         58.26         58.06         3.61 o                         
   4   0   0         40.22         47.68         3.41 o                         
   5   0   0       2510.17       2534.40        94.10 o                         
   6   0   0       3138.15       3600.94       169.37 o                         
   7   0   0        569.37        601.52        28.14 o                         
   8   0   0        964.23       1012.00        54.29 o                         
   9   0   0         45.79         23.44        13.69 o                         
  10   0   0         90.78         90.81        15.62 o                         
  11   0   0         46.01         57.51        15.95 o                         
  12   0   0        418.63        352.90        53.05 o                         
   1   1   0       1151.98       1208.76        32.05 o                         
   2   1   0        498.80        526.12        14.67 o                         
   3   1   0        291.47        305.69         9.31 o                         
   4   1   0        387.25        430.55        11.20 o                         
   5   1   0         15.01         28.38        13.90 o                         
   6   1   0        668.27        747.19        28.36 o                         
   7   1   0         64.20         60.42         6.32 o                         
   8   1   0          0.07          8.23         3.64 o                         
   9   1   0         46.19         64.45         9.08 o                         
  10   1   0          5.34          2.33         6.44 o                         
  11   1   0          3.13          2.75         6.80 o                         
  12   1   0        344.78        319.80        49.25 o                         
   0   2   0      11623.32       9692.23       385.03 o                         
   1   2   0       3532.38       3305.40        91.82 o                         
   2   2   0      15626.62      14313.26       340.17 o                         
   3   2   0         39.39         45.46         2.97 o                         
   4   2   0        130.71        156.10        27.83 o                         
   5   2   0        719.51        665.49       133.13 o                         
   6   2   0       1113.84       1266.11        89.26 o                         
   7   2   0         81.97         70.02         9.47 o                         
   8   2   0        442.01        447.11        20.16 o                         
   9   2   0          1.10          9.60         8.98 o                         
  10   2   0        212.85        211.63        21.56 o                         
  11   2   0          6.32         16.21        20.95 o                         
   1   3   0         57.30         37.89         2.46 o                         
   2   3   0       2912.79       2639.06        71.85 o                         
   3   3   0         17.22          8.52         3.43 o                         
   4   3   0       1846.61       1860.36        72.54 o                         
   5   3   0        210.87        222.94        10.03 o                         
   6   3   0         30.56         19.87         4.68 o                         
   7   3   0        131.25         99.97        18.09 o                         
   8   3   0         74.86         67.06        12.81 o                         
   9   3   0          0.90          6.57         6.02 o                         
  10   3   0        304.60        260.92        17.99 o                         
  11   3   0        172.02        183.36        21.09 o                         
   0   4   0       1869.81       2006.11       102.18 o                         
   1   4   0        950.50        837.97        24.73 o                         
   2   4   0         45.66         50.33         2.76 o                         
   3   4   0       1614.22       1597.22        40.52 o                         
   4   4   0       1108.85       1054.93        59.92 o                         
   5   4   0         46.54         40.09        23.78 o                         
   6   4   0          3.19          4.54         4.75 o                         
   7   4   0         68.40        124.69        21.60 o                         
   8   4   0        181.13        172.72        11.58 o                         
   9   4   0          7.37          5.45         7.47 o                         
  10   4   0          3.18          2.04         6.54 o                         
  11   4   0          3.50          0.00        10.60 o                         
   1   5   0       1765.33       1843.11       193.40 o                         
   2   5   0       1900.19       1816.77        47.87 o                         
   3   5   0        147.94        143.65         5.49 o                         
   4   5   0       2499.04       2311.24        64.51 o                         
   5   5   0        565.45        585.47        53.32 o                         
   6   5   0       4550.91       4492.37       150.13 o                         
   7   5   0        378.84        395.87        17.78 o                         
   8   5   0          1.13          6.56         7.79 o                         
   9   5   0        193.10        231.18        38.75 o                         
  10   5   0        125.40        136.76        39.22 o                         
  11   5   0         63.64         74.27        28.58 o                         
   0   6   0         44.79         42.90         7.27 o                         
   1   6   0        287.19        284.79        15.31 o                         
   2   6   0        684.23        658.16        18.12 o                         
   3   6   0         70.48         63.03         4.62 o                         
   4   6   0        601.08        544.32        19.05 o                         
   5   6   0        770.95        753.56        27.53 o                         
   6   6   0       1010.60        905.33       214.68 o                         
   7   6   0         15.02         25.76         9.60 o                         
   8   6   0         25.83         34.83        44.82 o                         
   9   6   0          0.03          2.39         5.39 o                         
  10   6   0         13.26         18.27        11.43 o                         
   1   7   0        925.75        961.08        72.02 o                         
   2   7   0        253.90        273.31        10.45 o                         
   3   7   0          2.68          6.08         3.80 o                         
   4   7   0       3642.36       3450.05       103.49 o                         
   5   7   0         26.73         22.24         5.69 o                         
   6   7   0         62.17         54.58        15.29 o                         
   7   7   0        381.30        424.65        56.53 o                         
   8   7   0        276.74        264.37        31.62 o                         
   9   7   0          4.10          6.15         6.83 o                         
   0   8   0        136.96        178.11        16.15 o                         
   1   8   0         21.99         22.11         7.53 o                         
   2   8   0        171.77        157.32         8.69 o                         
   3   8   0          1.35          3.81         3.45 o                         
   4   8   0        270.87        284.18        17.47 o                         
   5   8   0         52.50         50.18         7.15 o                         
   6   8   0        216.79        154.53        16.18 o                         
   7   8   0          4.09         15.07        16.32 o                         
   8   8   0        623.59        706.00        80.00 o                         
   9   8   0          6.69         23.14        10.12 o                         
   1   9   0         68.90         83.99         8.65 o                         
   2   9   0        234.21        220.79        16.18 o                         
   3   9   0        151.29        144.06        13.15 o                         
   4   9   0          3.66          0.00         6.01 o                         
   5   9   0         75.93         99.76        34.51 o                         
   6   9   0          0.16         16.33        17.09 o                         
   7   9   0        317.90        354.83        39.24 o                         
   8   9   0         45.73         64.06        29.27 o                         
   0  10   0        902.33        776.83        66.12 o                         
   1  10   0         47.06         36.02        15.70 o                         
   2  10   0         38.65         33.56        10.19 o                         
   3  10   0        240.36        234.04        15.46 o                         
   4  10   0         42.29         46.24        11.44 o                         
   5  10   0        197.43        227.37        42.20 o                         
   6  10   0        156.81        197.34        20.91 o                         
   7  10   0         82.72         80.29        14.44 o                         
   1  11   0         98.89         53.38        23.59 o                         
   2  11   0         67.97         59.83        25.16 o                         
   3  11   0        125.89        137.41        15.70 o                         
   4  11   0        105.29         86.59        23.49 o                         
   5  11   0          1.41          0.00        10.08 o                         
   1  12   0        169.48         86.78        28.93 o                         
   2  12   0        315.37        369.61        43.50 o                         
   3  12   0         45.12        115.88        25.88 o                         
 -12   1   1        212.98        240.39        62.89 o                         
 -11   1   1        206.22        227.35        16.71 o                         
 -10   1   1          0.26          0.00         6.77 o                         
  -9   1   1        415.36        341.03        20.88 o                         
  -8   1   1        661.00        646.48        64.99 o                         
  -7   1   1         43.04         24.57         6.16 o                         
  -6   1   1        162.51        120.04        11.25 o                         
  -5   1   1        224.18        285.18        61.94 o                         
  -4   1   1        357.23        352.64         9.47 o                         
  -3   1   1          1.28          2.07         0.63 o                         
  -2   1   1       8009.09       7856.61       328.20 o                         
  -1   1   1        190.13        242.11         6.55 o                         
   0   1   1       1640.21       1708.92        42.17 o                         
   1   1   1       2765.54       2722.76        67.13 o                         
   2   1   1        473.41        483.61        12.75 o                         
   3   1   1        236.72        239.46         6.58 o                         
   4   1   1        983.81       1018.05        24.42 o                         
   5   1   1        542.75        477.21        13.42 o                         
   6   1   1        387.40        541.32        24.08 o                         
   7   1   1        231.05        235.64        11.49 o                         
   8   1   1          1.40         11.27         6.26 o                         
   9   1   1        106.68        100.19        13.58 o                         
  10   1   1        757.90        747.94        32.36 o                         
  11   1   1         11.55          5.74         8.75 o                         
 -11   2   1        342.63        340.91        42.54 o                         
 -10   2   1          0.20         14.17        15.97 o                         
  -9   2   1        184.78        197.44        21.70 o                         
  -8   2   1        198.82        188.76        19.21 o                         
  -6   2   1        626.39        544.89       199.55 o                         
  -5   2   1         43.90         53.07         3.66 o                         
  -4   2   1       5558.77       5906.19       135.34 o                         
  -3   2   1         12.16          6.14         1.08 o                         
  -2   2   1       1361.83       1333.15        32.98 o                         
  -1   2   1        457.24        438.54        14.91 o                         
   0   2   1         48.61         57.30         4.06 o                         
   1   2   1        227.88        269.10         8.09 o                         
   2   2   1      16732.19      15523.18       351.29 o                         
   3   2   1       2078.02       2100.53        56.06 o                         
   4   2   1          0.07          1.06         1.40 o                         
   5   2   1        172.54        214.12        23.91 o                         
   6   2   1       1785.70       2074.90        67.34 o                         
   7   2   1         77.48         77.86         6.51 o                         
   8   2   1        276.25        250.76        14.38 o                         
   9   2   1          5.90          4.57         5.70 o                         
  10   2   1         55.04         51.08         9.25 o                         
  11   2   1         62.00         61.62        11.60 o                         
 -11   3   1          2.59          2.25        10.40 o                         
 -10   3   1         13.15         14.87         7.14 o                         
  -9   3   1        177.20        173.16        35.54 o                         
  -8   3   1        185.98        198.73        39.29 o                         
  -7   3   1         20.51        108.74        19.92 o                         
  -6   3   1         14.39          4.67         3.79 o                         
  -5   3   1        137.26        145.19         7.60 o                         
  -4   3   1       1422.59       1538.45        38.90 o                         
  -3   3   1       2041.93       1989.55        62.81 o                         
  -2   3   1         35.00         53.44         2.44 o                         
  -1   3   1         56.79         68.89         3.01 o                         
   0   3   1       6683.31       6487.38       163.38 o                         
   1   3   1       2006.58       1995.26        47.00 o                         
   2   3   1       2958.11       2830.88        70.94 o                         
   3   3   1         62.53         65.53         2.72 o                         
   4   3   1        430.60        416.12        20.65 o                         
   5   3   1        663.60        643.76        20.62 o                         
   6   3   1         84.18         64.69        13.74 o                         
   7   3   1        187.90        169.51        16.17 o                         
   8   3   1        431.01        428.95        45.98 o                         
   9   3   1        642.94        623.12        25.79 o                         
  10   3   1         10.75          8.10         6.93 o                         
  11   3   1         81.46         71.32        20.65 o                         
 -11   4   1          2.48         13.65        13.48 o                         
 -10   4   1        489.07        519.35        79.78 o                         
  -9   4   1          6.66          2.09         6.21 o                         
  -8   4   1         50.04         60.85        15.48 o                         
  -7   4   1        624.71        675.14        57.87 o                         
  -6   4   1          3.34         24.18        42.89 o                         
  -5   4   1        653.55        683.01        37.64 o                         
  -4   4   1       1819.11       1804.98        67.88 o                         
  -3   4   1         70.29         65.10         6.67 o                         
  -2   4   1       1686.21       1627.06        38.94 o                         
  -1   4   1        138.46        170.65        10.60 o                         
   0   4   1         54.36         96.78         4.40 o                         
   1   4   1         55.73         50.39         3.02 o                         
   2   4   1        105.02        111.74         4.33 o                         
   3   4   1         22.89         10.78         2.33 o                         
   4   4   1       2845.89       2732.87        75.26 o                         
   5   4   1        688.86        690.39        27.16 o                         
   6   4   1        166.14        150.16         9.21 o                         
   7   4   1         77.46         83.25         9.51 o                         
   8   4   1          3.83         17.36         8.16 o                         
   9   4   1        267.02        249.12        14.59 o                         
  10   4   1         11.57          0.00         7.60 o                         
  11   4   1        126.63        122.44        28.80 o                         
 -11   5   1          0.78          0.00        14.99 o                         
 -10   5   1          8.38          9.34         6.29 o                         
  -9   5   1         74.60         86.41         9.44 o                         
  -8   5   1        179.98        186.98        12.16 o                         
  -7   5   1         82.04         83.79         8.16 o                         
  -6   5   1        172.70        188.50        12.25 o                         
  -5   5   1         48.46         96.06        43.95 o                         
  -4   5   1        560.32        548.63        25.37 o                         
  -3   5   1         43.55         42.16         4.55 o                         
  -2   5   1        257.41        239.22         9.02 o                         
  -1   5   1        282.83        307.69        14.77 o                         
   0   5   1        547.16        638.12        20.49 o                         
   1   5   1        180.60        173.08         6.85 o                         
   2   5   1       1248.06       1234.28        30.72 o                         
   3   5   1        105.83         72.96         4.44 o                         
   4   5   1         24.16         14.90        13.31 o                         
   5   5   1         98.97         78.99        34.94 o                         
   6   5   1        806.38       1255.55       752.43 o                         
   7   5   1          0.07         44.23        38.78 o                         
   8   5   1        150.51        162.57        11.72 o                         
   9   5   1          0.03          4.07         5.33 o                         
  10   5   1          0.64          2.09         7.50 o                         
 -10   6   1        133.73        168.12        34.73 o                         
  -9   6   1         42.05         39.37        18.71 o                         
  -8   6   1        293.59        350.49        27.33 o                         
  -7   6   1        922.27        960.98        48.63 o                         
  -6   6   1         17.90         14.69         6.23 o                         
  -5   6   1        350.38        364.72        15.86 o                         
  -4   6   1         28.30         27.91        20.85 o                         
  -3   6   1         83.05         86.86         5.50 o                         
  -2   6   1        451.95        377.36        12.12 o                         
  -1   6   1          3.15          3.08         2.18 o                         
   0   6   1        748.90        711.43        36.78 o                         
   1   6   1          5.73         17.57         2.80 o                         
   2   6   1         34.72         37.72         3.50 o                         
   3   6   1         41.02         43.54         4.20 o                         
   4   6   1        109.70         77.45        12.17 o                         
   5   6   1        572.34        553.48        98.63 o                         
   7   6   1          9.55          2.30         5.08 o                         
   8   6   1          0.41          6.58         8.76 o                         
   9   6   1        518.64        448.13        19.52 o                         
  10   6   1         41.98         37.16        14.34 o                         
  -9   7   1         18.82         24.28         8.64 o                         
  -8   7   1        335.28        371.92        32.16 o                         
  -7   7   1         19.25         23.99         7.60 o                         
  -6   7   1        192.64        184.81        13.39 o                         
  -5   7   1         70.47         68.03         6.86 o                         
  -4   7   1        775.15        747.55        52.27 o                         
  -3   7   1        289.38        268.18        11.72 o                         
  -2   7   1         30.09         15.41        12.25 o                         
  -1   7   1         72.77         63.16         8.54 o                         
   0   7   1        292.65        319.60        14.35 o                         
   1   7   1          3.31          6.98         2.41 o                         
   2   7   1        254.22        223.24         8.91 o                         
   3   7   1         88.93         80.64         6.72 o                         
   4   7   1        188.48        130.83        98.88 o                         
   5   7   1          8.39          9.72         9.50 o                         
   6   7   1         10.85         18.21         6.28 o                         
   7   7   1        123.07        138.30        18.74 o                         
   8   7   1        293.60        298.89        31.32 o                         
   9   7   1        368.12        338.55        23.09 o                         
  -9   8   1        112.64        137.26        15.79 o                         
  -8   8   1         13.21         17.02         8.38 o                         
  -7   8   1         55.35         60.75         9.41 o                         
  -6   8   1          0.01         98.39        33.79 o                         
  -5   8   1         32.32         24.96         7.51 o                         
  -4   8   1          2.82          8.06         4.98 o                         
  -3   8   1         22.44         19.70         5.41 o                         
  -2   8   1          0.11          2.22         3.22 o                         
  -1   8   1         65.64         63.29         8.73 o                         
   0   8   1        253.76        230.96        24.09 o                         
   1   8   1        239.91        225.24        10.67 o                         
   2   8   1        149.95        152.05         8.71 o                         
   3   8   1        462.36        432.73        17.80 o                         
   4   8   1        194.75        153.04        10.08 o                         
   5   8   1          3.29          5.69         6.66 o                         
   6   8   1        210.20        212.93        16.95 o                         
   7   8   1        172.75        156.08        19.18 o                         
   8   8   1        155.87        176.98        18.15 o                         
   9   8   1         49.32         45.60        12.35 o                         
  -8   9   1        213.06        282.03        31.73 o                         
  -7   9   1        126.46        136.35        15.48 o                         
  -6   9   1        144.53        181.28        14.72 o                         
  -5   9   1        236.08        253.14        61.87 o                         
  -4   9   1        286.40        282.48        14.61 o                         
  -3   9   1         56.99         35.36         7.02 o                         
  -2   9   1        414.94        379.38        23.31 o                         
  -1   9   1        244.29        235.73        14.08 o                         
   0   9   1        311.40        297.87        29.50 o                         
   1   9   1        164.79        145.53        24.36 o                         
   2   9   1        391.84        370.40        25.05 o                         
   3   9   1          8.66          9.32         4.40 o                         
   4   9   1         26.59         21.15         6.69 o                         
   5   9   1          5.47          5.56         7.97 o                         
   6   9   1        162.69        199.74        21.25 o                         
   7   9   1        166.75        175.75        21.39 o                         
   8   9   1         37.29         54.67        49.24 o                         
  -7  10   1         24.63         17.50        10.16 o                         
  -6  10   1         12.63         42.66        34.44 o                         
  -5  10   1         35.93         22.07         8.42 o                         
  -4  10   1         20.22         28.69        26.49 o                         
  -3  10   1          4.26          9.33         8.67 o                         
  -2  10   1         43.10         38.76        10.95 o                         
  -1  10   1          1.10          2.77         4.69 o                         
   0  10   1         24.75         41.77        15.79 o                         
   1  10   1        479.91        512.74        41.52 o                         
   2  10   1        132.90        158.00        15.46 o                         
   3  10   1          5.98          2.50         9.73 o                         
   4  10   1         16.42         12.61         8.80 o                         
   5  10   1        100.53         85.70        15.81 o                         
   6  10   1         40.08         21.04        16.75 o                         
   7  10   1         65.05         85.49        17.46 o                         
  -5  11   1         14.18         25.90        23.49 o                         
  -4  11   1        141.04        184.46        15.50 o                         
  -3  11   1        258.72        287.63        26.42 o                         
  -2  11   1         80.62        122.59        19.35 o                         
  -1  11   1        291.48        305.93        25.12 o                         
   0  11   1        152.66        142.84        16.79 o                         
   1  11   1         90.23         34.40        18.48 o                         
   2  11   1         42.99         49.65        24.08 o                         
   3  11   1         13.24         19.38        11.59 o                         
   4  11   1          7.45         27.90         9.64 o                         
   5  11   1         50.83         59.81        24.74 o                         
   1  12   1          0.40         11.44        16.86 o                         
   2  12   1         16.40         13.34        18.33 o                         
 -12   0   2          0.10          0.00        16.95 o                         
 -11   0   2        190.51        184.50        22.42 o                         
 -10   0   2         36.52          0.00        14.69 o                         
  -9   0   2        496.85        467.11        31.56 o                         
  -8   0   2         11.96         20.19         7.93 o                         
  -7   0   2        131.68        111.89         9.65 o                         
  -6   0   2       1943.85       1942.36        64.81 o                         
  -5   0   2        442.42        421.85        16.29 o                         
  -4   0   2        984.11        964.49        32.86 o                         
  -3   0   2        119.12        106.94         5.11 o                         
  -2   0   2          6.66          3.91         0.97 o                         
  -1   0   2        142.69        187.71         6.93 o                         
   0   0   2      17194.79      15016.98       476.82 o                         
   1   0   2        989.65       1076.63        34.67 o                         
   2   0   2      39737.84      36351.63      1722.91 o                         
   3   0   2        246.09        232.31         9.09 o                         
   4   0   2       1762.83       1844.52        71.40 o                         
   5   0   2          2.96          0.00         2.55 o                         
   6   0   2         38.49          0.00         6.52 o                         
   7   0   2       1977.34       2037.23        81.94 o                         
   8   0   2       2599.71       2830.79       136.18 o                         
   9   0   2        645.03        610.25        38.00 o                         
  10   0   2        766.28        769.64        46.93 o                         
  11   0   2        734.29        556.56        39.02 o                         
 -11   1   2         86.35         64.02        10.89 o                         
 -10   1   2        107.09        126.93        12.43 o                         
  -9   1   2         67.64         63.30         8.91 o                         
  -8   1   2        179.60        160.19         9.82 o                         
  -7   1   2          7.63         37.94        16.44 o                         
  -5   1   2        773.67        735.41       109.92 o                         
  -4   1   2       1212.69       1210.70        33.64 o                         
  -3   1   2         42.87         36.51        13.84 o                         
  -2   1   2       5406.75       5476.95       124.51 o                         
  -1   1   2       2871.00       2831.72        65.56 o                         
   0   1   2       1549.63       1521.27        40.02 o                         
   1   1   2          5.61          8.88         1.64 o                         
   2   1   2      11099.33      11351.47       307.21 o                         
   3   1   2       1017.35       1049.53        24.77 o                         
   4   1   2          0.44          2.23         1.30 o                         
   5   1   2        121.70        169.68        33.03 o                         
   6   1   2        141.79        211.80        11.88 o                         
   7   1   2        562.19        612.86        23.08 o                         
   8   1   2          0.68          0.46         3.63 o                         
   9   1   2          5.12          2.10         4.58 o                         
  10   1   2         73.16         80.77        10.54 o                         
  11   1   2         29.22         38.60        13.84 o                         
 -11   2   2        261.40        285.01        18.60 o                         
 -10   2   2         30.71         30.06         7.95 o                         
  -9   2   2        228.46        214.72        35.33 o                         
  -8   2   2         37.88         35.78         5.86 o                         
  -7   2   2        576.05        526.70        17.93 o                         
  -6   2   2        746.14        776.52        55.83 o                         
  -5   2   2         11.00          8.35         4.84 o                         
  -4   2   2       3470.09       3571.86       252.19 o                         
  -3   2   2        225.38        202.52        11.10 o                         
  -2   2   2         27.18         28.77         2.85 o                         
  -1   2   2          4.41          8.63         4.42 o                         
   0   2   2        870.37        880.01        21.27 o                         
   1   2   2       1551.82       1610.64        37.96 o                         
   2   2   2      15546.03      14803.51       338.92 o                         
   3   2   2         66.97         77.64         3.65 o                         
   4   2   2        953.14        987.13        25.30 o                         
   5   2   2        138.04        136.92        40.27 o                         
   7   2   2        615.63        604.30        20.40 o                         
   8   2   2        412.23        442.42        18.63 o                         
   9   2   2        887.54        814.64        95.65 o                         
  10   2   2        116.41         95.14        12.41 o                         
  11   2   2         71.19         48.68        19.21 o                         
 -11   3   2         71.38         78.78        12.97 o                         
 -10   3   2        538.18        513.18        25.37 o                         
  -9   3   2          0.03          5.44         5.02 o                         
  -8   3   2        178.27        161.83        15.56 o                         
  -7   3   2        296.32        287.23        19.80 o                         
  -6   3   2         30.52         24.13         4.88 o                         
  -5   3   2         23.94         43.50         4.83 o                         
  -4   3   2         47.16         52.11         7.13 o                         
  -3   3   2       3225.28       3348.90        98.16 o                         
  -2   3   2        420.83        439.43        11.62 o                         
  -1   3   2         17.24         16.91         1.52 o                         
   0   3   2       6618.56       6357.76       158.59 o                         
   1   3   2        146.30        123.78         4.57 o                         
   2   3   2       1988.55       2031.72        47.46 o                         
   3   3   2        676.29        677.40        17.02 o                         
   4   3   2        130.43        131.52        19.04 o                         
   5   3   2        925.75        933.38        29.42 o                         
   6   3   2        789.91        824.78        36.85 o                         
   7   3   2        297.36        308.38        17.31 o                         
   8   3   2        711.49        742.62        35.59 o                         
   9   3   2         46.25         68.57         9.49 o                         
  10   3   2          9.88         10.51         7.78 o                         
  11   3   2        101.42        101.16        18.72 o                         
 -11   4   2        480.31        460.76        39.65 o                         
 -10   4   2         31.08         27.86        14.63 o                         
  -9   4   2          0.02          5.09         5.85 o                         
  -8   4   2         70.79         69.69         9.31 o                         
  -7   4   2        348.89        362.46        17.01 o                         
  -6   4   2        240.89        247.30        32.67 o                         
  -5   4   2         61.43         77.72         6.66 o                         
  -4   4   2        525.03        541.07        29.04 o                         
  -3   4   2        111.03        117.49         8.10 o                         
  -2   4   2        580.39        623.19        16.36 o                         
  -1   4   2         27.16         30.25         2.37 o                         
   0   4   2         72.51         71.77         3.64 o                         
   1   4   2       2267.63       2397.56        60.58 o                         
   2   4   2        487.69        483.23        13.12 o                         
   3   4   2        419.07        416.41        11.46 o                         
   4   4   2        600.62        537.21        42.63 o                         
   5   4   2          2.25         93.90        32.61 o                         
   6   4   2        203.93        217.45        19.09 o                         
   7   4   2       1083.22       1059.15        33.45 o                         
   8   4   2        480.03        487.16        26.27 o                         
   9   4   2         18.10         10.22         6.85 o                         
  10   4   2         33.41         33.10         7.78 o                         
  11   4   2          0.00          9.09        11.69 o                         
 -10   5   2        248.45        275.28        26.90 o                         
  -9   5   2          8.56          7.06         6.93 o                         
  -8   5   2        228.10        245.66        16.80 o                         
  -7   5   2         33.34         49.57         6.74 o                         
  -6   5   2        148.47        158.80        37.40 o                         
  -5   5   2        359.31        398.68        15.05 o                         
  -4   5   2        373.40        364.19        13.28 o                         
  -3   5   2        186.10        212.00         7.83 o                         
  -2   5   2       1347.87       1227.59        30.64 o                         
  -1   5   2        105.47        101.01         4.71 o                         
   0   5   2       2837.90       2946.42        81.43 o                         
   1   5   2        541.78        567.35        22.35 o                         
   2   5   2        198.75        225.08         8.33 o                         
   3   5   2        572.91        522.52        14.45 o                         
   4   5   2       1030.43       1001.77        39.22 o                         
   5   5   2       1462.47       1385.40        45.36 o                         
   6   5   2       2217.17       2301.45       197.34 o                         
   7   5   2          8.14          8.18         4.86 o                         
   8   5   2        552.87        571.98        46.64 o                         
   9   5   2          0.03          0.00         6.85 o                         
  10   5   2        119.74        130.32        32.62 o                         
  11   5   2        130.89        150.18        38.01 o                         
 -10   6   2          3.67         12.07         9.31 o                         
  -9   6   2         56.27         82.95        10.44 o                         
  -8   6   2        246.11        233.59        31.81 o                         
  -7   6   2        183.23        182.85        11.71 o                         
  -6   6   2         14.89         47.32        17.58 o                         
  -5   6   2         20.55         45.87        19.10 o                         
  -4   6   2        747.77        728.71        37.16 o                         
  -3   6   2         10.68          4.77         5.32 o                         
  -2   6   2        490.15        415.57        12.50 o                         
  -1   6   2        160.67        188.56         8.12 o                         
   0   6   2        919.81       1009.56        30.67 o                         
   1   6   2        355.25        347.42        17.91 o                         
   2   6   2        251.54        238.83         9.19 o                         
   3   6   2        430.76        397.62        13.01 o                         
   4   6   2        818.12        779.57        26.99 o                         
   5   6   2       1122.55       1093.63        56.51 o                         
   6   6   2       2104.25       1850.59       155.87 o                         
   7   6   2          5.45          3.44         5.04 o                         
   8   6   2          0.26          7.41         5.75 o                         
   9   6   2          2.46         16.47         8.83 o                         
  10   6   2         15.01          5.57        11.54 o                         
  -9   7   2          1.64          4.77         7.35 o                         
  -8   7   2        107.57        141.23        26.41 o                         
  -7   7   2        168.26        185.82        19.36 o                         
  -6   7   2        177.17        173.49        13.11 o                         
  -5   7   2        230.69        241.50        38.09 o                         
  -4   7   2        889.35        864.93        32.87 o                         
  -3   7   2        728.21        706.38        23.66 o                         
  -2   7   2       1963.44       1862.21        52.52 o                         
  -1   7   2         89.64         88.51         8.41 o                         
   0   7   2        108.35        101.82         7.02 o                         
   1   7   2        288.18        266.14        10.45 o                         
   2   7   2         23.62         11.92         5.52 o                         
   3   7   2       1588.21       1531.20        45.17 o                         
   4   7   2        282.82        275.35        16.69 o                         
   5   7   2        140.66        138.88        11.03 o                         
   6   7   2        695.36        685.68        26.21 o                         
   7   7   2          0.41          9.51         6.99 o                         
   8   7   2        258.61        277.79        41.79 o                         
   9   7   2          8.71         15.28        11.06 o                         
  -9   8   2        102.10        130.75        15.16 o                         
  -8   8   2          1.19          0.46         6.60 o                         
  -7   8   2        124.23        115.24        13.71 o                         
  -6   8   2        832.71        850.18        58.05 o                         
  -5   8   2          0.76          0.62         4.15 o                         
  -4   8   2        589.37        608.85        31.77 o                         
  -3   8   2         65.92         77.02        10.02 o                         
  -2   8   2        492.89        438.81        16.33 o                         
  -1   8   2        597.86        543.77        26.15 o                         
   0   8   2         80.34         84.01        10.38 o                         
   1   8   2        331.18        313.77        13.17 o                         
   2   8   2        590.42        575.86        22.28 o                         
   3   8   2       1227.66       1135.22        38.21 o                         
   4   8   2         13.47         20.40         7.14 o                         
   5   8   2          4.72         17.13         6.04 o                         
   6   8   2        114.44         88.21        12.20 o                         
   7   8   2          1.31         24.60         8.95 o                         
   8   8   2         73.93         50.63        11.77 o                         
   9   8   2         37.81         40.07        14.40 o                         
  -8   9   2        475.48        575.60        75.05 o                         
  -7   9   2        489.24        517.29        28.02 o                         
  -6   9   2          5.73         15.51        10.34 o                         
  -5   9   2        362.59        400.52        59.22 o                         
  -4   9   2         65.71         86.19        22.83 o                         
  -3   9   2        180.51        179.55        15.67 o                         
  -2   9   2        778.40        725.39        31.48 o                         
  -1   9   2          0.09          0.24         3.56 o                         
   0   9   2        114.49        105.12        10.00 o                         
   1   9   2        255.54        253.06        13.41 o                         
   2   9   2        218.49        228.78        14.05 o                         
   3   9   2        177.64        182.68        11.06 o                         
   4   9   2         17.49         13.37         5.41 o                         
   5   9   2         55.65         72.37        11.70 o                         
   6   9   2          1.58         10.10        15.34 o                         
   7   9   2         16.19         31.76         8.41 o                         
  -7  10   2         43.81         31.82        14.63 o                         
  -6  10   2        169.56        183.76        32.13 o                         
  -5  10   2          3.28          0.17         5.17 o                         
  -4  10   2        214.12        215.32        17.20 o                         
  -3  10   2         24.51         27.03         7.21 o                         
  -2  10   2          7.30         29.00        21.46 o                         
  -1  10   2        154.16        174.00        23.70 o                         
   0  10   2         72.67         96.73        11.20 o                         
   1  10   2        547.29        593.03        30.89 o                         
   2  10   2         58.48         58.16        10.15 o                         
   3  10   2          9.38         12.40         7.18 o                         
   4  10   2        440.84        441.20        30.03 o                         
   5  10   2        101.27        144.56        18.65 o                         
   6  10   2        118.43        107.25        27.79 o                         
  -5  11   2         18.93         14.53        17.09 o                         
  -4  11   2         40.62         58.62        18.65 o                         
  -3  11   2          3.25          3.85        10.80 o                         
  -2  11   2        191.17        221.89        30.74 o                         
  -1  11   2        695.56        752.86        65.19 o                         
   0  11   2        203.50        158.84        27.31 o                         
   1  11   2          0.13          0.00        11.97 o                         
   2  11   2          9.58          8.88         7.01 o                         
   3  11   2          5.90          0.12         7.10 o                         
   4  11   2         20.96         22.78        10.62 o                         
   5  11   2         47.81         64.20        25.19 o                         
   0  12   2          1.40          0.00        18.36 o                         
   1  12   2         38.53         41.40        20.33 o                         
   2  12   2        133.43        112.93        25.92 o                         
 -11   1   3         63.20         65.72        19.83 o                         
 -10   1   3        251.95        222.70        14.99 o                         
  -9   1   3         81.34         85.20        10.00 o                         
  -8   1   3         34.03         44.78         6.31 o                         
  -7   1   3       1168.94       1148.15        34.23 o                         
  -6   1   3       1108.46       1080.01        29.27 o                         
  -5   1   3       1000.42        830.85       179.11 o                         
  -4   1   3        825.37        732.09        18.23 o                         
  -3   1   3       2070.81       2238.51        54.42 o                         
  -2   1   3       1656.88       1743.97        40.10 o                         
  -1   1   3       1159.46       1230.74        28.43 o                         
   0   1   3        503.12        530.77        14.84 o                         
   1   1   3       1930.39       1979.96        53.49 o                         
   2   1   3       5259.58       5746.27       128.80 o                         
   3   1   3       2832.13       2930.66        70.61 o                         
   4   1   3         34.53         22.41         2.26 o                         
   5   1   3          2.12          1.60         2.71 o                         
   6   1   3        181.78        182.57         8.73 o                         
   7   1   3        125.20        150.13        26.09 o                         
   8   1   3        239.48        240.37        12.45 o                         
   9   1   3        821.33        834.67        34.44 o                         
  10   1   3          0.69          0.00         7.34 o                         
  11   1   3        445.37        444.14        24.57 o                         
 -11   2   3        506.53        454.11        42.13 o                         
 -10   2   3        105.36        115.57        13.84 o                         
  -9   2   3        301.27        298.99        30.34 o                         
  -8   2   3        162.37        150.82         8.87 o                         
  -7   2   3          3.86          6.64         4.50 o                         
  -6   2   3        636.36        605.71        21.72 o                         
  -5   2   3         82.44         92.77        55.61 o                         
  -4   2   3       1174.25       1366.04        47.19 o                         
  -3   2   3        704.79        623.31        15.62 o                         
  -2   2   3       1157.39       1362.68        32.17 o                         
  -1   2   3       2840.17       2867.14        66.66 o                         
   0   2   3         88.31         75.39         4.43 o                         
   1   2   3        115.52        113.99         3.79 o                         
   2   2   3       6669.09       6927.90       176.07 o                         
   3   2   3         72.42        110.31         3.96 o                         
   4   2   3       2389.61       2015.70       499.14 o                         
   5   2   3        719.68        765.41        21.66 o                         
   6   2   3         57.43         47.08        10.30 o                         
   7   2   3        151.28        190.21        44.44 o                         
   8   2   3          9.26         17.90         5.61 o                         
   9   2   3         94.38        102.94        11.58 o                         
  10   2   3        130.08        133.79        13.16 o                         
  11   2   3         76.37         76.56        21.44 o                         
 -11   3   3        400.45        422.57        28.52 o                         
 -10   3   3         73.58         80.05        10.75 o                         
  -9   3   3        434.42        412.17        27.34 o                         
  -8   3   3         41.98         36.66        26.41 o                         
  -7   3   3        833.98        807.64        26.02 o                         
  -6   3   3         41.91         52.68        11.12 o                         
  -5   3   3        568.73        586.24        27.56 o                         
  -4   3   3        148.70        192.26         6.62 o                         
  -3   3   3        866.43        953.96        24.96 o                         
  -2   3   3         24.44         22.33         1.97 o                         
  -1   3   3         30.74         35.48         2.11 o                         
   0   3   3         92.58        119.23         4.17 o                         
   1   3   3        488.64        571.67        15.73 o                         
   2   3   3        704.52        747.82        18.95 o                         
   3   3   3         45.85         49.46         2.73 o                         
   4   3   3        810.25        949.55        23.60 o                         
   5   3   3         57.56         87.37        23.82 o                         
   6   3   3          0.31         78.35        69.12 o                         
   7   3   3        794.70        779.69        74.61 o                         
   8   3   3        189.58        196.06        18.81 o                         
   9   3   3         14.39          0.00         8.61 o                         
  10   3   3         36.26         36.36         9.07 o                         
  11   3   3        221.97        212.10        17.97 o                         
 -11   4   3        572.62        597.97       117.76 o                         
 -10   4   3         18.85         28.16         8.19 o                         
  -9   4   3        225.81        221.65        23.92 o                         
  -8   4   3        142.42        146.37        19.65 o                         
  -7   4   3          0.86          1.83         3.81 o                         
  -6   4   3        672.31        652.33        38.48 o                         
  -5   4   3       1891.14       1833.04       112.41 o                         
  -4   4   3         81.31         61.93         5.85 o                         
  -3   4   3        584.73        541.33        14.36 o                         
  -2   4   3       2976.06       3195.09        74.06 o                         
  -1   4   3        783.10        779.84        21.56 o                         
   0   4   3        564.47        516.85        14.08 o                         
   1   4   3       2437.75       2568.95        64.82 o                         
   2   4   3         78.14        124.76         4.73 o                         
   3   4   3        732.33        677.02        17.47 o                         
   4   4   3        617.50        664.57        19.50 o                         
   5   4   3        945.06        866.06        34.35 o                         
   6   4   3          0.09         17.59        13.65 o                         
   7   4   3       1457.93       1534.77       121.57 o                         
   8   4   3        172.04        187.64        25.81 o                         
   9   4   3         70.21         59.31        13.56 o                         
  10   4   3         32.25         27.14         9.52 o                         
  11   4   3         94.26         81.86        26.20 o                         
 -10   5   3         46.95         37.22         9.43 o                         
  -9   5   3          3.12         10.45         5.39 o                         
  -8   5   3          5.76          0.48         4.57 o                         
  -7   5   3        201.23        205.33        25.95 o                         
  -6   5   3        113.20        145.63        11.97 o                         
  -5   5   3        246.84        236.31        10.53 o                         
  -4   5   3         56.23         63.76         5.07 o                         
  -3   5   3         15.66         23.91         2.80 o                         
  -2   5   3         46.08         52.84         3.35 o                         
  -1   5   3         31.67         41.91         3.20 o                         
   0   5   3         43.19         34.55         3.22 o                         
   1   5   3        483.30        511.50        15.25 o                         
   2   5   3         38.52         32.61         2.95 o                         
   3   5   3        428.90        443.62        12.72 o                         
   4   5   3        215.26        219.39         9.69 o                         
   5   5   3         60.92        115.79        31.88 o                         
   6   5   3        144.40        253.29        17.65 o                         
   7   5   3         19.84         22.60         5.33 o                         
   8   5   3        322.72        321.88        49.06 o                         
   9   5   3         17.22         20.76         7.21 o                         
  10   5   3          2.06          1.12         7.55 o                         
 -10   6   3         96.64        122.58        17.46 o                         
  -9   6   3        145.32        172.94        16.44 o                         
  -8   6   3        212.10        226.25        19.93 o                         
  -7   6   3         29.94         25.61         9.69 o                         
  -6   6   3        221.86        229.54        25.45 o                         
  -5   6   3        751.95        781.34        55.88 o                         
  -4   6   3        167.61        165.42         8.36 o                         
  -3   6   3       1238.46       1184.08        31.86 o                         
  -2   6   3          6.12         12.76         2.30 o                         
  -1   6   3        318.45        306.81        10.67 o                         
   0   6   3        950.35        866.21        24.87 o                         
   1   6   3         29.36         38.97         4.18 o                         
   2   6   3       1088.11        955.27        24.42 o                         
   3   6   3        125.26        107.80         5.59 o                         
   4   6   3        209.19        197.95         9.52 o                         
   5   6   3        620.28        607.68        93.00 o                         
   6   6   3         57.59        128.20        45.84 o                         
   7   6   3       1064.33       1019.35        33.12 o                         
   8   6   3         43.92         50.28         7.18 o                         
   9   6   3          0.01          0.68         5.79 o                         
  10   6   3         13.80         30.13        13.90 o                         
  -9   7   3         10.09          8.52         6.99 o                         
  -8   7   3         66.61         63.21        11.85 o                         
  -7   7   3        110.99        131.64        15.16 o                         
  -6   7   3         23.59         43.28         7.50 o                         
  -5   7   3        290.63        305.27        36.73 o                         
  -4   7   3          0.34          0.64         5.37 o                         
  -3   7   3        109.46        106.15         8.07 o                         
  -2   7   3        496.40        480.58        20.16 o                         
  -1   7   3         11.11         13.85         4.79 o                         
   0   7   3         30.16         26.97         4.70 o                         
   1   7   3        289.04        283.21        18.83 o                         
   2   7   3        323.08        300.31        10.81 o                         
   3   7   3        240.49        192.55        36.26 o                         
   4   7   3         95.78         95.90        10.85 o                         
   5   7   3         88.93         87.88        23.52 o                         
   6   7   3          1.20         35.35        33.16 o                         
   7   7   3         77.85         78.79         8.96 o                         
   8   7   3          5.26          5.36         5.54 o                         
   9   7   3        108.26        114.52        19.50 o                         
  -9   8   3         11.58         27.99        13.73 o                         
  -8   8   3         29.16         26.54         8.50 o                         
  -7   8   3        105.72        101.73        29.61 o                         
  -6   8   3        126.42        120.14        12.25 o                         
  -5   8   3         10.57         19.63         6.44 o                         
  -4   8   3          0.59          0.00         4.04 o                         
  -3   8   3        246.00        246.60        17.23 o                         
  -2   8   3        580.29        558.07        19.29 o                         
  -1   8   3         81.08         88.38         7.70 o                         
   0   8   3          2.34          4.16         3.47 o                         
   1   8   3        156.24        166.99         8.35 o                         
   2   8   3        524.49        520.23        18.11 o                         
   3   8   3         38.58         35.64        26.65 o                         
   4   8   3        238.39        245.05        14.06 o                         
   5   8   3         25.70         27.27         7.55 o                         
   6   8   3          1.81         11.63         6.05 o                         
   7   8   3          0.44         20.77         6.29 o                         
   8   8   3        383.31        432.51        34.61 o                         
  -8   9   3         67.37        144.46        14.24 o                         
  -7   9   3        529.41        569.88        51.97 o                         
  -6   9   3         84.01        133.56        16.26 o                         
  -5   9   3        669.12        695.54        28.44 o                         
  -4   9   3         39.04         43.77         7.75 o                         
  -3   9   3        140.46        168.70        10.89 o                         
  -2   9   3         63.86         56.97         8.61 o                         
  -1   9   3        626.06        558.56        21.82 o                         
   0   9   3         41.00         55.67         7.03 o                         
   1   9   3        988.25        964.25        31.16 o                         
   2   9   3          1.26          2.64         4.52 o                         
   3   9   3        107.62        120.83        11.52 o                         
   4   9   3        228.92        231.29        16.70 o                         
   5   9   3         94.65        112.76        13.80 o                         
   6   9   3          0.46          1.48         8.84 o                         
   7   9   3         34.81         36.14        10.67 o                         
  -6  10   3          6.23         23.07        18.09 o                         
  -5  10   3          5.18          5.65        11.30 o                         
  -4  10   3         96.02         88.31        15.22 o                         
  -3  10   3         40.43         50.56         9.24 o                         
  -2  10   3         10.22          4.58         7.41 o                         
  -1  10   3         16.73         20.97         8.07 o                         
   0  10   3        103.06        124.89        26.24 o                         
   1  10   3         25.27         20.08         7.03 o                         
   2  10   3         19.71         27.32         7.19 o                         
   3  10   3         86.62         98.01        12.76 o                         
   4  10   3         14.03         13.86         9.36 o                         
   5  10   3         53.67         86.89        13.83 o                         
   6  10   3         11.61          9.08        13.88 o                         
  -5  11   3         14.70         21.85        11.65 o                         
  -4  11   3        178.91        169.08        23.23 o                         
  -2  11   3        246.86        258.96        23.70 o                         
  -1  11   3        676.02        684.61        61.70 o                         
   0  11   3          3.84         36.82         9.45 o                         
   1  11   3        416.48        448.29        43.27 o                         
   2  11   3         46.90         48.66        15.58 o                         
   3  11   3        213.80        219.93        20.95 o                         
   4  11   3         81.98         91.55        16.25 o                         
  -2  12   3          0.43          6.09        11.93 o                         
  -1  12   3          1.77          0.00        16.24 o                         
   0  12   3         22.94         36.31        23.80 o                         
   1  12   3          0.93          0.15        20.29 o                         
   2  12   3          0.81          0.00        21.37 o                         
 -11   0   4          1.24         17.83        11.86 o                         
 -10   0   4       1496.78       1384.09        75.01 o                         
  -9   0   4        303.29        333.39        24.80 o                         
  -8   0   4          1.32          1.04         6.54 o                         
  -7   0   4       1173.50       1108.70        47.57 o                         
  -6   0   4         45.40         59.28         5.01 o                         
  -5   0   4       1796.17       1734.62        58.31 o                         
  -4   0   4        584.61        603.97        22.12 o                         
  -3   0   4       2099.14       2238.68        72.96 o                         
  -2   0   4        222.92        239.08         9.54 o                         
  -1   0   4         68.71         67.49         3.62 o                         
   0   0   4       7270.47       7225.58       228.98 o                         
   1   0   4       1305.45       1415.75        46.07 o                         
   2   0   4        230.28        253.86        10.92 o                         
   3   0   4          2.37          4.28         1.62 o                         
   4   0   4        964.96       1046.87        35.79 o                         
   5   0   4       2938.43       3171.28       103.56 o                         
   6   0   4          5.58          4.76         2.90 o                         
   7   0   4         54.25         79.83        10.25 o                         
   8   0   4         99.86        133.85        14.85 o                         
   9   0   4        296.46        313.03        26.31 o                         
  10   0   4        312.44        208.97        24.05 o                         
  11   0   4        897.86        915.69        58.70 o                         
 -11   1   4         51.15         53.23        12.14 o                         
 -10   1   4        218.87        203.26        17.13 o                         
  -9   1   4        267.83        251.94        14.89 o                         
  -8   1   4        192.65        151.65        15.99 o                         
  -7   1   4        260.33        262.42        10.75 o                         
  -6   1   4         16.13         22.71         2.91 o                         
  -5   1   4        264.71        274.78         9.88 o                         
  -4   1   4          8.59          9.57         2.04 o                         
  -3   1   4        302.29        253.95         9.53 o                         
  -2   1   4         89.81         79.65         3.06 o                         
  -1   1   4        410.93        477.22        11.93 o                         
   0   1   4        309.88        352.79         9.85 o                         
   1   1   4        353.46        407.82        11.96 o                         
   2   1   4       6954.60       6998.30       156.69 o                         
   3   1   4         43.34         53.00         2.67 o                         
   4   1   4       1543.55       1731.11        56.52 o                         
   5   1   4        157.69        135.11         5.52 o                         
   6   1   4         12.37         21.29         8.87 o                         
   7   1   4        114.81        118.97        33.91 o                         
   8   1   4         39.76         52.32         6.86 o                         
   9   1   4        282.59        299.30        16.97 o                         
  10   1   4        135.98        150.04        13.76 o                         
  11   1   4         13.16         23.70        11.33 o                         
 -11   2   4         18.72         18.47         8.94 o                         
 -10   2   4        105.52        122.58        15.62 o                         
  -9   2   4        808.83        814.38        34.05 o                         
  -8   2   4        245.70        235.77        11.09 o                         
  -7   2   4         48.15         48.26         5.36 o                         
  -6   2   4         31.82         33.61         6.17 o                         
  -5   2   4       1236.33       1206.87        45.36 o                         
  -4   2   4       1593.86       1670.04        82.69 o                         
  -3   2   4         83.81        104.71         3.94 o                         
  -2   2   4       4284.92       4434.92       100.19 o                         
  -1   2   4        194.33        194.29         5.75 o                         
   0   2   4       1651.08       1718.80        46.03 o                         
   1   2   4        459.65        451.72        11.48 o                         
   2   2   4        219.81        225.99         7.14 o                         
   3   2   4       6278.76       6497.10       146.09 o                         
   4   2   4        702.48        735.58        72.46 o                         
   5   2   4          1.72         12.11         3.31 o                         
   6   2   4        241.48        246.85        26.71 o                         
   7   2   4        126.51        124.77         7.86 o                         
   8   2   4         69.64         79.36         8.77 o                         
   9   2   4        829.39        858.60        36.77 o                         
  10   2   4          6.80          5.38         7.46 o                         
  11   2   4        127.26        123.14        22.90 o                         
 -11   3   4          7.78          6.16         7.23 o                         
 -10   3   4        104.05        100.49        14.03 o                         
  -9   3   4         28.29         13.01         5.74 o                         
  -8   3   4        501.86        493.36        22.06 o                         
  -7   3   4         16.16         25.90         4.78 o                         
  -6   3   4        234.63        236.67        10.25 o                         
  -5   3   4         15.44         42.71         3.88 o                         
  -4   3   4         40.41         78.74         3.60 o                         
  -3   3   4       1098.46       1099.11        26.66 o                         
  -2   3   4       2140.50       2232.27        51.66 o                         
  -1   3   4       1375.95       1420.26        33.82 o                         
   0   3   4        844.66        788.86        24.69 o                         
   1   3   4        414.51        410.84        11.87 o                         
   2   3   4       1756.97       1698.37        39.74 o                         
   3   3   4        305.53        295.66         8.64 o                         
   4   3   4       6016.49       5842.81       185.96 o                         
   5   3   4        351.87        319.82        23.62 o                         
   6   3   4          0.15          0.00         3.10 o                         
   7   3   4        815.89        831.04        77.23 o                         
   8   3   4        450.06        425.64        36.67 o                         
   9   3   4        187.32        180.37        13.08 o                         
  10   3   4        269.26        253.95        20.37 o                         
  11   3   4          1.15          4.46        10.49 o                         
 -11   4   4         76.91         92.69        22.78 o                         
 -10   4   4          4.32          4.60         5.73 o                         
  -9   4   4         49.83         65.81         7.92 o                         
  -8   4   4         16.27         10.34         7.52 o                         
  -7   4   4        162.60        190.94        15.42 o                         
  -6   4   4         44.50         47.45         7.30 o                         
  -5   4   4        294.09        317.26        16.84 o                         
  -4   4   4       1682.95       1703.77        68.92 o                         
  -3   4   4         29.09         22.32         2.30 o                         
  -2   4   4       3137.36       3320.48        76.33 o                         
  -1   4   4         32.25         23.95         2.09 o                         
   0   4   4        167.76        160.36         5.48 o                         
   1   4   4        420.76        429.54        11.96 o                         
   2   4   4        529.65        605.45        15.77 o                         
   3   4   4       2251.71       2219.47        51.92 o                         
   4   4   4        408.45        391.98        14.50 o                         
   5   4   4          1.89         16.08         5.29 o                         
   6   4   4         43.97         42.40         5.72 o                         
   7   4   4         92.13        107.08        67.87 o                         
   8   4   4       1447.03       1411.17       122.88 o                         
   9   4   4        150.28        158.44        14.02 o                         
  10   4   4          0.35          1.53         7.27 o                         
  11   4   4         10.55         25.24        14.75 o                         
 -10   5   4         25.95         21.00         9.26 o                         
  -9   5   4        413.43        459.98        52.42 o                         
  -8   5   4        129.61        127.12         9.78 o                         
  -7   5   4         10.26          3.21         3.84 o                         
  -6   5   4        592.40        573.46        22.08 o                         
  -5   5   4          0.08          2.18         2.46 o                         
  -4   5   4       1278.11       1225.56        34.94 o                         
  -3   5   4          7.65         24.99         2.80 o                         
  -2   5   4          8.12         10.50         1.97 o                         
  -1   5   4       3200.77       3234.36        76.29 o                         
   0   5   4          1.80          1.63         2.09 o                         
   1   5   4        530.17        512.05        14.31 o                         
   2   5   4        449.35        438.43        12.42 o                         
   3   5   4         39.92         49.04         3.59 o                         
   4   5   4         12.60         14.72         3.17 o                         
   5   5   4       1407.90       1297.39        46.15 o                         
   6   5   4        333.54        323.51        29.51 o                         
   7   5   4        303.59        272.27        25.82 o                         
   8   5   4        412.55        418.11        51.08 o                         
   9   5   4          8.85          3.75         4.98 o                         
  10   5   4        231.79        219.12        27.94 o                         
 -10   6   4         16.53         13.09         7.14 o                         
  -9   6   4          0.67          0.83         5.27 o                         
  -8   6   4         28.81         27.02        14.37 o                         
  -7   6   4         68.02         69.71         8.46 o                         
  -6   6   4         40.32         44.65         6.66 o                         
  -5   6   4        302.35        288.83        29.07 o                         
  -4   6   4        162.21        147.15         9.53 o                         
  -3   6   4          1.16          1.05         2.03 o                         
  -2   6   4         68.10         70.92         4.80 o                         
  -1   6   4         29.62         32.30         3.71 o                         
   0   6   4        429.37        481.20        15.20 o                         
   1   6   4         76.84         81.41         7.60 o                         
   2   6   4         78.31         74.01         4.80 o                         
   3   6   4        361.90        366.11        12.64 o                         
   4   6   4        203.18        206.73         9.64 o                         
   5   6   4         86.35        107.80         8.02 o                         
   6   6   4         40.64         39.95         8.81 o                         
   7   6   4          0.32          6.96         5.40 o                         
   8   6   4          1.10          9.17         4.90 o                         
   9   6   4         17.66         16.34         7.63 o                         
  10   6   4          1.85          2.78         8.44 o                         
  -9   7   4        140.62        170.22        15.57 o                         
  -8   7   4         60.19         93.92        10.69 o                         
  -7   7   4         20.75         26.55         6.94 o                         
  -6   7   4        420.22        438.49        31.75 o                         
  -5   7   4        221.05        220.37        15.42 o                         
  -4   7   4        257.71        258.87        14.11 o                         
  -3   7   4        874.90        809.16        49.70 o                         
  -2   7   4          8.83          9.33         3.18 o                         
  -1   7   4        100.61         90.70         6.00 o                         
   0   7   4        715.50        739.28        27.66 o                         
   1   7   4        764.43        794.12        24.84 o                         
   2   7   4         72.90         68.18         5.38 o                         
   3   7   4        134.61        119.29         8.03 o                         
   4   7   4        128.59        117.76         8.61 o                         
   5   7   4        243.26        240.32        18.32 o                         
   6   7   4         75.95         76.37        11.85 o                         
   7   7   4        482.72        426.14        20.95 o                         
   8   7   4          2.93          1.92         6.23 o                         
   9   7   4        183.88        191.34        17.87 o                         
  -8   8   4        368.64        447.82        49.78 o                         
  -7   8   4          2.56          5.74         5.92 o                         
  -6   8   4          9.97         14.42         4.80 o                         
  -5   8   4        233.30        233.89        13.20 o                         
  -4   8   4         36.89         52.78         7.53 o                         
  -3   8   4          0.84          1.40         3.38 o                         
  -2   8   4       1152.00       1123.00        37.29 o                         
  -1   8   4          1.66          3.23         2.91 o                         
   0   8   4        175.54        173.14         9.53 o                         
   1   8   4        115.75        120.59         7.62 o                         
   2   8   4        181.04        163.96         9.92 o                         
   3   8   4        814.52        753.87        31.12 o                         
   4   8   4         52.05         72.39         9.57 o                         
   5   8   4        306.47        322.43        19.92 o                         
   6   8   4        507.93        495.66        24.35 o                         
   7   8   4          3.67          6.61         6.80 o                         
   8   8   4         70.34         92.08        13.87 o                         
  -7   9   4          2.70         20.56        18.02 o                         
  -6   9   4         87.78        118.71        14.15 o                         
  -5   9   4        396.05        411.13        22.50 o                         
  -4   9   4         33.24         31.35         7.23 o                         
  -3   9   4        186.61        167.43        12.51 o                         
  -2   9   4         23.57         26.74         8.73 o                         
  -1   9   4        365.62        384.65        17.55 o                         
   0   9   4        444.53        458.00        19.59 o                         
   1   9   4        352.30        289.23        23.55 o                         
   2   9   4        478.86        444.15        21.60 o                         
   3   9   4          6.20          6.68         6.55 o                         
   4   9   4         86.15         94.50        12.08 o                         
   5   9   4        152.64        178.59        30.85 o                         
   6   9   4          0.31          4.85         5.56 o                         
   7   9   4        192.95        206.38        15.64 o                         
  -6  10   4        166.31        211.16        17.96 o                         
  -5  10   4         49.98         98.80        41.61 o                         
  -4  10   4         23.96         39.29        13.29 o                         
  -3  10   4         34.39         39.77         8.96 o                         
  -2  10   4         69.95         68.35        15.47 o                         
  -1  10   4          2.85          5.64         4.58 o                         
   0  10   4        702.88        825.63        42.03 o                         
   1  10   4         53.41         83.62        12.06 o                         
   2  10   4         35.89         28.80         7.24 o                         
   3  10   4        110.74        131.73        15.31 o                         
   4  10   4        191.93        181.86        15.69 o                         
   5  10   4        321.02        302.72        47.00 o                         
   6  10   4        157.74        197.02        18.69 o                         
  -5  11   4          4.61         13.59        16.33 o                         
  -4  11   4          1.55          8.61         9.06 o                         
  -3  11   4          1.01          4.24         6.21 o                         
  -2  11   4          8.94         11.80         9.92 o                         
  -1  11   4         23.95         40.17         9.97 o                         
   0  11   4        127.56        121.31        15.71 o                         
   1  11   4          6.21          4.68         5.43 o                         
   2  11   4          0.52         10.14         6.04 o                         
   3  11   4         26.96         31.43        10.21 o                         
   4  11   4         32.39         45.22        12.03 o                         
  -1  12   4          4.94         20.00        28.75 o                         
   0  12   4         35.91         11.42        12.06 o                         
   1  12   4        224.53        285.86        24.72 o                         
 -11   1   5         84.73         86.49        18.93 o                         
 -10   1   5         12.35         17.36         8.02 o                         
  -9   1   5        698.63        648.69        28.66 o                         
  -8   1   5         65.26         73.32         8.06 o                         
  -7   1   5          9.09          8.85         3.18 o                         
  -6   1   5        254.79        219.66         7.68 o                         
  -5   1   5        893.80        860.26        30.09 o                         
  -4   1   5          0.56          1.84         1.19 o                         
  -3   1   5        511.20        522.08        15.83 o                         
  -2   1   5       1328.75       1309.11        30.92 o                         
  -1   1   5        950.13        944.35        22.67 o                         
   0   1   5       5487.41       5507.94       147.55 o                         
   1   1   5        307.32        323.53        10.79 o                         
   2   1   5        124.93        125.82         4.16 o                         
   3   1   5       1616.24       1672.82        41.32 o                         
   4   1   5         64.17         86.16         4.83 o                         
   5   1   5       1967.98       2028.34        47.92 o                         
   6   1   5         14.63         17.82         3.48 o                         
   7   1   5        156.03        148.65        11.95 o                         
   8   1   5         55.62         72.18        11.12 o                         
   9   1   5         86.24         88.49        12.99 o                         
  10   1   5        248.93        254.25        16.77 o                         
  11   1   5        101.54        111.69        15.42 o                         
 -11   2   5         17.56         23.72        20.87 o                         
 -10   2   5        229.70        244.22        18.82 o                         
  -9   2   5       1340.78       1235.08       126.77 o                         
  -8   2   5         10.40         21.49         7.08 o                         
  -7   2   5        282.24        265.48        11.44 o                         
  -6   2   5          0.83          0.99         2.02 o                         
  -5   2   5          2.45          2.17         1.37 o                         
  -4   2   5       2500.53       2573.30        60.02 o                         
  -3   2   5        735.97        708.99        17.95 o                         
  -2   2   5       1351.39       1426.98        33.70 o                         
  -1   2   5         31.14         55.03         2.41 o                         
   0   2   5        378.48        435.10        12.29 o                         
   1   2   5       2355.39       2276.41        52.41 o                         
   2   2   5         32.10         46.49         2.46 o                         
   3   2   5       2033.25       2238.94        51.83 o                         
   4   2   5       4104.21       4563.24       104.41 o                         
   5   2   5        227.02        259.11         8.94 o                         
   6   2   5         87.44        111.27         8.93 o                         
   7   2   5        941.43        970.06        29.92 o                         
   8   2   5        297.16        311.52        16.56 o                         
   9   2   5         54.51         68.34        14.80 o                         
  10   2   5        916.92        846.79        78.07 o                         
  11   2   5         21.36          6.94         9.70 o                         
 -11   3   5         79.55         87.70        24.08 o                         
 -10   3   5          6.62         12.95         6.76 o                         
  -9   3   5         46.44         62.05        11.13 o                         
  -8   3   5        740.95        675.69        39.12 o                         
  -7   3   5         30.83         31.34         4.81 o                         
  -6   3   5         63.11         61.37         5.72 o                         
  -5   3   5        379.55        351.65        21.00 o                         
  -4   3   5          1.57          1.91         1.30 o                         
  -3   3   5       3299.57       3366.98        92.18 o                         
  -2   3   5        170.43        235.74         7.17 o                         
  -1   3   5       1497.96       1542.12        38.64 o                         
   0   3   5        298.71        293.58         8.98 o                         
   1   3   5       1727.09       1788.72        48.23 o                         
   2   3   5        565.17        566.84        14.70 o                         
   3   3   5         16.03         31.25         2.68 o                         
   4   3   5       3358.12       3456.08        80.67 o                         
   5   3   5        228.80        225.77        29.76 o                         
   6   3   5         19.29         26.88         4.37 o                         
   7   3   5         68.22         77.16         7.86 o                         
   8   3   5          4.54          5.32         4.44 o                         
   9   3   5        130.94        135.43        11.56 o                         
  10   3   5         94.71        103.57        12.54 o                         
  11   3   5          1.92         13.56        10.15 o                         
 -10   4   5        211.83        202.37        14.49 o                         
  -9   4   5        113.41        125.48        12.37 o                         
  -8   4   5         92.77         85.98        12.22 o                         
  -7   4   5        351.90        363.89        18.15 o                         
  -6   4   5        449.08        423.10        24.64 o                         
  -5   4   5         97.03        124.70         6.90 o                         
  -4   4   5       1276.95       1218.60        53.73 o                         
  -3   4   5        249.33        250.49         7.94 o                         
  -2   4   5         63.87         87.80         3.87 o                         
  -1   4   5        715.22        624.41        17.43 o                         
   0   4   5        172.21        181.68        13.81 o                         
   1   4   5       1521.47       1500.72        35.85 o                         
   2   4   5          1.04         10.78         1.96 o                         
   3   4   5        306.33        305.33         9.28 o                         
   4   4   5          5.86          8.19         3.77 o                         
   5   4   5        142.88        138.20         7.46 o                         
   6   4   5         63.92         55.55        11.53 o                         
   7   4   5        189.67        178.21        14.32 o                         
   8   4   5        533.28        525.76        66.84 o                         
   9   4   5        890.57        842.95        32.67 o                         
  10   4   5         72.52         50.22        10.28 o                         
 -10   5   5          6.94         12.33         7.85 o                         
  -9   5   5          4.71          1.60         4.61 o                         
  -8   5   5         36.71         38.41         9.18 o                         
  -7   5   5         31.39         27.84         5.53 o                         
  -6   5   5         15.17          8.08         5.05 o                         
  -5   5   5        124.16        131.62        16.29 o                         
  -4   5   5         18.80         22.76         5.70 o                         
  -3   5   5          0.86          2.02         1.93 o                         
  -2   5   5        139.36        118.18         5.37 o                         
  -1   5   5         43.13         55.16         4.01 o                         
   0   5   5          7.89          7.75         1.94 o                         
   1   5   5         11.09          9.58         2.81 o                         
   2   5   5        292.19        278.87         9.53 o                         
   3   5   5         15.46         17.64         2.71 o                         
   4   5   5        120.35        130.76         7.03 o                         
   5   5   5          3.49         15.47         3.84 o                         
   6   5   5        116.23        122.24        18.56 o                         
   7   5   5         38.90         35.07         5.79 o                         
   8   5   5        105.85        104.78        33.28 o                         
   9   5   5         66.37         75.98        26.26 o                         
  10   5   5         15.24         19.28         9.25 o                         
 -10   6   5        131.33        194.51        30.59 o                         
  -9   6   5          7.75         15.44        15.69 o                         
  -8   6   5          0.20          1.89         4.51 o                         
  -7   6   5        188.30        216.23        35.48 o                         
  -6   6   5        281.92        291.49        29.41 o                         
  -5   6   5        329.90        363.01        27.41 o                         
  -4   6   5        164.95        154.00        17.56 o                         
  -3   6   5          3.47          7.30         2.92 o                         
  -2   6   5         63.27         58.61         4.65 o                         
  -1   6   5       1541.09       1390.79        36.65 o                         
   0   6   5          0.03          5.18         2.05 o                         
   1   6   5        194.97        183.73         8.18 o                         
   2   6   5         27.91         29.59         3.69 o                         
   3   6   5          3.50          2.74         2.20 o                         
   4   6   5        953.29        898.10        42.06 o                         
   5   6   5        155.91        144.76        10.26 o                         
   6   6   5        280.26        279.20        15.62 o                         
   7   6   5         89.79        105.16        11.39 o                         
   8   6   5         12.63         11.22         6.38 o                         
   9   6   5        372.49        405.17        24.34 o                         
  -9   7   5          9.30         17.56         7.05 o                         
  -8   7   5        228.81        246.54        19.53 o                         
  -7   7   5          8.49          7.31         5.27 o                         
  -6   7   5         58.57         74.27         8.41 o                         
  -5   7   5        387.10        414.75        23.18 o                         
  -4   7   5          0.76          1.80         2.87 o                         
  -3   7   5       1326.31       1278.18        37.44 o                         
  -2   7   5         73.87         83.29         7.96 o                         
  -1   7   5        123.56        116.15         7.12 o                         
   0   7   5        134.00        142.10         7.89 o                         
   1   7   5        174.81        173.96         9.58 o                         
   2   7   5        163.70        132.11        14.22 o                         
   3   7   5        192.15        191.09        17.49 o                         
   4   7   5        129.80        131.15        10.70 o                         
   5   7   5          0.07          2.47         4.40 o                         
   6   7   5         17.77         28.69        11.13 o                         
   7   7   5         12.08          6.31         5.37 o                         
   8   7   5         12.67         15.82         7.60 o                         
   9   7   5         20.72         36.47        10.26 o                         
  -8   8   5          2.20          0.51         9.08 o                         
  -7   8   5        195.29        220.37        17.46 o                         
  -6   8   5          0.22          4.96         5.59 o                         
  -5   8   5        443.49        419.19        26.13 o                         
  -4   8   5        245.95        244.84        15.38 o                         
  -3   8   5          9.35          2.68         3.46 o                         
  -2   8   5        662.84        616.60        23.61 o                         
  -1   8   5         30.04         25.04         5.17 o                         
   0   8   5        450.03        417.80        16.07 o                         
   1   8   5        312.92        269.11        11.92 o                         
   2   8   5         75.66         90.75         9.92 o                         
   3   8   5        158.10        141.82        20.28 o                         
   4   8   5        223.35        233.28        14.74 o                         
   5   8   5          7.71         13.62         7.48 o                         
   6   8   5        244.01        243.85        15.80 o                         
   7   8   5         37.79         28.00         7.73 o                         
   8   8   5          1.60          6.94         8.07 o                         
  -7   9   5         53.15         92.96        21.25 o                         
  -6   9   5         55.78         45.74         9.76 o                         
  -5   9   5        745.73        748.18        33.94 o                         
  -4   9   5         24.53         30.89         7.26 o                         
  -3   9   5        454.01        438.77        22.24 o                         
  -2   9   5          0.05          1.50         4.22 o                         
  -1   9   5          7.27          4.56         4.15 o                         
   0   9   5         31.63         38.43         6.45 o                         
   1   9   5        172.77        146.66        10.54 o                         
   2   9   5         93.76         84.60        10.39 o                         
   3   9   5        414.16        380.38        19.87 o                         
   4   9   5          2.14          2.66         4.77 o                         
   5   9   5         81.87         93.94        11.57 o                         
   6   9   5         39.57         49.17        14.21 o                         
   7   9   5         79.80         94.32        12.31 o                         
  -6  10   5         62.02         73.02        12.23 o                         
  -5  10   5         59.92         67.05        11.02 o                         
  -4  10   5         79.47         86.52        12.11 o                         
  -3  10   5          2.29          0.00         4.55 o                         
  -2  10   5         45.52         51.34         9.20 o                         
  -1  10   5         25.26         28.64         6.08 o                         
   0  10   5        390.86        375.28        22.97 o                         
   1  10   5        128.41        137.61        13.44 o                         
   2  10   5         15.96          8.28         5.18 o                         
   3  10   5         21.28         19.86         6.41 o                         
   4  10   5         40.88         55.83        10.67 o                         
   5  10   5         11.08         13.06         9.07 o                         
   6  10   5         11.57         18.82         7.59 o                         
  -4  11   5          4.29          2.96         5.37 o                         
  -3  11   5         48.93         58.24        10.41 o                         
  -2  11   5         80.85        103.52        12.60 o                         
  -1  11   5          7.96         12.37        12.18 o                         
   0  11   5         82.49         87.79        11.99 o                         
   1  11   5         44.88         42.84        12.29 o                         
   2  11   5         10.68         11.31         6.21 o                         
   3  11   5        103.54        109.57        19.14 o                         
   4  11   5          0.64          0.40         6.23 o                         
 -11   0   6        119.01        108.80        20.53 o                         
 -10   0   6         32.23          5.37        12.33 o                         
  -9   0   6          6.94          1.88         7.09 o                         
  -8   0   6       1595.17       1506.95        78.44 o                         
  -7   0   6       1764.52       1762.39        61.00 o                         
  -6   0   6        996.40        987.15        35.74 o                         
  -5   0   6        122.61        123.44         7.43 o                         
  -4   0   6         98.45         79.48         5.38 o                         
  -3   0   6       2095.00       2149.16        70.83 o                         
  -2   0   6       1153.61       1296.02        43.72 o                         
  -1   0   6        129.90        179.70         8.06 o                         
   0   0   6       3973.52       4041.69       129.63 o                         
   1   0   6       2143.58       2177.56        70.75 o                         
   2   0   6        527.28        474.87        17.34 o                         
   3   0   6       1828.25       1909.47        62.83 o                         
   4   0   6       3661.59       3797.88       138.41 o                         
   5   0   6       2873.51       3094.69       101.12 o                         
   6   0   6       1178.92       1281.73        45.01 o                         
   7   0   6        455.06        405.35        21.06 o                         
   8   0   6        177.30        168.49        15.57 o                         
   9   0   6        175.87        163.04        19.10 o                         
  10   0   6        147.48        143.27        20.37 o                         
  11   0   6         26.45         41.42        13.09 o                         
 -11   1   6         32.88         29.53         9.90 o                         
 -10   1   6         17.43         32.48        16.96 o                         
  -9   1   6         81.25         83.59        10.12 o                         
  -8   1   6         47.65         57.27         7.50 o                         
  -7   1   6          0.81          1.90         3.13 o                         
  -6   1   6         14.84         19.80         2.73 o                         
  -5   1   6          1.41          1.96         1.43 o                         
  -4   1   6        139.14        134.86         5.21 o                         
  -3   1   6        477.39        519.01        13.85 o                         
  -2   1   6        549.97        611.45        15.66 o                         
  -1   1   6         72.47         85.90         3.45 o                         
   0   1   6          4.90          6.34         0.97 o                         
   1   1   6         11.25         14.46         2.61 o                         
   2   1   6         73.52         85.28         3.35 o                         
   3   1   6        413.00        483.43        12.73 o                         
   4   1   6        212.04        230.72         7.36 o                         
   5   1   6        798.80        851.72        24.36 o                         
   6   1   6        254.89        284.18        10.29 o                         
   7   1   6          7.75          7.94         3.34 o                         
   8   1   6         91.05        101.13         9.01 o                         
   9   1   6         64.00         71.87        10.17 o                         
  10   1   6        151.02        133.20        14.28 o                         
  11   1   6         35.04         55.75        10.67 o                         
 -11   2   6         59.08         61.61        17.54 o                         
 -10   2   6         19.63         23.93        11.67 o                         
  -9   2   6          7.99         14.58         6.49 o                         
  -8   2   6        575.18        567.42        20.07 o                         
  -7   2   6          8.94          7.90         3.50 o                         
  -6   2   6        144.81        137.45         9.15 o                         
  -5   2   6        123.75        119.00         5.57 o                         
  -4   2   6        206.27        188.42         7.07 o                         
  -3   2   6         18.47         37.53         2.85 o                         
  -2   2   6       2064.11       2224.38        60.50 o                         
  -1   2   6        321.22        295.22         8.38 o                         
   0   2   6        156.42        145.18         5.39 o                         
   1   2   6        108.31        133.23         5.55 o                         
   2   2   6       3379.60       3423.95        78.11 o                         
   3   2   6        355.41        391.87        10.89 o                         
   4   2   6        290.08        310.77        27.65 o                         
   5   2   6       1124.10       1135.13        31.54 o                         
   6   2   6         51.19         60.15         5.76 o                         
   7   2   6        668.76        687.99        42.11 o                         
   8   2   6          4.75         12.08         4.92 o                         
   9   2   6         42.24         44.77         9.71 o                         
  10   2   6        745.20        761.37        33.38 o                         
  11   2   6         72.23         83.10        16.38 o                         
 -11   3   6          3.47          6.18         9.31 o                         
 -10   3   6        343.94        308.30        42.54 o                         
  -9   3   6        142.51        137.16        11.15 o                         
  -8   3   6          9.40         11.99         4.10 o                         
  -7   3   6         46.52         61.13         6.16 o                         
  -6   3   6        189.43        181.42        10.11 o                         
  -5   3   6        160.17        158.71         9.67 o                         
  -4   3   6         96.42        101.81         4.54 o                         
  -3   3   6        643.40        692.30        17.96 o                         
  -2   3   6        458.49        495.29        13.27 o                         
  -1   3   6          7.99          9.15         2.07 o                         
   0   3   6         52.55         66.17         4.64 o                         
   1   3   6       1363.01       1397.21        35.69 o                         
   2   3   6        300.47        273.44         8.18 o                         
   3   3   6         32.15         28.32         2.66 o                         
   4   3   6       1860.94       2024.10        47.94 o                         
   5   3   6          3.52          2.95         3.30 o                         
   6   3   6       1692.24       1619.59        73.38 o                         
   7   3   6        239.67        240.27        20.33 o                         
   8   3   6        295.07        275.77        37.92 o                         
   9   3   6          6.76         11.35         6.17 o                         
  10   3   6        361.07        322.07        18.11 o                         
  11   3   6         20.89         17.12        18.40 o                         
 -10   4   6          4.80          2.20         6.27 o                         
  -9   4   6        147.18        158.86        11.21 o                         
  -8   4   6        111.16        108.20        14.06 o                         
  -7   4   6         89.32        101.82        10.50 o                         
  -6   4   6         12.19         15.50         3.78 o                         
  -5   4   6        111.92        124.40         6.99 o                         
  -4   4   6         11.20         23.97         3.10 o                         
  -3   4   6        101.19         89.97         4.58 o                         
  -2   4   6          0.56          1.90         1.40 o                         
  -1   4   6        331.86        378.64        11.64 o                         
   0   4   6       1316.57       1344.89        34.71 o                         
   1   4   6        126.91        118.85         5.43 o                         
   2   4   6        434.04        458.07        13.37 o                         
   3   4   6         33.61         53.18         3.51 o                         
   4   4   6          1.53          2.86         1.93 o                         
   5   4   6        360.91        319.49        18.04 o                         
   6   4   6        927.80        856.69        40.86 o                         
   7   4   6         22.86         29.76         7.23 o                         
   8   4   6        172.23        168.25        13.07 o                         
   9   4   6         96.13        101.89        12.62 o                         
  10   4   6        122.56        140.13        15.38 o                         
 -10   5   6        252.78        292.62        21.82 o                         
  -9   5   6        267.00        288.54        17.35 o                         
  -8   5   6         66.79         88.13         9.56 o                         
  -7   5   6         66.10        102.42        13.24 o                         
  -6   5   6        468.20        404.16        42.26 o                         
  -5   5   6        438.42        502.88        25.50 o                         
  -4   5   6        489.57        519.60        29.73 o                         
  -3   5   6         15.60         11.20         2.68 o                         
  -2   5   6       1240.25       1233.91        34.33 o                         
  -1   5   6        655.66        626.97        18.20 o                         
   0   5   6       3551.94       3559.47        95.45 o                         
   1   5   6        685.55        656.23        22.93 o                         
   2   5   6         58.52         71.73         5.45 o                         
   3   5   6        786.31        739.14        22.85 o                         
   4   5   6        150.77        146.22         9.89 o                         
   5   5   6        290.22        288.71        15.21 o                         
   6   5   6       2692.18       2626.75       107.25 o                         
   7   5   6         22.35         20.80         6.40 o                         
   8   5   6         35.32         42.82         7.98 o                         
   9   5   6        243.62        262.54        26.55 o                         
  10   5   6         67.07         88.20        14.72 o                         
  -9   6   6         86.85        135.96        15.65 o                         
  -8   6   6         56.98         58.71         9.54 o                         
  -7   6   6          7.32          9.36         4.73 o                         
  -6   6   6        395.46        405.96        48.12 o                         
  -5   6   6         19.07         25.33         5.10 o                         
  -4   6   6        185.47        183.37        12.18 o                         
  -3   6   6         73.50         55.94         8.47 o                         
  -2   6   6        115.32        136.97         7.48 o                         
  -1   6   6         10.97         17.88         3.44 o                         
   0   6   6        102.23        114.41         6.65 o                         
   1   6   6         91.15         90.45         6.97 o                         
   2   6   6          3.57          3.84         2.92 o                         
   3   6   6         43.84         37.60         5.42 o                         
   4   6   6          1.33          0.20         3.48 o                         
   5   6   6         60.98         60.92         8.23 o                         
   6   6   6          3.61          0.99         3.41 o                         
   7   6   6          8.86         10.78         5.48 o                         
   8   6   6         19.01          8.37         6.20 o                         
   9   6   6          0.27          2.42         6.73 o                         
  -9   7   6         65.28         76.88        12.74 o                         
  -8   7   6         57.06         70.99        12.28 o                         
  -7   7   6        495.42        522.59        26.49 o                         
  -6   7   6         13.45         13.77         8.16 o                         
  -5   7   6         30.99         14.25         5.80 o                         
  -4   7   6        587.78        511.94        24.09 o                         
  -3   7   6        300.61        278.61        13.46 o                         
  -2   7   6        762.44        783.75        27.88 o                         
  -1   7   6          0.62          0.39         2.96 o                         
   0   7   6        174.83        168.14        16.44 o                         
   1   7   6        602.18        578.94        21.94 o                         
   2   7   6          9.55         12.32         3.62 o                         
   3   7   6        132.69        150.83        10.95 o                         
   4   7   6        370.67        337.94        17.75 o                         
   5   7   6        200.54        167.15        12.21 o                         
   6   7   6          5.34         10.16         5.75 o                         
   7   7   6        220.57        210.13        15.51 o                         
   8   7   6        560.49        574.26        56.92 o                         
   9   7   6        188.88        200.40        26.11 o                         
  -8   8   6        214.98        229.57        18.35 o                         
  -7   8   6          5.10          9.26         6.84 o                         
  -6   8   6        191.55        203.44        18.94 o                         
  -5   8   6          0.60          2.09         4.44 o                         
  -4   8   6        222.16        217.51        14.49 o                         
  -3   8   6        273.15        269.31        15.89 o                         
  -2   8   6         13.62         14.83         4.78 o                         
  -1   8   6        153.07        155.21        10.72 o                         
   0   8   6        411.45        392.47        15.67 o                         
   1   8   6         69.98         63.82         6.92 o                         
   2   8   6         68.53         64.58         8.84 o                         
   3   8   6        283.23        221.43        17.83 o                         
   4   8   6          6.52          7.22         4.40 o                         
   5   8   6        118.03        138.85        12.93 o                         
   6   8   6         69.53         68.62        12.00 o                         
   7   8   6         50.85         73.33        16.35 o                         
   8   8   6         90.47        120.69        14.37 o                         
  -7   9   6         35.02         45.82        10.65 o                         
  -6   9   6          0.26          0.13         4.87 o                         
  -5   9   6         19.17         11.09         7.88 o                         
  -4   9   6          7.38         26.53         6.63 o                         
  -3   9   6          2.42          9.25         5.54 o                         
  -2   9   6         47.76         53.92         8.08 o                         
  -1   9   6         99.04         97.28         9.77 o                         
   0   9   6         70.78         73.62         8.50 o                         
   1   9   6          0.83          9.74         3.88 o                         
   2   9   6        255.25        225.92        26.68 o                         
   3   9   6         63.91         92.54        11.23 o                         
   4   9   6         11.54          9.77         5.85 o                         
   5   9   6         53.51         47.93         9.45 o                         
   6   9   6         85.56        103.91        12.62 o                         
   7   9   6         25.92         17.79        12.63 o                         
  -6  10   6        600.09        681.83        50.85 o                         
  -5  10   6         11.91         20.45         7.70 o                         
  -4  10   6        152.16        189.29        16.25 o                         
  -3  10   6        221.38        233.25        16.68 o                         
  -2  10   6         11.01          5.00         5.38 o                         
  -1  10   6        120.74        152.49        14.54 o                         
   0  10   6        658.93        704.62        35.37 o                         
   1  10   6        521.92        523.95        30.04 o                         
   2  10   6        507.53        498.57        25.03 o                         
   3  10   6         22.44         30.40         7.79 o                         
   4  10   6        104.77        112.83        12.86 o                         
   5  10   6        113.42        129.52        14.58 o                         
  -4  11   6          0.00         19.67         9.23 o                         
  -3  11   6         11.83          4.02         5.73 o                         
  -2  11   6         33.70         43.89         8.74 o                         
  -1  11   6          8.69          9.63         7.43 o                         
   0  11   6         29.28         22.83         8.59 o                         
   1  11   6        109.20        139.30        19.76 o                         
   2  11   6         61.11         64.21        11.91 o                         
   3  11   6         20.79         19.02         8.49 o                         
 -11   1   7         41.47         22.32         9.61 o                         
 -10   1   7          4.13         21.15         9.70 o                         
  -9   1   7        575.12        550.21        25.80 o                         
  -8   1   7         76.91         71.15        10.76 o                         
  -7   1   7       4119.71       3854.10       116.91 o                         
  -6   1   7        326.73        324.69        10.55 o                         
  -5   1   7        711.01        714.09        19.09 o                         
  -4   1   7        656.19        618.67        16.62 o                         
  -3   1   7         32.66         57.92         3.31 o                         
  -2   1   7        281.90        294.61         8.76 o                         
  -1   1   7       2489.24       2755.53        63.54 o                         
   0   1   7          3.29          0.81         0.73 o                         
   1   1   7       1408.73       1416.45        49.48 o                         
   2   1   7        452.00        415.43        11.17 o                         
   3   1   7         14.21         34.77         3.45 o                         
   4   1   7         43.35         40.82         3.25 o                         
   5   1   7         23.03         28.22         3.13 o                         
   6   1   7          2.80          5.47         2.69 o                         
   7   1   7        237.95        241.91        10.91 o                         
   8   1   7          4.68          2.33         3.53 o                         
   9   1   7        227.12        212.03        17.43 o                         
  10   1   7         81.85         76.79        14.86 o                         
  11   1   7         72.02         65.79        18.18 o                         
 -11   2   7         55.07         56.50        17.66 o                         
 -10   2   7          4.63          2.51         7.77 o                         
  -9   2   7        115.42        111.60        11.14 o                         
  -8   2   7        233.19        234.28        16.00 o                         
  -7   2   7         73.82         61.87         7.00 o                         
  -6   2   7          1.27          1.29         2.56 o                         
  -5   2   7          1.25          3.84         1.72 o                         
  -4   2   7        147.53        199.09         7.05 o                         
  -3   2   7        244.20        249.68        10.39 o                         
  -2   2   7       1784.79       1975.69        46.46 o                         
  -1   2   7        177.18        227.63         7.03 o                         
   0   2   7        496.81        488.06        15.27 o                         
   1   2   7          5.29          4.65         1.75 o                         
   2   2   7        133.68        159.43         5.42 o                         
   3   2   7       1584.16       1579.71        37.59 o                         
   4   2   7        304.98        321.58         9.78 o                         
   5   2   7        624.65        653.29        17.76 o                         
   6   2   7          0.23          2.60         3.41 o                         
   7   2   7         20.48         20.59         4.31 o                         
   8   2   7         98.50        114.69         9.27 o                         
   9   2   7          0.01          1.06         5.31 o                         
  10   2   7        330.76        370.42        24.32 o                         
 -10   3   7         19.63         22.62        10.52 o                         
  -9   3   7        194.19        211.29        16.43 o                         
  -8   3   7         99.36        103.22         8.58 o                         
  -7   3   7        132.15        124.08        15.57 o                         
  -6   3   7        193.65        159.73         8.42 o                         
  -5   3   7        286.43        279.91        10.01 o                         
  -4   3   7         49.93         42.45         3.45 o                         
  -3   3   7        974.17        971.34        40.31 o                         
  -2   3   7        435.78        479.83        13.11 o                         
  -1   3   7        101.90        103.71         4.44 o                         
   0   3   7          6.98          4.35         1.83 o                         
   1   3   7        214.77        180.73        11.39 o                         
   2   3   7        882.98        905.59        43.69 o                         
   3   3   7         14.10         21.45         2.46 o                         
   4   3   7         69.39         67.47         5.87 o                         
   5   3   7         26.04         25.62         3.61 o                         
   6   3   7       1190.00       1135.95        62.06 o                         
   7   3   7        650.73        643.49        29.95 o                         
   8   3   7         14.87          9.79         4.73 o                         
   9   3   7         94.30        137.03        17.49 o                         
  10   3   7        102.25         95.59        12.90 o                         
 -10   4   7        305.16        330.06        24.58 o                         
  -9   4   7        271.14        287.82        15.00 o                         
  -8   4   7        131.03        164.11        10.74 o                         
  -7   4   7         74.60         72.40         8.05 o                         
  -6   4   7        136.66        114.15         8.53 o                         
  -5   4   7        753.03        745.35        75.18 o                         
  -4   4   7         61.38         72.88         5.07 o                         
  -3   4   7        592.72        564.80        28.00 o                         
  -2   4   7        529.47        537.98        17.72 o                         
  -1   4   7        549.31        497.87        16.62 o                         
   0   4   7         57.50         51.91         4.52 o                         
   1   4   7         46.82         42.26         4.77 o                         
   2   4   7        105.41         92.87         5.78 o                         
   3   4   7        480.30        442.13        15.03 o                         
   4   4   7        194.20        199.35         9.65 o                         
   5   4   7        544.71        520.74        24.84 o                         
   6   4   7        310.42        291.99        14.15 o                         
   7   4   7        166.05        152.87        10.48 o                         
   8   4   7          4.80          9.36         5.20 o                         
   9   4   7        167.59        188.33        15.41 o                         
  10   4   7        558.96        555.12        28.73 o                         
 -10   5   7         63.81         77.87        19.45 o                         
  -9   5   7         55.67         62.10        13.57 o                         
  -8   5   7         18.88         26.53         7.14 o                         
  -7   5   7         27.44         15.56         9.46 o                         
  -6   5   7        155.07        128.62        11.38 o                         
  -5   5   7         53.86         41.31         6.89 o                         
  -4   5   7         34.59         21.50         4.41 o                         
  -3   5   7        137.80        125.70         7.85 o                         
  -2   5   7         63.44         72.29         5.95 o                         
  -1   5   7        159.89        163.18         8.10 o                         
   0   5   7        476.25        469.16        16.38 o                         
   1   5   7         35.23         50.41         5.58 o                         
   2   5   7          2.42          1.84         2.33 o                         
   3   5   7        306.81        301.82        11.71 o                         
   4   5   7         30.04         31.45         5.32 o                         
   5   5   7         10.17          5.52         4.45 o                         
   6   5   7        364.56        376.41        19.09 o                         
   7   5   7        116.24        112.24        11.35 o                         
   8   5   7        138.75        140.21        19.60 o                         
   9   5   7         13.02         17.08         7.63 o                         
  -9   6   7        184.55        198.16        16.27 o                         
  -8   6   7        268.46        261.98        17.60 o                         
  -7   6   7          4.45          2.12         4.55 o                         
  -6   6   7         80.36         75.86        10.25 o                         
  -5   6   7        712.84        670.61        42.20 o                         
  -4   6   7          2.54          6.18         3.96 o                         
  -3   6   7       2264.47       2134.32        65.48 o                         
  -2   6   7        241.06        244.65        19.35 o                         
  -1   6   7        410.06        377.04        14.37 o                         
   0   6   7         46.13         42.65         5.14 o                         
   1   6   7         23.60         19.67         4.29 o                         
   2   6   7         28.59         30.66         4.77 o                         
   3   6   7        331.26        313.43        22.15 o                         
   4   6   7          2.43          3.28         4.19 o                         
   5   6   7        272.00        245.35        14.83 o                         
   6   6   7         57.49         85.51        10.37 o                         
   7   6   7          1.90          2.64         5.07 o                         
   8   6   7          7.90          8.58         6.49 o                         
   9   6   7          2.71          4.97         6.53 o                         
  -8   7   7        261.15        259.24        18.51 o                         
  -7   7   7         55.37         75.18        11.35 o                         
  -6   7   7         21.18         25.28        13.73 o                         
  -5   7   7         52.93         45.55         8.57 o                         
  -4   7   7          0.81          1.38         4.26 o                         
  -3   7   7       1241.30       1172.72        39.42 o                         
  -2   7   7          1.00          7.93         4.72 o                         
  -1   7   7        644.94        602.81        21.01 o                         
   0   7   7         49.27         52.67         6.17 o                         
   1   7   7        217.22        197.71        11.65 o                         
   2   7   7        446.63        419.46        16.87 o                         
   3   7   7          4.04          5.01         4.94 o                         
   4   7   7        108.35         96.93        12.37 o                         
   5   7   7         16.74         15.40         5.83 o                         
   6   7   7         57.25         60.33         8.98 o                         
   7   7   7         41.12         40.06         8.69 o                         
   8   7   7          2.11          1.75         6.08 o                         
  -8   8   7        276.27        324.17        33.08 o                         
  -7   8   7          6.89         16.15         7.30 o                         
  -6   8   7         43.37         62.56        10.62 o                         
  -5   8   7        138.60        162.83        14.30 o                         
  -4   8   7         19.51         24.56         6.89 o                         
  -3   8   7        774.54        752.61        37.59 o                         
  -2   8   7        182.71        208.12        14.48 o                         
  -1   8   7         19.19         23.31         5.52 o                         
   0   8   7        306.67        289.97        13.11 o                         
   1   8   7        125.10        139.26         9.41 o                         
   2   8   7        152.43        141.22        12.78 o                         
   3   8   7        569.61        497.65        30.14 o                         
   4   8   7         38.51         34.40         7.02 o                         
   5   8   7         47.57         61.55         9.11 o                         
   6   8   7        334.75        350.04        19.99 o                         
   7   8   7          4.14          5.25         5.86 o                         
  -7   9   7         79.23         98.56        22.00 o                         
  -6   9   7        215.42        220.58        18.47 o                         
  -5   9   7          0.27          0.86         4.70 o                         
  -4   9   7        220.35        216.54        16.79 o                         
  -3   9   7         26.76         23.82         7.92 o                         
  -2   9   7         23.08          9.41         5.00 o                         
  -1   9   7        715.65        703.40        27.12 o                         
   0   9   7         17.69         14.50         5.01 o                         
   1   9   7        253.31        267.76        14.10 o                         
   2   9   7          0.23          0.65         4.48 o                         
   3   9   7         35.49         15.94         6.72 o                         
   4   9   7        349.16        354.28        32.75 o                         
   5   9   7         12.80         19.89         7.11 o                         
   6   9   7        145.17        170.68        15.40 o                         
  -5  10   7         16.40         20.01        11.43 o                         
  -4  10   7        120.26        130.52        14.99 o                         
  -3  10   7         69.59         66.02        10.64 o                         
  -2  10   7         35.34         54.17         9.46 o                         
  -1  10   7         27.74         26.94         6.42 o                         
   0  10   7        176.28        203.94        16.50 o                         
   1  10   7          1.57         12.58         8.10 o                         
   2  10   7        526.70        477.92        56.14 o                         
   3  10   7          2.51          9.53         7.31 o                         
   4  10   7         21.04         29.96         8.20 o                         
   5  10   7          3.73          5.96         6.77 o                         
  -3  11   7          1.01          2.03         5.45 o                         
  -2  11   7        123.69        121.21        14.03 o                         
  -1  11   7        111.06        135.82        19.32 o                         
   0  11   7         18.98         20.13         9.39 o                         
   1  11   7         48.88         68.77        15.04 o                         
   2  11   7         15.83         18.40         7.99 o                         
   3  11   7        213.16        211.48        16.90 o                         
 -10   0   8        347.47        331.65        28.99 o                         
  -9   0   8        220.10        197.67        19.31 o                         
  -8   0   8         51.88         34.74        11.22 o                         
  -7   0   8        510.09        492.19        21.63 o                         
  -6   0   8       2513.78       2450.88        82.79 o                         
  -5   0   8        398.55        382.87        16.64 o                         
  -4   0   8        147.58        139.53         8.07 o                         
  -3   0   8        219.75        203.52         9.94 o                         
  -2   0   8          2.03          7.27         2.22 o                         
  -1   0   8        107.72        120.21         6.76 o                         
   0   0   8        816.96        927.48        32.55 o                         
   1   0   8        100.39         86.12         5.04 o                         
   2   0   8         62.93         64.24         4.43 o                         
   3   0   8        320.86        350.85        14.31 o                         
   4   0   8        593.43        584.44        22.12 o                         
   5   0   8        100.43         88.91         7.92 o                         
   6   0   8       2573.15       2596.11        86.81 o                         
   7   0   8        862.15        926.15        41.78 o                         
   8   0   8         43.41         65.45         9.92 o                         
   9   0   8        285.32        310.31        24.25 o                         
  10   0   8         31.37         37.17        12.17 o                         
 -10   1   8         20.66         22.27         9.87 o                         
  -9   1   8          0.03         21.39         8.43 o                         
  -8   1   8        201.32        148.67        15.36 o                         
  -7   1   8        375.36        365.05        21.71 o                         
  -6   1   8         10.17         15.40         9.14 o                         
  -5   1   8        824.08        738.85        19.93 o                         
  -4   1   8          9.81         16.39         2.80 o                         
  -3   1   8         13.06         15.69         2.24 o                         
  -2   1   8         24.99         29.42         2.75 o                         
  -1   1   8       3489.93       3694.92        84.87 o                         
   0   1   8        556.52        618.13        16.03 o                         
   1   1   8        232.08        262.79         7.84 o                         
   2   1   8         54.59         50.37         2.98 o                         
   3   1   8         90.13         89.33         4.04 o                         
   4   1   8        312.02        303.11         9.40 o                         
   5   1   8        216.77        223.60         7.98 o                         
   6   1   8        251.32        253.87        10.20 o                         
   7   1   8        238.46        247.15        12.72 o                         
   8   1   8         35.66         58.84         7.30 o                         
   9   1   8          0.79          2.19         5.37 o                         
  10   1   8         51.31         47.15        10.99 o                         
 -10   2   8         56.74         68.78        11.49 o                         
  -9   2   8        105.02        116.08        12.22 o                         
  -8   2   8         16.25         20.80         4.96 o                         
  -7   2   8        529.06        477.53        33.78 o                         
  -6   2   8        205.74        182.47         8.61 o                         
  -5   2   8          9.14          6.72         2.37 o                         
  -4   2   8        844.89        803.42        21.11 o                         
  -3   2   8        612.06        588.37        15.97 o                         
  -2   2   8         70.31         61.66         3.49 o                         
  -1   2   8         24.26         22.01         3.08 o                         
   0   2   8         18.17         14.88         2.67 o                         
   1   2   8         80.19         74.28         5.42 o                         
   2   2   8         18.69         18.75         3.06 o                         
   3   2   8        775.85        802.68        22.39 o                         
   4   2   8        163.60        170.31         6.60 o                         
   5   2   8         28.87         31.67         3.58 o                         
   6   2   8        197.90        206.36         9.17 o                         
   7   2   8        264.29        255.49        12.81 o                         
   8   2   8        102.11        111.23        11.15 o                         
   9   2   8        342.90        356.34        20.05 o                         
  10   2   8         80.02        110.31        15.11 o                         
 -10   3   8        256.29        255.11        56.45 o                         
  -9   3   8        265.56        254.71        20.14 o                         
  -8   3   8         86.07        113.90         9.39 o                         
  -7   3   8          0.00          1.76         4.36 o                         
  -6   3   8        322.50        317.24        14.24 o                         
  -5   3   8        163.93        142.29        10.28 o                         
  -4   3   8        307.93        334.33        13.45 o                         
  -3   3   8       1770.01       1632.37        45.98 o                         
  -2   3   8          3.36          5.51         2.18 o                         
  -1   3   8       1250.49       1243.72        35.83 o                         
   0   3   8         45.44         39.82         4.22 o                         
   1   3   8          0.40          1.53         1.94 o                         
   2   3   8        212.73        194.68         8.31 o                         
   3   3   8         83.67         85.12         8.41 o                         
   4   3   8         62.05         59.43         4.67 o                         
   5   3   8        535.89        510.08        24.66 o                         
   6   3   8         81.99         91.34         8.16 o                         
   7   3   8          6.55          3.77         4.28 o                         
   8   3   8        645.55        652.51        29.36 o                         
   9   3   8        169.62        163.78        14.86 o                         
  10   3   8          0.11          2.73         5.62 o                         
 -10   4   8         12.11          9.82        11.25 o                         
  -9   4   8        128.97        165.93        19.18 o                         
  -8   4   8          0.13          7.72         4.54 o                         
  -7   4   8       1006.89        973.05        39.08 o                         
  -6   4   8         63.16         61.32        19.06 o                         
  -5   4   8        153.30        144.42        10.38 o                         
  -4   4   8          6.83         10.62         4.25 o                         
  -3   4   8         23.51         19.33         3.58 o                         
  -2   4   8       1995.94       1996.93        55.69 o                         
  -1   4   8         14.28         26.85         3.90 o                         
   0   4   8         53.08         65.33         5.65 o                         
   1   4   8         54.79         55.78         5.84 o                         
   2   4   8         63.39         69.89         5.66 o                         
   3   4   8         33.69         36.86         4.34 o                         
   4   4   8        310.55        302.07        13.72 o                         
   5   4   8         57.86         65.77         7.94 o                         
   6   4   8        442.57        400.56        19.52 o                         
   7   4   8         85.15         82.03         9.79 o                         
   8   4   8         41.54         42.97         7.77 o                         
   9   4   8         21.93         26.29         9.39 o                         
  10   4   8         47.44         38.31        12.56 o                         
  -9   5   8         77.78        107.43        13.36 o                         
  -8   5   8        172.44        206.77        15.92 o                         
  -7   5   8         32.85         41.88         8.70 o                         
  -6   5   8          1.73          2.20         4.59 o                         
  -5   5   8        243.18        245.03        15.66 o                         
  -4   5   8         26.90         31.56         5.27 o                         
  -3   5   8        152.17        123.72         8.33 o                         
  -2   5   8        249.02        236.87        10.38 o                         
  -1   5   8        111.98        112.27         8.21 o                         
   0   5   8       1633.43       1636.03        46.92 o                         
   1   5   8        112.61        121.99         7.93 o                         
   2   5   8        415.39        413.65        16.06 o                         
   3   5   8        463.12        445.81        15.97 o                         
   4   5   8         10.79         10.95         4.00 o                         
   5   5   8        528.64        483.52        22.31 o                         
   6   5   8        187.38        190.97        20.03 o                         
   7   5   8        352.24        349.30        18.88 o                         
   8   5   8       1012.40        945.14        73.15 o                         
   9   5   8         32.90         34.35        12.97 o                         
  -9   6   8         36.09         37.95         9.38 o                         
  -8   6   8         26.56         38.19         9.01 o                         
  -7   6   8         20.29          9.35         9.35 o                         
  -6   6   8         22.00         25.05         6.79 o                         
  -5   6   8         82.44         83.33        10.18 o                         
  -4   6   8         90.65         81.45         9.79 o                         
  -3   6   8          9.93         10.51         4.06 o                         
  -2   6   8          2.51          8.38         3.61 o                         
  -1   6   8       1002.33        940.12        29.57 o                         
   0   6   8        175.53        164.88         8.84 o                         
   1   6   8        712.10        694.14        25.39 o                         
   2   6   8        271.79        259.38        12.10 o                         
   3   6   8        109.28        111.29         8.79 o                         
   4   6   8         18.01         14.49         5.37 o                         
   5   6   8        381.59        314.35        17.51 o                         
   6   6   8         23.62         19.95         6.36 o                         
   7   6   8          2.56          2.34         5.65 o                         
   8   6   8        683.20        626.35        29.17 o                         
   9   6   8         15.39         14.92         8.55 o                         
  -8   7   8         28.07         36.97         9.61 o                         
  -7   7   8          7.36          3.60         6.22 o                         
  -6   7   8        165.09        198.95        16.33 o                         
  -5   7   8        137.74        150.06        13.49 o                         
  -4   7   8          0.05          9.84         4.98 o                         
  -3   7   8          1.74          1.24         3.29 o                         
  -2   7   8         38.20         43.02         7.18 o                         
  -1   7   8          5.70          5.15         3.67 o                         
   0   7   8        268.49        270.89        12.32 o                         
   1   7   8         20.37         21.53         4.51 o                         
   2   7   8       1265.85       1279.87        43.74 o                         
   3   7   8         32.40         29.71         7.20 o                         
   4   7   8          0.19          1.66         4.16 o                         
   5   7   8         20.25         30.50         7.86 o                         
   6   7   8         32.51         53.43         8.73 o                         
   7   7   8        296.26        286.90        27.59 o                         
   8   7   8        426.05        410.63        22.69 o                         
  -7   8   8         96.44        117.99        14.56 o                         
  -6   8   8         29.76         32.57         8.66 o                         
  -5   8   8         98.84        102.81        12.51 o                         
  -4   8   8        153.25        175.00        14.61 o                         
  -3   8   8         40.42         48.47         8.34 o                         
  -2   8   8         41.05         52.22         7.50 o                         
  -1   8   8         95.84        119.55        34.21 o                         
   0   8   8         45.58         52.39         8.48 o                         
   1   8   8         14.74         20.28         8.71 o                         
   2   8   8        172.11        158.79        12.26 o                         
   3   8   8       1332.45       1180.91        71.13 o                         
   4   8   8          1.79          3.21         4.72 o                         
   5   8   8        140.19        144.53        14.38 o                         
   6   8   8        117.07        125.91        21.75 o                         
   7   8   8          0.98          0.00         5.75 o                         
  -6   9   8         77.19         81.15        15.65 o                         
  -5   9   8         33.63         44.32        27.72 o                         
  -4   9   8         22.01         14.07         7.12 o                         
  -3   9   8         21.60         20.22         6.99 o                         
  -2   9   8          3.60          6.96         5.05 o                         
  -1   9   8        176.66        175.39        11.72 o                         
   0   9   8         18.70         31.24        15.12 o                         
   1   9   8          5.05          6.12         4.40 o                         
   2   9   8          3.43          5.67         4.67 o                         
   3   9   8          1.01          1.66         4.64 o                         
   4   9   8         99.96        119.53        18.20 o                         
   5   9   8         15.34         15.86         7.52 o                         
   6   9   8         24.02         28.06         9.41 o                         
  -5  10   8        189.90        237.27        51.33 o                         
  -4  10   8         46.93         65.54        11.56 o                         
  -3  10   8        112.06        113.54        13.56 o                         
  -2  10   8         44.67         59.99        10.08 o                         
  -1  10   8        145.01        158.75        13.19 o                         
   0  10   8          6.43          7.46         6.49 o                         
   1  10   8        499.52        497.05        29.84 o                         
   2  10   8        197.45        195.91        37.43 o                         
   3  10   8         11.56          4.63         5.83 o                         
   4  10   8        481.11        474.91        56.35 o                         
  -2  11   8          1.60          1.12        15.21 o                         
  -1  11   8          0.04          5.18         9.54 o                         
   0  11   8         11.64         17.27        10.19 o                         
   1  11   8          0.28          0.00        10.84 o                         
   2  11   8        156.83        248.25        42.26 o                         
 -10   1   9         89.75         76.68        21.44 o                         
  -9   1   9          0.02          5.93         5.51 o                         
  -8   1   9         53.75         31.63        13.40 o                         
  -7   1   9       1574.88       1453.88        43.29 o                         
  -6   1   9        106.69         86.91         8.85 o                         
  -5   1   9       6508.22       6324.07       144.67 o                         
  -4   1   9          0.37          1.75         1.71 o                         
  -3   1   9        599.43        593.53        16.30 o                         
  -2   1   9        424.04        375.88        11.16 o                         
  -1   1   9         29.91         54.23         4.30 o                         
   0   1   9       2445.17       2505.20        63.26 o                         
   1   1   9       3191.64       3340.80       136.10 o                         
   2   1   9        949.58        936.17        25.47 o                         
   3   1   9       1037.73       1059.57        28.65 o                         
   4   1   9         69.27         65.26         4.72 o                         
   5   1   9        592.57        584.98        23.50 o                         
   6   1   9         86.46        108.26        11.02 o                         
   7   1   9        370.68        343.66        15.98 o                         
   8   1   9         40.03         38.98         7.73 o                         
   9   1   9        182.10        185.32        15.92 o                         
  10   1   9          6.10          7.31         7.79 o                         
 -10   2   9         39.76         61.69        16.87 o                         
  -9   2   9        323.88        303.86        20.12 o                         
  -8   2   9         12.22         11.03         6.31 o                         
  -7   2   9        109.50        118.70         8.83 o                         
  -6   2   9        102.41         92.67         9.82 o                         
  -5   2   9        737.12        743.40        20.62 o                         
  -4   2   9         55.18         77.60         5.55 o                         
  -3   2   9        821.52        783.99        23.19 o                         
  -2   2   9        235.43        254.28        10.09 o                         
  -1   2   9         41.52         39.90         3.88 o                         
   0   2   9         23.39         33.30         3.24 o                         
   1   2   9          2.90          4.01         1.73 o                         
   2   2   9        469.99        443.04        13.75 o                         
   3   2   9        223.74        220.05         8.36 o                         
   4   2   9         69.58         75.03         5.18 o                         
   5   2   9        298.20        308.44        11.58 o                         
   6   2   9         10.64         11.92         3.96 o                         
   7   2   9        307.29        296.49        14.33 o                         
   8   2   9         55.60         62.03         9.14 o                         
   9   2   9         22.56         26.48         7.99 o                         
  10   2   9         13.88         16.53         8.73 o                         
 -10   3   9          0.39          0.00        12.28 o                         
  -9   3   9        106.96        116.22        32.21 o                         
  -8   3   9        144.55        143.87        12.17 o                         
  -7   3   9          1.55          0.00         4.76 o                         
  -6   3   9         53.34         45.94         9.67 o                         
  -5   3   9        153.02        148.61         8.58 o                         
  -4   3   9        415.57        387.47        14.23 o                         
  -3   3   9       1392.95       1274.89        38.56 o                         
  -2   3   9         50.70         55.01         5.21 o                         
  -1   3   9          0.00          1.29         2.03 o                         
   0   3   9        133.59        125.96         6.68 o                         
   1   3   9          9.45         10.19         2.80 o                         
   2   3   9          4.01          7.03         2.52 o                         
   3   3   9       1204.68       1227.52        35.73 o                         
   4   3   9        135.72        140.14         7.34 o                         
   5   3   9          3.36          0.66         2.64 o                         
   6   3   9         38.13         45.21         7.17 o                         
   7   3   9         53.52         54.76         8.18 o                         
   8   3   9        318.09        316.25        34.46 o                         
   9   3   9         19.94          8.76         7.46 o                         
  10   3   9         44.68         70.86        15.87 o                         
  -9   4   9        189.12        193.93        15.01 o                         
  -8   4   9         49.77         53.01         9.31 o                         
  -7   4   9        784.62        789.97        63.29 o                         
  -6   4   9         96.36         85.64        49.08 o                         
  -5   4   9         34.64         30.23         5.35 o                         
  -4   4   9        197.46        178.83        21.32 o                         
  -3   4   9        136.74        132.22         7.41 o                         
  -2   4   9          0.09          2.29         2.46 o                         
  -1   4   9       3709.18       3590.25        96.87 o                         
   0   4   9         17.99         22.53         3.78 o                         
   1   4   9       1961.82       1866.69        52.69 o                         
   2   4   9         26.39         32.90         5.36 o                         
   3   4   9        114.43         99.79         6.74 o                         
   4   4   9        296.57        295.53        14.27 o                         
   5   4   9        258.25        242.90        23.95 o                         
   6   4   9         72.06         78.10         9.46 o                         
   7   4   9        548.87        557.52        25.42 o                         
   8   4   9        271.63        231.37        15.23 o                         
   9   4   9        121.13        139.48        16.56 o                         
  -9   5   9          7.21          7.11         6.55 o                         
  -8   5   9         73.90         69.17        19.68 o                         
  -7   5   9         88.55         80.05        15.11 o                         
  -6   5   9          0.69          2.06         6.09 o                         
  -5   5   9        131.85        129.47        11.72 o                         
  -4   5   9        215.81        214.24        11.30 o                         
  -3   5   9          8.82         13.30         4.01 o                         
  -2   5   9        157.83        134.12         7.94 o                         
  -1   5   9       1192.74       1136.21        34.48 o                         
   0   5   9         28.23         43.20         5.40 o                         
   1   5   9         94.67         90.05         6.55 o                         
   2   5   9        255.20        243.82        11.54 o                         
   3   5   9          0.24          0.96         2.86 o                         
   4   5   9          1.48          0.68         2.83 o                         
   5   5   9          7.63          7.56         4.41 o                         
   6   5   9          1.00         10.36         5.48 o                         
   7   5   9        107.66        112.49        12.45 o                         
   8   5   9        291.85        231.18        15.87 o                         
   9   5   9         83.13         82.66        15.69 o                         
  -8   6   9         41.60         71.61        11.66 o                         
  -7   6   9        167.52        160.33        14.21 o                         
  -6   6   9        465.80        477.19        24.51 o                         
  -5   6   9          0.15          3.29         6.22 o                         
  -4   6   9        332.85        309.81        17.04 o                         
  -3   6   9        661.70        585.95        22.64 o                         
  -2   6   9          7.26          6.66         3.51 o                         
  -1   6   9       3385.01       3222.37        88.47 o                         
   0   6   9        138.73        124.94         8.01 o                         
   1   6   9        977.58        948.40        30.06 o                         
   2   6   9         40.89         42.70         5.80 o                         
   3   6   9         25.05         21.40         5.27 o                         
   4   6   9        252.58        236.15        14.73 o                         
   5   6   9        836.64        783.84        33.36 o                         
   6   6   9        121.69        120.06        14.62 o                         
   7   6   9        143.88        175.89        14.41 o                         
   8   6   9        159.14        123.59        14.02 o                         
  -8   7   9          3.09         29.36        31.04 o                         
  -7   7   9         78.27         94.89        15.05 o                         
  -6   7   9          1.04          3.90         5.76 o                         
  -5   7   9         60.86         51.88         9.46 o                         
  -4   7   9         30.81         20.70         6.85 o                         
  -3   7   9        274.67        250.28        13.44 o                         
  -2   7   9         81.86         90.04         9.08 o                         
  -1   7   9        181.09        176.10         9.81 o                         
   0   7   9        129.76        116.31         9.09 o                         
   1   7   9        427.78        417.67        16.49 o                         
   2   7   9        236.71        228.40        11.88 o                         
   3   7   9        183.22        164.79        12.79 o                         
   4   7   9          8.80         12.45         5.46 o                         
   5   7   9         71.60         63.48         9.83 o                         
   6   7   9         46.35         58.23         9.55 o                         
   7   7   9         78.05         79.25        17.91 o                         
  -7   8   9         13.67         16.21         8.04 o                         
  -6   8   9        148.60        190.02        16.16 o                         
  -5   8   9         31.15         29.27         8.48 o                         
  -4   8   9        120.17        135.77        12.35 o                         
  -3   8   9        437.35        410.13        21.58 o                         
  -2   8   9        161.05        149.06        10.79 o                         
  -1   8   9         73.47         72.01         8.67 o                         
   0   8   9         31.01         37.54         6.02 o                         
   1   8   9          0.33          4.22         3.58 o                         
   2   8   9        318.79        282.91        19.76 o                         
   3   8   9         55.10         56.64        18.67 o                         
   4   8   9          5.29          8.34         5.53 o                         
   5   8   9         72.39         80.62        11.20 o                         
   6   8   9          7.95          8.44         6.45 o                         
   7   8   9         40.97         52.84        13.43 o                         
  -6   9   9          6.44          3.13        13.41 o                         
  -5   9   9        250.03        254.37        28.16 o                         
  -4   9   9          3.42          2.39         5.37 o                         
  -3   9   9        101.33        166.06        45.76 o                         
  -2   9   9         75.83         91.61        10.39 o                         
  -1   9   9         57.32         64.08         9.44 o                         
   0   9   9          0.10          0.00         5.14 o                         
   1   9   9        349.57        317.48        17.26 o                         
   2   9   9         27.75         14.52         6.70 o                         
   3   9   9        154.60        182.13        15.77 o                         
   4   9   9        101.29        126.17        18.30 o                         
   5   9   9         89.56        129.92        14.91 o                         
  -4  10   9        203.87        241.30        19.63 o                         
  -3  10   9         87.67        122.64        26.22 o                         
  -2  10   9         63.48         63.07        10.36 o                         
  -1  10   9        120.66        128.72        12.41 o                         
   0  10   9          9.50         11.47         5.77 o                         
   1  10   9         11.80         27.82        11.34 o                         
   2  10   9        195.34        206.80        18.88 o                         
   3  10   9          0.00          2.34         5.51 o                         
   4  10   9        227.51        201.43        23.32 o                         
 -10   0  10          0.91          0.00        10.11 o                         
  -9   0  10        195.21        217.91        21.74 o                         
  -8   0  10         43.01         44.20        13.28 o                         
  -7   0  10        489.48        455.92        23.93 o                         
  -6   0  10        180.37        163.30        11.31 o                         
  -5   0  10        172.62        155.90        10.07 o                         
  -4   0  10         25.77         20.48         4.62 o                         
  -3   0  10        878.68        813.22        30.49 o                         
  -2   0  10        244.73        217.81        11.08 o                         
  -1   0  10        130.51        116.31         9.05 o                         
   0   0  10          8.98          3.66         2.75 o                         
   1   0  10        174.76        213.69        12.70 o                         
   2   0  10        178.77        142.14         9.91 o                         
   3   0  10        115.39        114.81         9.20 o                         
   4   0  10         12.62         12.72         4.57 o                         
   5   0  10       2530.88       2528.57       100.56 o                         
   6   0  10        329.12        346.34        20.56 o                         
   7   0  10        244.41        244.57        23.90 o                         
   8   0  10        873.45        863.87        54.39 o                         
   9   0  10         53.43         50.34        20.57 o                         
  10   0  10        133.23        169.46        36.10 o                         
 -10   1  10         31.59         41.06        14.11 o                         
  -9   1  10          3.87          9.92         9.56 o                         
  -8   1  10         24.44         19.31        19.53 o                         
  -7   1  10        395.33        370.53        18.82 o                         
  -6   1  10         35.61          6.01         6.29 o                         
  -5   1  10        956.97        888.20        25.81 o                         
  -4   1  10        262.58        281.61        10.66 o                         
  -3   1  10        257.40        272.77        14.17 o                         
  -2   1  10         45.99         52.42         4.71 o                         
  -1   1  10         87.34         92.19         8.74 o                         
   0   1  10         43.43         44.58         4.07 o                         
   1   1  10        438.21        411.21        17.77 o                         
   2   1  10          6.41          7.60         2.41 o                         
   3   1  10         23.50         31.72         3.52 o                         
   4   1  10         20.39         22.92         3.59 o                         
   5   1  10          2.21          5.74         3.36 o                         
   6   1  10          3.73          3.83         3.94 o                         
   7   1  10        137.56        145.75        12.56 o                         
   8   1  10        264.20        248.10        19.40 o                         
   9   1  10         84.98         81.90        16.81 o                         
  10   1  10          0.01          0.00         8.36 o                         
 -10   2  10         26.49         36.66        32.15 o                         
  -9   2  10          3.55         23.64        10.15 o                         
  -8   2  10        290.20        295.30        22.86 o                         
  -7   2  10         25.36         33.60        24.35 o                         
  -6   2  10         18.68          0.00         6.40 o                         
  -5   2  10        395.14        371.09        14.15 o                         
  -4   2  10         26.72         25.51         4.31 o                         
  -3   2  10         24.42         17.42         3.64 o                         
  -2   2  10        110.74        101.15         6.27 o                         
  -1   2  10        237.26        232.49         9.76 o                         
   0   2  10        623.82        600.19        19.53 o                         
   1   2  10        214.58        217.07         9.88 o                         
   2   2  10         20.11         18.05         3.28 o                         
   3   2  10        799.60        773.16        24.05 o                         
   4   2  10       1035.78       1005.24        30.32 o                         
   5   2  10        158.63        169.42         9.11 o                         
   6   2  10        204.30        201.39        10.38 o                         
   7   2  10        305.00        328.63        22.34 o                         
   8   2  10         57.90         53.07         9.02 o                         
   9   2  10        114.38        124.09        14.42 o                         
  -9   3  10        709.64        728.88        52.65 o                         
  -8   3  10         42.55         45.64        11.01 o                         
  -7   3  10         59.44         43.44         9.13 o                         
  -6   3  10         57.30         48.55         9.33 o                         
  -5   3  10         39.75         19.86        10.19 o                         
  -4   3  10        122.06        119.12         9.94 o                         
  -3   3  10       1885.58       1772.35        50.56 o                         
  -2   3  10        230.78        221.00        10.15 o                         
  -1   3  10        319.22        315.34        12.32 o                         
   0   3  10          6.79          5.33         2.62 o                         
   1   3  10        419.67        430.12        17.01 o                         
   2   3  10         22.66         27.13         4.11 o                         
   3   3  10          0.93          3.33         2.71 o                         
   4   3  10        121.21        124.69         7.33 o                         
   5   3  10        104.42         98.49         8.52 o                         
   6   3  10        198.39        217.41        13.61 o                         
   7   3  10        160.52        165.21        13.15 o                         
   8   3  10         74.26         82.50        12.01 o                         
   9   3  10        220.17        221.23        18.73 o                         
  -9   4  10          0.16          2.37         5.86 o                         
  -8   4  10          0.12          1.93         5.83 o                         
  -7   4  10         38.13         29.93        13.94 o                         
  -6   4  10          3.64         23.77        17.70 o                         
  -5   4  10        455.70        392.80        32.57 o                         
  -4   4  10         60.74         55.74         6.94 o                         
  -3   4  10          0.33          3.92         2.88 o                         
  -2   4  10         70.00         89.58         9.85 o                         
  -1   4  10          0.04          4.18         4.64 o                         
   0   4  10        363.20        376.77        14.47 o                         
   1   4  10       1755.97       1737.45        50.35 o                         
   2   4  10        420.62        426.10        15.88 o                         
   3   4  10          0.71          0.82         2.72 o                         
   4   4  10         38.01         34.92         5.84 o                         
   5   4  10        204.23        219.69        12.34 o                         
   6   4  10        121.75        140.19        12.61 o                         
   7   4  10         17.37         31.01         8.08 o                         
   8   4  10         10.32          8.13         6.95 o                         
   9   4  10         84.78         86.68        13.78 o                         
  -9   5  10        407.01        475.67        44.31 o                         
  -8   5  10          5.68          6.53         8.36 o                         
  -7   5  10        190.30        233.43        17.00 o                         
  -6   5  10          3.34          4.75         6.89 o                         
  -5   5  10         75.92         87.35        17.81 o                         
  -4   5  10        198.03        187.69        11.18 o                         
  -3   5  10         39.40         33.13         5.72 o                         
  -2   5  10          9.91          3.66         3.26 o                         
  -1   5  10        805.40        810.48        33.00 o                         
   0   5  10        915.06        946.88        30.19 o                         
   1   5  10         83.53         85.54         7.92 o                         
   2   5  10        154.15        153.49         8.65 o                         
   3   5  10         61.86         78.50         7.21 o                         
   4   5  10        143.73        150.96        10.33 o                         
   5   5  10         13.72         14.86         6.86 o                         
   6   5  10        273.40        265.46        25.09 o                         
   7   5  10         27.55         33.93         8.54 o                         
   8   5  10         50.49         46.18        13.74 o                         
  -8   6  10         13.83         16.65         8.95 o                         
  -7   6  10          1.28          0.03        11.46 o                         
  -6   6  10          3.72          2.30         6.75 o                         
  -5   6  10        101.48        110.13        12.53 o                         
  -4   6  10          1.77          3.18         3.64 o                         
  -3   6  10         28.97         21.81         5.20 o                         
  -2   6  10          3.74          3.79         3.38 o                         
  -1   6  10        547.57        512.68        38.30 o                         
   0   6  10        363.14        374.06        15.67 o                         
   1   6  10         41.11         40.79         6.03 o                         
   2   6  10        110.59        119.06         8.52 o                         
   3   6  10         82.82         92.50         9.44 o                         
   4   6  10        116.32        105.82        13.48 o                         
   5   6  10         11.10         12.98         7.03 o                         
   6   6  10         13.52         13.12         6.52 o                         
   7   6  10         80.79         65.63        10.95 o                         
   8   6  10        128.39        120.20        14.08 o                         
  -7   7  10        226.54        229.83        18.89 o                         
  -6   7  10         34.81         27.16         9.35 o                         
  -5   7  10         64.64         75.34        11.02 o                         
  -4   7  10          4.26         11.20         5.43 o                         
  -3   7  10         69.27         60.66         8.16 o                         
  -2   7  10        381.00        391.47        17.78 o                         
  -1   7  10         55.65         48.89        12.28 o                         
   0   7  10          7.22         13.58         4.59 o                         
   1   7  10        546.66        549.27        20.70 o                         
   2   7  10         66.63         73.95         7.70 o                         
   3   7  10          0.09          3.46         6.55 o                         
   4   7  10        579.77        541.39        36.23 o                         
   5   7  10         52.54         43.73        12.35 o                         
   6   7  10         44.23         67.24        15.81 o                         
   7   7  10         23.79         35.17         9.65 o                         
  -6   8  10         54.35         46.70        11.74 o                         
  -5   8  10        284.75        302.01        20.16 o                         
  -4   8  10          0.12          5.35         5.20 o                         
  -3   8  10        282.75        316.56        41.21 o                         
  -2   8  10         27.13         25.56         6.43 o                         
  -1   8  10        100.33        105.19        10.49 o                         
   0   8  10         34.88         22.41         6.24 o                         
   1   8  10         39.30         33.69         6.09 o                         
   2   8  10         50.76         64.47        10.35 o                         
   3   8  10        210.30        191.85        15.27 o                         
   4   8  10        223.09        209.08        21.84 o                         
   5   8  10        264.70        225.80        26.68 o                         
   6   8  10          9.04         16.39        12.88 o                         
  -5   9  10          0.41          3.28         8.66 o                         
  -4   9  10        250.88        300.76        58.86 o                         
  -3   9  10         22.54         12.99        12.40 o                         
  -2   9  10          2.59          1.63         4.66 o                         
  -1   9  10         69.48         94.30        12.03 o                         
   0   9  10         15.49         26.20        19.96 o                         
   1   9  10         89.00        122.21        14.33 o                         
   2   9  10        123.36        134.34        25.35 o                         
   3   9  10        193.47        195.46        16.54 o                         
   4   9  10         91.03        102.50        13.60 o                         
   5   9  10         45.18         40.26        11.33 o                         
  -3  10  10        124.67        138.08        22.61 o                         
  -2  10  10          0.36         14.35         6.23 o                         
  -1  10  10         12.78         11.61         9.42 o                         
   0  10  10         31.02         35.79         9.09 o                         
   1  10  10         18.39         31.66        13.49 o                         
   2  10  10         60.28         74.96        13.29 o                         
   3  10  10         15.45         36.62        22.28 o                         
  -9   1  11        202.10        197.21        22.14 o                         
  -8   1  11          3.13         11.07        12.09 o                         
  -7   1  11         19.15          8.20        10.04 o                         
  -6   1  11         19.88         14.23         6.20 o                         
  -5   1  11        753.62        716.65        26.23 o                         
  -4   1  11        629.39        564.81        20.59 o                         
  -3   1  11       1208.62       1270.68        37.79 o                         
  -2   1  11        147.05        148.08         9.48 o                         
  -1   1  11        155.11        147.99         8.76 o                         
   0   1  11        194.56        175.96         9.23 o                         
   1   1  11        103.28        125.94        10.61 o                         
   2   1  11        944.42        938.71        29.38 o                         
   3   1  11       1661.94       1638.46        47.49 o                         
   4   1  11       1217.10       1222.57        37.04 o                         
   5   1  11        580.12        593.55        20.85 o                         
   6   1  11         82.34         90.55         9.69 o                         
   7   1  11        280.28        279.13        18.45 o                         
   8   1  11         75.25         60.24        12.39 o                         
   9   1  11        213.21        184.57        21.73 o                         
  -9   2  11         57.62         70.99        31.05 o                         
  -8   2  11         34.01          0.00         9.05 o                         
  -7   2  11        295.74        264.18        34.76 o                         
  -6   2  11        101.46         90.90         8.53 o                         
  -5   2  11        365.97        338.97        17.64 o                         
  -4   2  11          0.31          0.00         4.30 o                         
  -3   2  11       1478.94       1425.88        41.79 o                         
  -2   2  11         23.06          3.01         4.94 o                         
  -1   2  11        289.94        279.30        13.31 o                         
   0   2  11        417.09        430.41        17.45 o                         
   1   2  11        317.95        328.90        27.25 o                         
   2   2  11        461.48        467.00        16.66 o                         
   3   2  11       1118.87       1129.93        33.76 o                         
   4   2  11         17.69         13.45         4.22 o                         
   5   2  11          2.71          1.67         4.09 o                         
   6   2  11         11.79         21.12         7.47 o                         
   7   2  11        178.89        166.30        20.94 o                         
   8   2  11        180.50        177.70        22.92 o                         
   9   2  11         35.63         24.15        12.68 o                         
  -9   3  11        402.29        463.34        96.42 o                         
  -8   3  11         17.17         14.02        12.41 o                         
  -7   3  11          2.24         17.41        37.37 o                         
  -6   3  11        127.13        113.59        11.51 o                         
  -5   3  11        204.24        179.54        10.63 o                         
  -4   3  11        319.75        277.50        24.36 o                         
  -3   3  11       1420.58       1383.92        44.45 o                         
  -2   3  11          1.11          0.00         4.58 o                         
  -1   3  11        289.83        283.28        13.43 o                         
   0   3  11         57.66         72.75         7.57 o                         
   1   3  11        104.12        108.59        35.02 o                         
   2   3  11       1261.15       1224.48        36.57 o                         
   3   3  11         43.35         34.91         5.05 o                         
   4   3  11         37.41         32.96         7.72 o                         
   5   3  11        477.18        460.87        22.35 o                         
   6   3  11         67.31         80.73        17.42 o                         
   7   3  11        129.61        170.86        17.59 o                         
   8   3  11          0.44          2.60         7.29 o                         
   9   3  11        143.19        117.21        21.34 o                         
  -9   4  11          1.07         20.41        16.21 o                         
  -8   4  11         61.66         59.80        10.04 o                         
  -7   4  11        301.10        295.03        18.23 o                         
  -6   4  11          8.34          5.02         6.84 o                         
  -5   4  11        840.66        773.98        32.69 o                         
  -4   4  11         88.45         88.68        14.74 o                         
  -3   4  11         52.48         42.56         6.80 o                         
  -2   4  11        312.56        322.02        19.67 o                         
  -1   4  11        101.50         91.78        23.86 o                         
   0   4  11        524.83        554.69        63.83 o                         
   1   4  11       2885.88       2833.27       104.43 o                         
   2   4  11        206.97        209.96        10.78 o                         
   3   4  11        411.93        395.37        15.45 o                         
   4   4  11          1.06          2.75         5.09 o                         
   5   4  11          3.97          1.04         4.53 o                         
   6   4  11        388.41        404.29        40.15 o                         
   7   4  11         68.73         78.87        16.44 o                         
   8   4  11        126.16        140.21        16.84 o                         
  -8   5  11         49.55         94.42        13.22 o                         
  -7   5  11        104.95         96.51        47.10 o                         
  -6   5  11         23.58         15.23        17.00 o                         
  -5   5  11        121.07        106.71        10.66 o                         
  -4   5  11         15.75         14.29         5.03 o                         
  -3   5  11        108.39         97.44        10.75 o                         
  -2   5  11        208.60        202.26        11.24 o                         
  -1   5  11        103.04         98.81        24.06 o                         
   0   5  11        161.88        192.85        12.35 o                         
   1   5  11        933.44        874.36        28.67 o                         
   2   5  11          1.89          4.27         3.35 o                         
   3   5  11          1.65          3.29         3.70 o                         
   4   5  11          1.38          0.50         3.98 o                         
   5   5  11         17.68         15.70        14.93 o                         
   6   5  11          4.24         14.18         8.37 o                         
   7   5  11        204.65        168.59        15.59 o                         
   8   5  11         24.01         18.76        11.59 o                         
  -7   6  11        101.82        128.60        14.33 o                         
  -6   6  11         18.82         22.40         8.18 o                         
  -5   6  11        171.26        194.09        20.51 o                         
  -4   6  11        184.55        183.96        14.22 o                         
  -3   6  11          0.01          1.22         5.24 o                         
  -2   6  11        268.09        263.46        16.74 o                         
  -1   6  11        287.78        251.54        16.22 o                         
   0   6  11        277.75        285.31        28.63 o                         
   1   6  11        909.82        920.04        30.34 o                         
   2   6  11         28.10         29.48         5.84 o                         
   3   6  11        351.69        358.18        30.52 o                         
   4   6  11          1.86          2.45         6.09 o                         
   5   6  11         34.55         41.94         9.78 o                         
   6   6  11        199.53        183.75        18.58 o                         
   7   6  11        282.10        313.33        23.77 o                         
  -6   7  11          9.84         15.73        10.30 o                         
  -5   7  11         98.70        124.67        13.86 o                         
  -4   7  11         83.24         89.50        11.36 o                         
  -3   7  11        490.62        450.57        23.78 o                         
  -2   7  11        375.72        381.13        18.51 o                         
  -1   7  11        168.56        160.31        16.14 o                         
   0   7  11         97.78         87.39        13.86 o                         
   1   7  11         16.54         14.17         5.52 o                         
   2   7  11        100.42        106.27         9.40 o                         
   3   7  11          0.78          2.39         5.40 o                         
   4   7  11         12.62         20.65         9.73 o                         
   5   7  11          4.96          0.75         9.23 o                         
   6   7  11         37.83         48.24        11.15 o                         
  -5   8  11          4.32         20.29        19.14 o                         
  -4   8  11        274.15        292.23        19.15 o                         
  -3   8  11         89.85         97.76        13.71 o                         
  -2   8  11        328.89        337.84        17.88 o                         
  -1   8  11         13.20         15.37         8.54 o                         
   0   8  11        150.40        131.80        11.41 o                         
   1   8  11          1.57          9.31         7.09 o                         
   2   8  11          6.68          7.30         6.68 o                         
   3   8  11        176.26        182.17        15.38 o                         
   4   8  11         12.88          6.95         8.05 o                         
   5   8  11        125.83        124.12        15.63 o                         
  -4   9  11        166.61        163.63        21.55 o                         
  -3   9  11         45.89         47.70        10.25 o                         
  -2   9  11         51.02         49.24        10.57 o                         
  -1   9  11        503.32        534.98        26.87 o                         
   0   9  11         94.18         79.63        20.72 o                         
   1   9  11        337.39        346.68        21.70 o                         
   2   9  11          0.06          1.29         7.67 o                         
   3   9  11        133.17        148.12        18.34 o                         
   4   9  11         73.12         74.43        18.92 o                         
  -1  10  11         85.49         87.98        30.19 o                         
   0  10  11         22.10         32.92         9.61 o                         
  -7   0  12          0.11          7.24         9.97 o                         
  -6   0  12        901.33        998.34        53.82 o                         
  -5   0  12         33.77         36.31         8.74 o                         
  -4   0  12        870.91        828.96        39.19 o                         
  -3   0  12          5.90          0.24        12.16 o                         
  -2   0  12         62.10         30.94         9.59 o                         
  -1   0  12        644.94        644.16        31.04 o                         
   0   0  12         64.25         31.71         6.98 o                         
   1   0  12        104.09        122.83        10.34 o                         
   2   0  12         97.59         87.87         9.60 o                         
   3   0  12          4.92          4.26         4.99 o                         
   4   0  12        259.62        239.65        15.82 o                         
   5   0  12        459.67        430.33        24.48 o                         
   6   0  12       1117.17       1051.30        62.62 o                         
   7   0  12         81.22         78.25        17.04 o                         
   8   0  12          8.97         23.63        16.45 o                         
   9   0  12          0.59          0.00        12.60 o                         
  -8   1  12        189.04        211.26        36.90 o                         
  -7   1  12          0.26          0.00         9.46 o                         
  -6   1  12         62.30         21.22        11.13 o                         
  -5   1  12         12.61          7.36         5.63 o                         
  -4   1  12         24.66         22.08         6.86 o                         
  -3   1  12        305.39        303.89        14.67 o                         
  -2   1  12          0.04          1.12         5.37 o                         
  -1   1  12         50.68         22.78         6.01 o                         
   0   1  12        227.70        231.92        11.72 o                         
   1   1  12          0.17          1.67         2.87 o                         
   2   1  12        209.86        210.20        34.91 o                         
   3   1  12          1.04          4.39         6.29 o                         
   4   1  12        343.82        308.62        15.15 o                         
   5   1  12        354.16        347.52        16.86 o                         
   6   1  12        254.77        272.95        18.06 o                         
   7   1  12         10.21         12.26        11.10 o                         
   8   1  12         49.32         58.81        20.47 o                         
   9   1  12         11.64         14.23        15.31 o                         
  -9   2  12          0.60         47.29        36.55 o                         
  -8   2  12          0.05         10.41         8.83 o                         
  -7   2  12        403.84        375.19        23.30 o                         
  -6   2  12         82.36         78.75        14.19 o                         
  -5   2  12        113.82        106.87         9.82 o                         
  -4   2  12        156.74        162.31        12.80 o                         
  -3   2  12          4.96          0.00         7.39 o                         
  -2   2  12        303.76        301.24        14.32 o                         
  -1   2  12          2.13          4.73         4.72 o                         
   0   2  12          9.06          3.75         3.17 o                         
   1   2  12          0.48          2.82         3.85 o                         
   2   2  12        105.96        110.56         9.26 o                         
   3   2  12        290.70        308.71        28.23 o                         
   4   2  12        190.93        206.84        13.79 o                         
   5   2  12          6.10         13.42        12.32 o                         
   6   2  12        206.59        181.87        16.84 o                         
   7   2  12        409.88        371.92        41.79 o                         
   8   2  12          0.23          2.95        11.95 o                         
  -8   3  12        193.41        229.48        16.30 o                         
  -7   3  12        190.27        195.95        26.58 o                         
  -6   3  12        400.50        354.30        23.47 o                         
  -5   3  12         32.76         25.35        24.27 o                         
  -4   3  12         14.85         13.76         5.27 o                         
  -3   3  12        744.22        630.13        25.47 o                         
  -2   3  12        540.83        516.81        19.40 o                         
  -1   3  12        214.75        216.53        12.62 o                         
   0   3  12        179.19        192.98        11.31 o                         
   1   3  12         51.95         39.74        10.52 o                         
   2   3  12        473.65        486.49        22.41 o                         
   3   3  12        290.12        307.93        25.47 o                         
   4   3  12          0.05          2.01         6.92 o                         
   5   3  12         10.90         11.58         7.75 o                         
   6   3  12         74.38         95.59        14.32 o                         
   7   3  12         13.75         17.86         9.51 o                         
   8   3  12        287.68        297.80        39.25 o                         
  -8   4  12          4.38          0.98         7.69 o                         
  -7   4  12         47.12         17.53        15.45 o                         
  -6   4  12         18.11         10.51         7.42 o                         
  -5   4  12         24.69         23.48        21.87 o                         
  -4   4  12        130.92        105.90        16.04 o                         
  -3   4  12         29.56         20.65         5.72 o                         
  -2   4  12        104.24         89.03         9.06 o                         
  -1   4  12        346.57        356.28        16.69 o                         
   0   4  12          4.16          0.00         6.44 o                         
   1   4  12        225.16        217.88        11.98 o                         
   2   4  12         94.09         86.50         8.40 o                         
   3   4  12        267.50        322.26        32.52 o                         
   4   4  12          0.53          7.73         6.72 o                         
   5   4  12          6.68          5.90         7.09 o                         
   6   4  12          6.77         10.77         8.75 o                         
   7   4  12         27.01         25.96        11.34 o                         
   8   4  12        117.94        120.83        21.83 o                         
  -7   5  12        562.00        617.09        58.09 o                         
  -6   5  12        200.85        200.01        15.24 o                         
  -5   5  12        148.16        169.06        13.30 o                         
  -4   5  12         13.80          9.43         4.99 o                         
  -3   5  12        212.00        203.31        13.81 o                         
  -2   5  12        179.27        167.43        48.54 o                         
  -1   5  12        831.50        786.43        42.94 o                         
   0   5  12       1019.73       1002.84        35.98 o                         
   1   5  12        108.67         94.29        30.62 o                         
   2   5  12        655.32        636.00        24.31 o                         
   3   5  12         26.95         28.42         9.07 o                         
   4   5  12         25.17         22.35         8.00 o                         
   5   5  12         70.42         74.75        11.10 o                         
   6   5  12         24.04         21.55        16.51 o                         
   7   5  12         59.37         49.40        11.78 o                         
  -7   6  12          3.39          0.00         9.97 o                         
  -6   6  12         16.55         21.48         8.67 o                         
  -5   6  12         35.12         44.62        15.33 o                         
  -4   6  12          0.04          6.35         5.76 o                         
  -3   6  12        222.60        208.40        23.13 o                         
  -2   6  12        367.47        340.59        23.05 o                         
  -1   6  12         26.41         40.85         7.27 o                         
   0   6  12         41.39         45.77         8.34 o                         
   1   6  12         41.66         37.66         6.31 o                         
   2   6  12          0.91          1.37         4.74 o                         
   3   6  12          2.38          3.64         5.81 o                         
   4   6  12         69.05         62.22        12.84 o                         
   5   6  12         15.44         25.30         9.51 o                         
   6   6  12        156.06        129.42        17.97 o                         
   7   6  12         10.08         16.20        10.52 o                         
  -6   7  12          2.97         25.85        34.13 o                         
  -5   7  12        300.13        323.13        20.06 o                         
  -4   7  12         26.07         40.44         9.14 o                         
  -3   7  12        104.02         75.88        11.70 o                         
  -2   7  12        124.45        170.82        38.13 o                         
  -1   7  12        152.17        141.99        12.88 o                         
   0   7  12         29.81         45.15         9.19 o                         
   1   7  12        266.43        302.65        16.43 o                         
   2   7  12        175.58        154.59        14.30 o                         
   3   7  12        201.53        208.24        18.68 o                         
   4   7  12          9.85          9.56        11.12 o                         
   5   7  12         20.40         38.45        23.93 o                         
   6   7  12        146.55        171.12        17.16 o                         
  -5   8  12         27.47         11.00        12.86 o                         
  -4   8  12        324.72        344.00        21.24 o                         
  -3   8  12        104.46        102.00        15.41 o                         
  -2   8  12          3.92         13.16         8.20 o                         
  -1   8  12         35.84         36.60         9.96 o                         
   0   8  12         94.65        103.88        12.01 o                         
   1   8  12        121.81        120.22        12.04 o                         
   2   8  12         19.15         19.97         9.46 o                         
   3   8  12         20.90         26.24        13.05 o                         
   4   8  12        544.30        546.75        44.92 o                         
  -2   9  12          4.34          3.50         9.54 o                         
  -1   9  12         47.48         62.20        11.54 o                         
   0   9  12         17.29         18.48         6.81 o                         
   1   9  12          2.99         31.22        15.17 o                         
   2   9  12         58.60         78.59        14.63 o                         
  -7   1  13        148.57        127.28        16.12 o                         
  -6   1  13         85.04         76.54         9.13 o                         
  -5   1  13        395.70        445.16        22.48 o                         
  -4   1  13        144.95        129.22        13.96 o                         
  -3   1  13         55.96         22.95        36.12 o                         
  -2   1  13        889.89        847.51        30.40 o                         
  -1   1  13         33.18          0.00         7.15 o                         
   0   1  13        847.40        871.20        31.05 o                         
   1   1  13         12.73          7.57         6.58 o                         
   2   1  13         52.52         47.47        10.22 o                         
   3   1  13          0.71          6.74         9.21 o                         
   4   1  13        550.25        542.20        23.12 o                         
   5   1  13          7.35          4.99         6.98 o                         
   6   1  13        619.16        609.95        32.73 o                         
   7   1  13          5.12          0.00         8.27 o                         
   8   1  13          5.64          0.00        21.67 o                         
  -8   2  13         64.21         56.84        13.75 o                         
  -7   2  13          4.95          1.90         9.38 o                         
  -6   2  13         23.34         17.14         6.79 o                         
  -5   2  13         23.44         13.53        12.80 o                         
  -4   2  13          0.01          7.68        12.81 o                         
  -3   2  13       1320.43       1289.65        47.97 o                         
  -2   2  13          0.61          0.00         5.80 o                         
  -1   2  13        448.75        465.64        19.45 o                         
   0   2  13          7.90          0.00         5.75 o                         
   1   2  13        220.82        151.09        21.12 o                         
   2   2  13       1319.03       1234.87        55.50 o                         
   3   2  13        478.96        520.15        23.81 o                         
   4   2  13        247.70        223.74        14.99 o                         
   5   2  13        218.85        214.44        15.82 o                         
   6   2  13          9.95         15.10         9.50 o                         
   7   2  13         30.32         43.32        18.84 o                         
   8   2  13        128.15        143.03        31.49 o                         
  -8   3  13          5.63         11.03         9.79 o                         
  -7   3  13        305.44        346.52        23.74 o                         
  -6   3  13         15.92         28.25         8.97 o                         
  -5   3  13          1.34          2.54         5.04 o                         
  -4   3  13        550.45        532.50        29.27 o                         
  -3   3  13         54.75         72.79        16.15 o                         
  -2   3  13        890.39        898.69        38.09 o                         
  -1   3  13        200.88        207.48        12.33 o                         
   0   3  13          6.17          3.59         5.48 o                         
   1   3  13        102.62         96.03        11.29 o                         
   2   3  13         13.09         10.80        22.91 o                         
   3   3  13       1086.33       1062.63        48.16 o                         
   4   3  13        284.56        291.39        21.63 o                         
   5   3  13          8.52          5.79         6.83 o                         
   6   3  13          0.56          8.16         9.17 o                         
   7   3  13        183.59        186.75        31.20 o                         
  -7   4  13         38.14         73.33        24.67 o                         
  -6   4  13        244.20        229.48        34.84 o                         
  -5   4  13        115.25        116.48        12.12 o                         
  -4   4  13        101.12        104.63        14.00 o                         
  -3   4  13        165.69        161.90        11.32 o                         
  -2   4  13         49.60         20.15        22.39 o                         
  -1   4  13        806.40        789.12        31.39 o                         
   0   4  13        626.83        645.28        25.69 o                         
   1   4  13         15.61          0.45         6.09 o                         
   2   4  13        207.71        224.50        20.82 o                         
   3   4  13        541.43        541.20        29.02 o                         
   4   4  13        357.68        377.74        61.65 o                         
   5   4  13        261.03        247.16        20.94 o                         
   6   4  13          7.39          6.23         8.99 o                         
   7   4  13         12.30         10.43        12.81 o                         
  -7   5  13        120.64        148.86        15.12 o                         
  -6   5  13         30.49         37.83         8.92 o                         
  -5   5  13         63.97         60.23        16.04 o                         
  -4   5  13          0.57          0.00         5.25 o                         
  -3   5  13         37.15         46.32         7.62 o                         
  -2   5  13        165.77        164.14        13.73 o                         
  -1   5  13         69.01         64.59         8.69 o                         
   0   5  13         30.46         39.24        10.27 o                         
   1   5  13        135.06        132.94         9.67 o                         
   2   5  13          0.21          0.22         7.44 o                         
   3   5  13        191.62        191.76        26.43 o                         
   4   5  13         22.39          5.74         7.73 o                         
   5   5  13          4.73          0.00        10.31 o                         
   6   5  13         14.99         16.01        12.55 o                         
   7   5  13         69.13        103.28        25.58 o                         
  -6   6  13        374.40        425.24        25.74 o                         
  -5   6  13         34.45         19.81        13.90 o                         
  -4   6  13        150.62        137.07        13.05 o                         
  -3   6  13         14.67         16.94         7.39 o                         
  -2   6  13         14.89         19.29        26.82 o                         
  -1   6  13        170.85        160.28        20.16 o                         
   0   6  13        385.48        387.27        19.42 o                         
   1   6  13        151.98        157.18        11.94 o                         
   2   6  13        248.47        261.48        16.34 o                         
   3   6  13         15.04          5.24        12.06 o                         
   4   6  13        132.16         95.94        13.71 o                         
   5   6  13        133.26        112.59        25.00 o                         
   6   6  13          0.72         16.56        10.10 o                         
  -5   7  13        167.66        202.24        21.51 o                         
  -4   7  13         31.10         33.44         9.46 o                         
  -3   7  13         44.22         40.71        11.14 o                         
  -2   7  13        207.24        183.68        16.15 o                         
  -1   7  13         17.51         17.73        11.61 o                         
   0   7  13         17.00         11.43         6.78 o                         
   1   7  13         38.03         51.83         8.46 o                         
   2   7  13         90.88         91.49        18.39 o                         
   3   7  13        128.33        134.98        22.74 o                         
   4   7  13         85.73         60.57        24.33 o                         
   5   7  13         14.73         14.14        15.46 o                         
  -3   8  13        180.63        191.47        21.15 o                         
  -2   8  13         32.75         70.44        14.37 o                         
  -1   8  13         32.87         26.01        17.83 o                         
   0   8  13         75.22         64.65        10.03 o                         
   1   8  13          0.10         10.00         9.35 o                         
   2   8  13        412.51        419.82        25.31 o                         
   3   8  13         21.95         53.73        19.03 o                         
  -7   0  14         34.79         35.28        13.00 o                         
  -6   0  14         47.21         61.28        11.47 o                         
  -5   0  14        520.18        605.72        37.59 o                         
  -4   0  14         40.26         17.14        10.18 o                         
  -3   0  14        108.47          3.66        20.49 o                         
  -2   0  14       1161.16       1216.37        64.71 o                         
  -1   0  14        111.74         75.10        14.45 o                         
   0   0  14        526.54        423.67        35.28 o                         
   4   0  14        543.38        572.23        36.84 o                         
   5   0  14          0.92          0.00         9.35 o                         
   7   0  14         23.20          0.00        25.93 o                         
  -7   1  14         57.97         60.24        17.09 o                         
  -6   1  14          1.15          0.00         8.33 o                         
  -5   1  14         21.45         18.09         8.58 o                         
  -4   1  14         78.86        103.54        15.02 o                         
  -3   1  14          0.64          0.00         9.97 o                         
  -2   1  14        233.15        210.93        15.61 o                         
  -1   1  14        163.39        160.61        12.19 o                         
   0   1  14        143.89        123.79        12.03 o                         
   2   1  14         71.56         65.34        17.17 o                         
   3   1  14        145.04        174.42        25.34 o                         
   4   1  14         27.82         45.81        13.57 o                         
   5   1  14        519.58        532.84        33.25 o                         
   6   1  14         32.54         10.79        12.05 o                         
   7   1  14         53.59         61.72        30.16 o                         
  -7   2  14         34.25         33.13        13.90 o                         
  -6   2  14         93.03         85.15        15.47 o                         
  -5   2  14         93.32        119.34        28.23 o                         
  -4   2  14        407.68        401.58        32.57 o                         
  -3   2  14        118.54        127.60        14.98 o                         
  -2   2  14         96.37        119.28        10.54 o                         
  -1   2  14          4.04          0.00         7.22 o                         
   0   2  14        697.49        695.36        35.36 o                         
   1   2  14         12.96         22.77        16.15 o                         
   2   2  14          6.17         22.17         9.83 o                         
   3   2  14          1.18         35.37        19.51 o                         
   4   2  14         20.80         35.09        10.21 o                         
   5   2  14          4.01          3.17         8.59 o                         
   6   2  14         63.16         57.93        12.12 o                         
   7   2  14         15.92          8.85        20.68 o                         
  -7   3  14          0.15          4.96         8.66 o                         
  -6   3  14        195.02        206.58        18.56 o                         
  -5   3  14          6.23          2.16         5.91 o                         
  -4   3  14        491.05        504.54        45.47 o                         
  -3   3  14          0.28          3.96         6.57 o                         
  -2   3  14         30.66         90.45        29.30 o                         
  -1   3  14        175.61        169.95        12.77 o                         
   0   3  14        122.58        118.33        14.10 o                         
   1   3  14         15.93          0.00        23.28 o                         
   2   3  14        766.53        704.77        33.64 o                         
   3   3  14        732.65        750.52        38.84 o                         
   4   3  14         45.72         84.36        24.35 o                         
   5   3  14        232.38        191.80        15.80 o                         
   6   3  14          9.75          5.70        14.06 o                         
   7   3  14         36.02         31.28        24.23 o                         
  -7   4  14         61.74        109.06        15.05 o                         
  -6   4  14          3.66          0.00         8.21 o                         
  -5   4  14        164.77        175.30        22.50 o                         
  -4   4  14         77.95         89.89        11.30 o                         
  -3   4  14         13.91         11.02         7.58 o                         
  -2   4  14          3.32          5.94        11.56 o                         
  -1   4  14        739.53        787.72        32.90 o                         
   0   4  14          8.57         17.02        18.63 o                         
   1   4  14         18.84         50.84        27.17 o                         
   2   4  14         83.68         54.62        15.51 o                         
   3   4  14         17.92          0.00        10.10 o                         
   4   4  14        149.13        131.19        17.36 o                         
   5   4  14          1.19          0.00         9.73 o                         
   6   4  14          8.57          6.44        10.68 o                         
  -6   5  14        193.44        206.43        22.99 o                         
  -5   5  14         13.69         42.03        33.42 o                         
  -4   5  14        325.85        330.18        19.75 o                         
  -3   5  14         23.29         27.54         8.63 o                         
  -2   5  14         11.42         16.61        11.44 o                         
  -1   5  14         17.01          3.88         6.90 o                         
   0   5  14        225.51        247.74        26.84 o                         
   1   5  14          0.24          0.91         5.78 o                         
   2   5  14         94.22         80.28        15.64 o                         
   3   5  14          9.04          2.96        15.21 o                         
   4   5  14        539.66        577.68        41.52 o                         
   5   5  14          3.54         10.06        12.76 o                         
   6   5  14          2.20          0.00         9.61 o                         
  -5   6  14         23.85         27.74        10.53 o                         
  -4   6  14          0.04          5.87         6.88 o                         
  -3   6  14          8.18          6.09         7.89 o                         
  -2   6  14        147.51        163.33        17.38 o                         
  -1   6  14         12.62         16.33        10.40 o                         
   0   6  14          0.14         14.17        11.82 o                         
   1   6  14        149.70        155.77        12.34 o                         
   2   6  14          7.12         11.90        21.27 o                         
   3   6  14         44.34         90.70        20.31 o                         
   4   6  14          4.80          0.00        15.32 o                         
   5   6  14         27.58         29.41        23.34 o                         
  -4   7  14         26.52         58.23        10.49 o                         
  -3   7  14         54.07         48.85        12.15 o                         
  -2   7  14         85.00         61.13        32.64 o                         
  -1   7  14        278.42        271.13        19.60 o                         
   0   7  14         21.91         16.88         7.00 o                         
   1   7  14          5.13          0.00         5.17 o                         
   2   7  14         60.81         71.93        14.33 o                         
   3   7  14          2.59         22.83        16.56 o                         
   4   7  14         21.90         18.57        20.83 o                         
  -1   8  14          0.53          0.00         9.32 o                         
   0   8  14         65.03         82.07        10.90 o                         
   1   8  14         21.49         28.95         8.02 o                         
  -7   1  15        143.72        182.47        24.98 o                         
  -6   1  15          0.66          3.91         8.24 o                         
  -5   1  15        100.21        129.38        12.42 o                         
  -4   1  15          0.28          0.00         9.50 o                         
  -3   1  15        223.33        259.83        18.58 o                         
  -2   1  15        253.83        222.85        22.94 o                         
  -1   1  15        706.13        695.00        32.79 o                         
   0   1  15        885.92        883.33        36.72 o                         
   1   1  15         81.23         44.25        25.88 o                         
   3   1  15         63.80         78.61        15.96 o                         
   4   1  15        112.48         90.77        13.16 o                         
   5   1  15       1258.08       1056.30       180.58 o                         
   6   1  15        106.84         92.10        32.30 o                         
  -7   2  15         25.75         14.64        15.21 o                         
  -6   2  15         22.16          9.84        11.05 o                         
  -5   2  15          9.83          0.97        10.89 o                         
  -4   2  15         31.64         47.67        13.49 o                         
  -3   2  15          5.97         15.47        12.93 o                         
  -2   2  15         35.62         46.16        17.75 o                         
  -1   2  15         99.53         74.57         9.80 o                         
   0   2  15          6.06         35.21        11.91 o                         
   1   2  15        115.29        173.01        32.87 o                         
   3   2  15         41.57         88.54        23.12 o                         
   4   2  15         96.04         94.05        10.54 o                         
   5   2  15        402.80        392.00        23.39 o                         
   6   2  15          8.56         30.66        14.99 o                         
  -6   3  15          5.90          6.20        11.71 o                         
  -5   3  15         14.52         19.61         9.53 o                         
  -4   3  15          2.59          4.92         6.85 o                         
  -3   3  15        190.09        177.27        26.61 o                         
  -2   3  15         72.60        106.94        13.10 o                         
  -1   3  15          3.20          7.29         8.19 o                         
   0   3  15        181.58        228.67        15.36 o                         
   1   3  15         51.87         38.99        10.75 o                         
   2   3  15        260.80        261.85        28.24 o                         
   3   3  15        181.39        189.65        15.65 o                         
   4   3  15         22.02         17.07        16.60 o                         
   5   3  15        206.67        174.76        22.31 o                         
   6   3  15         93.17         56.12        16.91 o                         
  -6   4  15        145.04        148.09        16.34 o                         
  -5   4  15        157.23        185.90        17.46 o                         
  -4   4  15        109.34        107.46        16.47 o                         
  -3   4  15          4.85          6.11        10.27 o                         
  -2   4  15         61.98         63.07        14.09 o                         
  -1   4  15        435.04        463.82        23.69 o                         
   0   4  15         81.84         97.40        50.21 o                         
   1   4  15        826.13        830.00        46.94 o                         
   2   4  15         32.38         46.26        18.83 o                         
   3   4  15         27.77         50.23        28.29 o                         
   4   4  15        229.78        258.95        18.79 o                         
   5   4  15          6.22          4.05        11.37 o                         
  -5   5  15         39.13         75.04        15.80 o                         
  -4   5  15          3.82         11.71        13.74 o                         
  -3   5  15          2.09         21.02        15.58 o                         
  -2   5  15         13.82         13.95         9.09 o                         
  -1   5  15         16.92          8.56         7.38 o                         
   0   5  15        154.48        146.28        15.70 o                         
   1   5  15        381.59        409.66        24.62 o                         
   2   5  15          0.45          0.00         9.40 o                         
   4   5  15         64.14         80.38        16.37 o                         
   5   5  15         21.35         11.40        23.83 o                         
  -4   6  15        220.05        208.85        20.51 o                         
  -3   6  15         14.37         50.62        17.60 o                         
  -2   6  15         38.34         30.49        13.11 o                         
  -1   6  15         63.48         76.18        11.05 o                         
   0   6  15        105.32         72.09        38.94 o                         
   1   6  15        732.28        790.06        84.08 o                         
   2   6  15        135.81        129.06        23.59 o                         
   3   6  15        359.72        434.75        86.14 o                         
  -2   7  15          5.61         10.69        11.36 o                         
  -1   7  15          0.96          5.02        11.70 o                         
   0   7  15          4.37          8.52         9.59 o                         
   1   7  15         54.73         56.91        12.61 o                         
   2   7  15         12.64         18.49        16.18 o                         
  -6   0  16        452.83        517.88        46.45 o                         
  -5   0  16          6.41          0.00        12.12 o                         
  -4   0  16        357.99        372.88        29.91 o                         
  -3   0  16         51.17         59.89        14.29 o                         
  -2   0  16         33.94          6.62        11.05 o                         
  -1   0  16          5.64         15.44         9.53 o                         
   0   0  16         17.00          1.99        11.20 o                         
   1   0  16         40.12         21.09        26.20 o                         
   2   0  16        319.11        355.25        48.99 o                         
   3   0  16         23.86          3.75        11.54 o                         
   4   0  16          0.93         11.78        13.79 o                         
   5   0  16         39.89         29.94        17.03 o                         
  -6   1  16         78.15         88.26        12.76 o                         
  -5   1  16         31.08         14.55        10.92 o                         
  -4   1  16         72.49         62.76        11.12 o                         
  -3   1  16          9.98         24.85        10.57 o                         
  -2   1  16         76.69         95.24        11.44 o                         
  -1   1  16         20.34         31.98        23.49 o                         
   0   1  16          1.38         46.42        27.56 o                         
   1   1  16        100.35         85.52        23.08 o                         
   2   1  16         13.62          4.18        22.58 o                         
   3   1  16          4.09          4.57        10.13 o                         
   4   1  16          4.50        103.48        43.34 o                         
   5   1  16        318.20        343.72        27.57 o                         
  -6   2  16         53.25         58.51        12.54 o                         
  -5   2  16          2.18          0.00         9.98 o                         
  -4   2  16         90.58        109.67        13.20 o                         
  -3   2  16        192.55        192.74        33.09 o                         
  -2   2  16          2.54          9.59         8.40 o                         
  -1   2  16          0.06          0.00        10.25 o                         
   0   2  16        111.28        115.24        12.49 o                         
   1   2  16          6.64          3.36        11.98 o                         
   2   2  16         94.68        108.41        26.23 o                         
   3   2  16        109.93        104.34        12.90 o                         
   4   2  16        128.45        106.54        14.88 o                         
   5   2  16         23.29         23.17        13.09 o                         
  -5   3  16         76.77        118.78        18.20 o                         
  -4   3  16          8.65          0.00         8.75 o                         
  -3   3  16          4.57          0.24         8.73 o                         
  -2   3  16        356.24        421.32        27.05 o                         
  -1   3  16         15.66         11.18        16.78 o                         
   0   3  16         72.37         83.13        16.92 o                         
   1   3  16          3.46          4.01        12.50 o                         
   2   3  16         65.72         62.32        13.05 o                         
   3   3  16        161.11        185.92        39.71 o                         
   4   3  16         49.80         65.35        22.15 o                         
   5   3  16        282.54        301.34        24.00 o                         
  -5   4  16          3.51         18.57        13.67 o                         
  -4   4  16         14.86          9.16         7.80 o                         
  -3   4  16         14.29         44.31        11.08 o                         
  -2   4  16         73.51         88.58        28.78 o                         
  -1   4  16         92.35         88.24        13.79 o                         
   0   4  16         76.01         90.22        12.64 o                         
   1   4  16         32.95         33.62        11.18 o                         
   2   4  16        199.48        150.85        17.71 o                         
   3   4  16          0.66         11.30        11.52 o                         
   4   4  16          1.05         34.89        23.44 o                         
  -4   5  16         28.45         18.22        20.32 o                         
  -3   5  16         88.73        117.47        17.07 o                         
  -2   5  16        134.68        147.22        17.79 o                         
  -1   5  16         78.41         78.29        10.50 o                         
   0   5  16        138.50        165.39        15.51 o                         
   1   5  16         80.00         92.95        11.85 o                         
   2   5  16          0.10          3.57         9.37 o                         
   3   5  16         10.16         15.15        14.44 o                         
  -2   6  16          0.70          5.93        10.02 o                         
  -1   6  16        129.94        120.21        20.63 o                         
   0   6  16         21.92         10.73        11.14 o                         
   1   6  16        248.91        262.12        23.00 o                         
   2   6  16         84.73        150.57        31.76 o                         
  -5   1  17         12.08         29.10         8.00 o                         
  -4   1  17         83.06        102.94        12.71 o                         
  -3   1  17          5.45          1.80         5.10 o                         
  -2   1  17         28.20         43.79        12.94 o                         
  -1   1  17        203.06        212.07        15.92 o                         
   0   1  17          5.67         14.68        13.16 o                         
   1   1  17        618.38        619.37        28.57 o                         
   2   1  17         36.45         41.98        20.19 o                         
   3   1  17          7.77         20.05        13.74 o                         
   4   1  17        108.97        133.52        31.75 o                         
  -4   2  17        188.97        210.04        14.94 o                         
  -3   2  17        220.45        238.74        16.22 o                         
  -2   2  17          0.40          8.67         8.46 o                         
  -1   2  17          3.21         11.20         7.13 o                         
   0   2  17          4.92         19.16         9.51 o                         
   1   2  17          0.03          3.68         5.51 o                         
   2   2  17        107.68        117.81        19.12 o                         
   3   2  17         73.38         79.98        24.27 o                         
   4   2  17         33.55         14.35        11.31 o                         
  -4   3  17         21.93         23.77         8.96 o                         
  -3   3  17          7.22          6.26         6.81 o                         
  -2   3  17        217.87        246.11        17.56 o                         
  -1   3  17          3.66          4.78         7.88 o                         
   0   3  17          2.65          4.79         7.23 o                         
   1   3  17          2.90          7.55         8.78 o                         
   2   3  17        190.15        212.79        16.88 o                         
   3   3  17        154.85        185.82        18.51 o                         
  -3   4  17          7.52         12.47         9.56 o                         
  -2   4  17        129.97        161.23        16.08 o                         
  -1   4  17         29.64         33.32        10.68 o                         
   0   4  17         74.64         98.74        13.50 o                         
   1   4  17        107.44        129.95        12.33 o                         
   2   4  17         59.03         87.08        11.86 o                         
  -1   5  17         13.50          2.14        32.28 o                         
   0   5  17         20.08         34.22        10.53 o                         
  -3   0  18         94.08        146.19        21.33 o                         
  -2   0  18        183.08        228.43        22.54 o                         
  -1   0  18        288.51        343.05        28.21 o                         
   0   0  18        691.01        749.17        47.50 o                         
   1   0  18        280.66        274.10        25.48 o                         
   2   0  18          0.39          0.00         5.43 o                         
  -3   1  18         23.90         29.36         8.51 o                         
  -2   1  18         34.70         39.12         8.81 o                         
  -1   1  18         17.81         16.45         7.35 o                         
   0   1  18         60.70         66.68        10.65 o                         
   1   1  18          2.43         14.19        23.21 o                         
   2   1  18          1.04          3.62         5.22 o                         
  -2   2  18        426.67        497.80        25.75 o                         
  -1   2  18          3.12          1.03         4.67 o                         
   0   2  18          1.37          0.00         6.08 o                         
   1   2  18         24.95         43.39         9.14 o                         
   2   2  18        115.47        113.00        13.92 o                         
  -1   3  18         50.30         74.24        12.65 o                         
   0   3  18         59.08         82.08        12.75 o                         
   1   3  18          8.93         11.32        11.26 o                         
                                                                                
