# Supplementary material for: Crystal structures of the Schiff base derivatives (E)-N′-[(1H-indol-3-yl)methyl­idene]isonicotino­hydrazide ethanol monosolvate and (E)-N-methyl-2-[1-(2-oxo-2H-chromen-3-yl)ethyl­idene]hydrazinecarbo­thio­amide
Source: Acta Crystallogr E Crystallogr Commun. 2017 Mar 24;73(Pt 4):594–7. doi: 10.1107/S205698901700411X (PMC5382629; doi:10.1107/S205698901700411X)
Supplement: Supplementary file 4 [file e-73-00594-1.EtOHsup4.cml]

<?xml version="1.0" ?>
<cml>
<molecule id="m1">
  <atomArray>
    <atom id="a1" elementType="C"
          x2="1.8455548073961472" y2="0.9424230669775722" />
    <atom id="a2" elementType="C"
          x2="3.1792339292241856" y2="0.17242306697756926" />
    <atom id="a3" elementType="C"
          x2="3.179233929224184" y2="-1.3675769330224308" />
    <atom id="a4" elementType="C"
          x2="1.845554807396148" y2="-2.13757693302243" />
    <atom id="a5" elementType="C"
          x2="0.5118756855681124" y2="-1.3675769330224286" />
    <atom id="a6" elementType="C"
          x2="0.5118756855681124" y2="0.17242306697757193" />
    <atom id="a7" elementType="N"
          x2="-0.9527513495264222" y2="-1.8434631043598484" />
    <atom id="a8" elementType="C"
          x2="-1.8579406380568324" y2="-0.5975769330224296" />
    <atom id="a9" elementType="C"
          x2="-0.9527513495264239" y2="0.6483092383149898" />
    <atom id="a10" elementType="C"
          x2="-1.4286375208638438" y2="2.112936273409526" />
    <atom id="a11" elementType="N"
          x2="-0.3981763870712016" y2="3.257379304644713" />
    <atom id="a12" elementType="N"
          x2="-0.874062558408621" y2="4.72200633973925" />
    <atom id="a13" elementType="C"
          x2="-2.380409863538681" y2="5.042190343598598" />
    <atom id="a14" elementType="O"
          x2="-3.4108709973313225" y2="3.897747312363412" />
    <atom id="a15" elementType="C"
          x2="-2.8562960348760997" y2="6.506817378693135" />
    <atom id="a16" elementType="C"
          x2="-1.8258349010834563" y2="7.651260409928328" />
    <atom id="a17" elementType="C"
          x2="-4.36264334000616" y2="6.827001382552487" />
    <atom id="a18" elementType="C"
          x2="-4.83852951134358" y2="8.291628417647024" />
    <atom id="a19" elementType="N"
          x2="-3.8080683775509385" y2="9.436071448882211" />
    <atom id="a20" elementType="C"
          x2="-2.3017210724208788" y2="9.115887445022864" />
    <atom id="a21" elementType="C"
          x2="4.125" y2="7.150000095367432" />
    <atom id="a22" elementType="C"
          x2="5.612525772485165" y2="7.548581424825313" />
    <atom id="a23" elementType="O"
          x2="6.011107101943048" y2="9.036107197310479" />
  </atomArray>
  <bondArray>
    <bond atomRefs2="a1 a2" order="2" />
    <bond atomRefs2="a1 a6" order="1" />
    <bond atomRefs2="a2 a3" order="1" />
    <bond atomRefs2="a3 a4" order="2" />
    <bond atomRefs2="a4 a5" order="1" />
    <bond atomRefs2="a5 a7" order="1" />
    <bond atomRefs2="a6 a5" order="2" />
    <bond atomRefs2="a6 a9" order="1" />
    <bond atomRefs2="a7 a8" order="1" />
    <bond atomRefs2="a8 a9" order="2" />
    <bond atomRefs2="a9 a10" order="1" />
    <bond atomRefs2="a10 a11" order="2">
      <bondStereo>T</bondStereo>
    </bond>
    <bond atomRefs2="a11 a12" order="1" />
    <bond atomRefs2="a12 a13" order="1" />
    <bond atomRefs2="a13 a14" order="2" />
    <bond atomRefs2="a13 a15" order="1" />
    <bond atomRefs2="a16 a15" order="2" />
    <bond atomRefs2="a15 a17" order="1" />
    <bond atomRefs2="a16 a20" order="1" />
    <bond atomRefs2="a17 a18" order="2" />
    <bond atomRefs2="a18 a19" order="1" />
    <bond atomRefs2="a19 a20" order="2" />
    <bond atomRefs2="a21 a22" order="1" />
    <bond atomRefs2="a22 a23" order="1" />
  </bondArray>
</molecule>
</cml>
