# Supplementary material for: Crystal structures of the Schiff base derivatives (E)-N′-[(1H-indol-3-yl)methyl­idene]isonicotino­hydrazide ethanol monosolvate and (E)-N-methyl-2-[1-(2-oxo-2H-chromen-3-yl)ethyl­idene]hydrazinecarbo­thio­amide
Source: Acta Crystallogr E Crystallogr Commun. 2017 Mar 24;73(Pt 4):594–7. doi: 10.1107/S205698901700411X (PMC5382629; doi:10.1107/S205698901700411X)
Supplement: Supplementary file 5 [file e-73-00594-2sup5.cml]

<?xml version="1.0" ?>
<cml>
<molecule id="m1">
  <atomArray>
    <atom id="a1" elementType="C"
          x2="-6.0206890528641335" y2="-2.5079406609944987" />
    <atom id="a2" elementType="C"
          x2="-7.354368174692174" y2="-3.2779406609944974" />
    <atom id="a3" elementType="C"
          x2="-8.688047296520207" y2="-2.5079406609944943" />
    <atom id="a4" elementType="C"
          x2="-8.688047296520203" y2="-0.9679406609944934" />
    <atom id="a5" elementType="C"
          x2="-7.3543681746921665" y2="-0.19794066099449648" />
    <atom id="a6" elementType="C"
          x2="-6.020689052864133" y2="-0.9679406609944978" />
    <atom id="a7" elementType="C"
          x2="-4.687009931036096" y2="-0.1979406609944956" />
    <atom id="a8" elementType="C"
          x2="-3.353330809208061" y2="-0.9679406609944969" />
    <atom id="a9" elementType="C"
          x2="-3.353330809208062" y2="-2.507940660994497" />
    <atom id="a10" elementType="O"
          x2="-4.687009931036098" y2="-3.2779406609944965" />
    <atom id="a11" elementType="O"
          x2="-2.019651687380027" y2="-3.2779406609944965" />
    <atom id="a12" elementType="C"
          x2="-2.0196516873800254" y2="-0.19794066099449736" />
    <atom id="a13" elementType="C"
          x2="-2.0196516873800254" y2="1.3420593390055027" />
    <atom id="a14" elementType="N"
          x2="-0.6859725655519906" y2="-0.9679406609944978" />
    <atom id="a15" elementType="N"
          x2="0.647706556276046" y2="-0.19794066099449825" />
    <atom id="a16" elementType="C"
          x2="3.3150647999321174" y2="-0.19794066099449825" />
    <atom id="a17" elementType="S"
          x2="3.3150647999321174" y2="1.342059339005501" />
    <atom id="a18" elementType="C"
          x2="4.648743921760153" y2="-0.9679406609944996" />
    <atom id="a19" elementType="C"
          x2="5.982423043588189" y2="-0.19794066099449914" />
  </atomArray>
  <bondArray>
    <bond atomRefs2="a1 a2" order="1" />
    <bond atomRefs2="a1 a6" order="2" />
    <bond atomRefs2="a1 a10" order="1" />
    <bond atomRefs2="a2 a3" order="2" />
    <bond atomRefs2="a3 a4" order="1" />
    <bond atomRefs2="a4 a5" order="2" />
    <bond atomRefs2="a5 a6" order="1" />
    <bond atomRefs2="a6 a7" order="1" />
    <bond atomRefs2="a7 a8" order="2" />
    <bond atomRefs2="a8 a9" order="1" />
    <bond atomRefs2="a9 a10" order="1" />
    <bond atomRefs2="a9 a11" order="2" />
    <bond atomRefs2="a8 a12" order="1" />
    <bond atomRefs2="a12 a13" order="1" />
    <bond atomRefs2="a12 a14" order="2">
      <bondStereo>T</bondStereo>
    </bond>
    <bond atomRefs2="a14 a15" order="1" />
    <bond atomRefs2="a16 a17" order="2" />
    <bond atomRefs2="a16 a18" order="1" />
    <bond atomRefs2="a18 a19" order="1" />
    <bond atomRefs2="a15 a16" order="1" />
  </bondArray>
</molecule>
</cml>
